# Supplementary material for: Crystal structure of bis­[tetra­kis­(tri­phenyl­phosphane-κP)silver(I)] (nitrilo­tri­acetato-κ4 N,O,O′,O′′)(tri­phenyl­phosphane-κP)argentate(I) with an unknown amount of methanol as solvate
Source: Acta Crystallogr E Crystallogr Commun. 2016 Feb 10;72(Pt 3):318–21. doi: 10.1107/S2056989016001262 (PMC4778820; doi:10.1107/S2056989016001262)
Supplement: Supplementary file 1 [file e-72-00318-sup1.cif]

##############################################################################
#                                                                            #
# This CIF contains the data in a paper accepted for publication in          #
# Acta Crystallographica Section E. It conforms to the requirements of       #
# Notes for Authors for Acta Crystallographica Section E, and has been       #
# peer reviewed under the auspices of the IUCr Commission on Journals.       #
#                                                                            #
# Full details of the Crystallographic Information File format               #
# are given in the paper "The Crystallographic Information File (CIF):       #
# a New Standard Archive File for Crystallography" by S. R. Hall, F. H.      #
# Allen and I. D. Brown [Acta Cryst. (1991), A47, 655-685].                  #
#                                                                            #
# The current version of the core CIF dictionary is obtainable from          #
# ftp://ftp.iucr.org/pub/cif_core.dic.                                       #
#                                                                            #
# Software is freely available for graphical display of the structure(s)     #
# in this CIF. For information consult the CIF software page                 #
# http://www.iucr.org/resources/cif/software.                                #
#                                                                            #
# This file may be used for bona fide research purposes within the           #
# scientific community so long as proper attribution is given to the journal # 
# article from which it was obtained.                                        #
#                                                                            #
##############################################################################
data_I
_database_code_depnum_ccdc_archive 'CCDC 1448527'
_audit_creation_method     SHELXL-2013
_journal_date_recd_electronic     2015-12-04
_journal_date_accepted     2016-01-20
_journal_name_full     'Acta Crystallographica, Section E'
_journal_year     2016
_journal_volume     72
_journal_issue      3
_journal_page_first     318
_journal_page_last     321
_journal_paper_category     GM
_journal_paper_doi     10.1107/S2056989016001262
_journal_coeditor_code     PK2571
_publ_contact_author_name     'Heinrich Lang'
_publ_contact_author_address
;
Technische Universit\"at Chemnitz
Fakult\"at f\"ur Naturwissenschaften
Institut f\"ur Chemie
Anorganische Chemie
D-09107 Chemnitz
Germany
;
_publ_contact_author_email     heinrich.lang@chemie.tu-chemnitz.de
_publ_contact_author_fax     '+49 (0)371-531-21210'
_publ_contact_author_phone     '+49 (0)371-531-21219'
_publ_section_title
;\
Crystal structure of bis[tetrakis(triphenylphosphane-\k<i>P</i>)silver(I)]
(nitrilotriacetato-\k^4^<i>N</i>,<i>O</i>,<i>O</i>',<i>O</i>'')\
(triphenylphosphane-\k<i>P</i>)argentate(I) methanol monosolvate
;
_publ_section_title_footnote     .
loop_
    _publ_author_name
    _publ_author_footnote
    _publ_author_address
    'Noll, Julian' .
;
Technische Universit\"at Chemnitz
Fakult\"at f\"ur Naturwissenschaften
Institut f\"ur Chemie
Anorganische Chemie
D-09107 Chemnitz
Germany
;
    'Korb, Marcus' .
;
Technische Universit\"at Chemnitz
Fakult\"at f\"ur Naturwissenschaften
Institut f\"ur Chemie
Anorganische Chemie
D-09107 Chemnitz
Germany
;
    'Lang, Heinrich' .
;
Technische Universit\"at Chemnitz
Fakult\"at f\"ur Naturwissenschaften
Institut f\"ur Chemie
Anorganische Chemie
D-09107 Chemnitz
Germany
;
_publ_section_synopsis
;
The structure of the title compound exhibits a trigonal (<i>P</i>\=3) symmetry,
with a <i>C</i>~3~ axis through all three complex ions, resulting in an
asymmetric unit that contains one third of the atoms present in the formula
unit. Attempts to refine the solvent model were unsuccessful, indicating
uninterpretable disorder, which was handled using SQUEEZE.
;
_chemical_name_systematic
;\
Bis[tetrakis(triphenylphosphane-\k<i>P</i>)silver(I)]
(nitrilotriacetato-\k^4^<i>N</i>,<i>O</i>,<i>O</i>',<i>O</i>'')\
(triphenylphosphane-\k<i>P</i>)argentate(I) methanol
monosolvate
;
_chemical_name_common     ?
_chemical_formula_moiety     '2(C72 H60 Ag P4 +), C24 H21 Ag N O6 P 2-'
_chemical_formula_sum     'C168 H141 Ag3 N O6 P9'
_chemical_formula_iupac     '[Ag (C18 H15 P)4]2 [Ag (C6 H6 N O6) (C18 H15 P)]'
_chemical_formula_weight     2872.15
_chemical_melting_point     ?
_shelx_space_group_comment
;
The symmetry employed for this shelxl refinement is uniquely defined
by the following loop, which should always be used as a source of
symmetry information in preference to the above space-group names.
They are only intended as comments.
;
_space_group_crystal_system     trigonal
_space_group_name_H-M_alt     'P -3'
_space_group_name_Hall     '-P 3'
loop_
    _space_group_symop_operation_xyz
    'x, y, z'
    '-y, x-y, z'
    '-x+y, -x, z'
    '-x, -y, -z'
    'y, -x+y, -z'
    'x-y, x, -z'
_cell_length_a     19.0095(5)
_cell_length_b     19.0095(5)
_cell_length_c     31.9862(10)
_cell_angle_alpha     90
_cell_angle_beta     90
_cell_angle_gamma     120
_cell_volume     10010.0(6)
_cell_formula_units_Z     2
_cell_measurement_reflns_used     6868
_cell_measurement_theta_min     3.33
_cell_measurement_theta_max     27.56
_cell_measurement_temperature     110
_exptl_crystal_description     'block'
_exptl_crystal_colour     'colorless'
_exptl_crystal_size_max     0.2
_exptl_crystal_size_mid     0.2
_exptl_crystal_size_min     0.2
_exptl_crystal_density_diffrn     0.953
_exptl_crystal_density_meas     ?
_exptl_crystal_density_method     ?
_exptl_crystal_F_000     2960
_exptl_absorpt_coefficient_mu     0.404
_exptl_absorpt_correction_type     multi-scan
_exptl_absorpt_process_details
;
(<i>CrysAlis RED</i>; Oxford Diffraction, 2006)
;
_shelx_estimated_absorpt_T_min     ?
_shelx_estimated_absorpt_T_max     ?
_exptl_absorpt_correction_T_min     0.69924
_exptl_absorpt_correction_T_max     1.00000
_exptl_special_details     ?
_diffrn_ambient_temperature     110
_diffrn_radiation_type     MoK\a
_diffrn_radiation_wavelength     0.71073
_diffrn_measurement_device_type     'Oxford Gemini S'
_diffrn_measurement_method     '\w scans'
_diffrn_detector_area_resol_mean     ?
_diffrn_reflns_number     32447
_diffrn_reflns_av_R_equivalents     0.0485
_diffrn_reflns_theta_min     3.184
_diffrn_reflns_theta_max     25.492
_diffrn_reflns_theta_full     25.500
_diffrn_measured_fraction_theta_max     0.995
_diffrn_measured_fraction_theta_full     0.995
_diffrn_reflns_limit_h_min     -17
_diffrn_reflns_limit_h_max     22
_diffrn_reflns_limit_k_min     -18
_diffrn_reflns_limit_k_max     23
_diffrn_reflns_limit_l_min     -38
_diffrn_reflns_limit_l_max     24
_diffrn_standards_number     2
_diffrn_standards_interval_count     50
_diffrn_standards_interval_time     10
_diffrn_standards_decay_%     0
_refine_special_details
;
Refinement of <i>F</i>^2^ against ALL reflections. The weighted <i>R</i>-factor
<i>wR</i> and goodness of fit <i>S</i> are based on <i>F</i>^2^, conventional
<i>R</i>-factors <i>R</i> are based on <i>F</i>, with <i>F</i> set to zero for
negative <i>F</i>^2^. The threshold expression of <i>F</i>^2^ >
\s(<i>F</i>^2^) is used only for calculating <i>R</i>-factors(gt) <i>etc</i>.
and is not relevant to the choice of reflections for refinement.
<i>R</i>-factors based on <i>F</i>^2^ are statistically about twice as large
as those based on <i>F</i>, and <i>R</i>- factors based on ALL data will be
even larger.
;
_reflns_number_total     12365
_reflns_number_gt     8561
_reflns_threshold_expression     'I > 2\s(I)'
_refine_ls_structure_factor_coef     Fsqd
_refine_ls_matrix_type     full
_refine_ls_R_factor_all     0.0969
_refine_ls_R_factor_gt     0.0664
_refine_ls_wR_factor_gt     0.1849
_refine_ls_wR_factor_ref     0.1972
_refine_ls_goodness_of_fit_ref     1.048
_refine_ls_restrained_S_all     1.048
_refine_ls_number_reflns     12365
_refine_ls_number_parameters     572
_refine_ls_number_restraints     0
_refine_ls_hydrogen_treatment     constr
_refine_ls_weighting_scheme     calc
_refine_ls_weighting_details
             'w=1/[\s^2^(Fo^2^)+(0.1010P)^2^+10.4365P] where P=(Fo^2^+2Fc^2^)/3'
_atom_sites_solution_hydrogens     geom
_atom_sites_solution_primary     ?
_atom_sites_solution_secondary     ?
_refine_ls_shift/su_max     0.001
_refine_ls_shift/su_mean     0.000
_refine_diff_density_max     1.335
_refine_diff_density_min     -0.644
_refine_ls_extinction_method     none
_refine_ls_extinction_coef     .
loop_
    _atom_type_symbol
    _atom_type_description
    _atom_type_scat_dispersion_real
    _atom_type_scat_dispersion_imag
    _atom_type_scat_source
    'C' 'C' 0.0033 0.0016
                         'International Tables Vol C Tables 4.2.6.8 and 6.1.1.4'
    'H' 'H' 0.0000 0.0000
                         'International Tables Vol C Tables 4.2.6.8 and 6.1.1.4'
    'O' 'O' 0.0106 0.0060
                         'International Tables Vol C Tables 4.2.6.8 and 6.1.1.4'
    'P' 'P' 0.1023 0.0942
                         'International Tables Vol C Tables 4.2.6.8 and 6.1.1.4'
    'Ag' 'Ag' -0.8971 1.1015
                         'International Tables Vol C Tables 4.2.6.8 and 6.1.1.4'
    'N' 'N' 0.0061 0.0033
                         'International Tables Vol C Tables 4.2.6.8 and 6.1.1.4'
_computing_data_collection
;
CrysAlis CCD (Oxford Diffraction, 2006)
;
_computing_cell_refinement
;
CrysAlis RED (Oxford Diffraction, 2006)
;
_computing_data_reduction
;
CrysAlis RED (Oxford Diffraction, 2006)
;
_computing_structure_solution
;
SHELXS97 (Sheldrick, 2008)
;
_computing_structure_refinement
;
SHELXL2013 (Sheldrick, 2015)
;
_computing_molecular_graphics
;
ORTEP-3 for Windows (Farrugia, 2012) and SHELXTL (Sheldrick,
2008)
;
_computing_publication_material
;
WinGX (Farrugia, 2012) and publCIF (Westrip, 2010)
;
loop_
    _atom_site_type_symbol
    _atom_site_label
    _atom_site_fract_x
    _atom_site_fract_y
    _atom_site_fract_z
    _atom_site_U_iso_or_equiv
    _atom_site_adp_type
    _atom_site_calc_flag
    _atom_site_occupancy
    _atom_site_disorder_assembly
    _atom_site_disorder_group
    C C1 0.9981(4) 1.0723(4) 0.77087(17) 0.0510(15) Uani d 1 . .
    H H1A 1.0514 1.1195 0.7667 0.061 Uiso calc 1 . .
    H H1B 0.9864 1.0679 0.8006 0.061 Uiso calc 1 . .
    C C2 0.9347(4) 1.0855(4) 0.7476(2) 0.0520(15) Uani d 1 . .
    C C3 1.0199(3) 0.9244(3) 0.58793(14) 0.0249(10) Uani d 1 . .
    C C4 1.0648(3) 0.9386(3) 0.55126(15) 0.0290(11) Uani d 1 . .
    H H4 1.0874 0.9891 0.5382 0.035 Uiso calc 1 . .
    C C5 1.0757(3) 0.8780(3) 0.53427(16) 0.0341(12) Uani d 1 . .
    H H5 1.1063 0.8879 0.5100 0.041 Uiso calc 1 . .
    C C6 1.0413(3) 0.8024(3) 0.55318(17) 0.0378(13) Uani d 1 . .
    H H6 1.0474 0.7611 0.5412 0.045 Uiso calc 1 . .
    C C7 0.9980(3) 0.7884(3) 0.58994(18) 0.0402(13) Uani d 1 . .
    H H7 0.9758 0.7382 0.6031 0.048 Uiso calc 1 . .
    C C8 0.9878(3) 0.8493(3) 0.60683(16) 0.0317(11) Uani d 1 . .
    H H8 0.9586 0.8397 0.6315 0.038 Uiso calc 1 . .
    C C9 0.7784(2) 0.4908(3) 0.48160(13) 0.0227(9) Uani d 1 . .
    C C10 0.7818(3) 0.5545(3) 0.45909(15) 0.0278(10) Uani d 1 . .
    H H10 0.7772 0.5951 0.4730 0.033 Uiso calc 1 . .
    C C11 0.7920(3) 0.5586(3) 0.41567(15) 0.0330(11) Uani d 1 . .
    H H11 0.7935 0.6013 0.4007 0.040 Uiso calc 1 . .
    C C12 0.7997(3) 0.4996(3) 0.39533(15) 0.0362(12) Uani d 1 . .
    H H12 0.8076 0.5027 0.3665 0.043 Uiso calc 1 . .
    C C13 0.7958(3) 0.4347(3) 0.41765(17) 0.0395(13) Uani d 1 . .
    H H13 0.8003 0.3942 0.4037 0.047 Uiso calc 1 . .
    C C14 0.7853(3) 0.4306(3) 0.46039(15) 0.0304(11) Uani d 1 . .
    H H14 0.7828 0.3873 0.4752 0.036 Uiso calc 1 . .
    C C15 0.7362(3) 0.5570(3) 0.55164(13) 0.0218(9) Uani d 1 . .
    C C16 0.6549(3) 0.5326(3) 0.55782(14) 0.0257(10) Uani d 1 . .
    H H16 0.6157 0.4781 0.5551 0.031 Uiso calc 1 . .
    C C17 0.6318(3) 0.5894(3) 0.56809(14) 0.0319(11) Uani d 1 . .
    H H17 0.5772 0.5723 0.5725 0.038 Uiso calc 1 . .
    C C18 0.6885(3) 0.6700(3) 0.57182(15) 0.0345(12) Uani d 1 . .
    H H18 0.6725 0.7076 0.5783 0.041 Uiso calc 1 . .
    C C19 0.7696(3) 0.6952(3) 0.56595(16) 0.0372(12) Uani d 1 . .
    H H19 0.8081 0.7499 0.5688 0.045 Uiso calc 1 . .
    C C20 0.7945(3) 0.6395(3) 0.55582(14) 0.0284(10) Uani d 1 . .
    H H20 0.8492 0.6569 0.5519 0.034 Uiso calc 1 . .
    C C21 0.8692(3) 0.5295(2) 0.55785(14) 0.0216(9) Uani d 1 . .
    C C22 0.9362(3) 0.5552(3) 0.53165(15) 0.0275(10) Uani d 1 . .
    H H22 0.9289 0.5481 0.5029 0.033 Uiso calc 1 . .
    C C23 1.0147(3) 0.5917(3) 0.54861(16) 0.0348(12) Uani d 1 . .
    H H23 1.0594 0.6084 0.5312 0.042 Uiso calc 1 . .
    C C24 1.0255(3) 0.6028(3) 0.59136(16) 0.0350(12) Uani d 1 . .
    H H24 1.0775 0.6275 0.6027 0.042 Uiso calc 1 . .
    C C25 0.9584(3) 0.5770(3) 0.61745(16) 0.0324(11) Uani d 1 . .
    H H25 0.9655 0.5848 0.6462 0.039 Uiso calc 1 . .
    C C26 0.8818(3) 0.5399(3) 0.60066(15) 0.0286(10) Uani d 1 . .
    H H26 0.8373 0.5213 0.6184 0.034 Uiso calc 1 . .
    C C27 0.7674(3) 0.3799(3) 0.67114(13) 0.0263(10) Uani d 1 . .
    C C28 0.7918(3) 0.4372(3) 0.70267(14) 0.0293(11) Uani d 1 . .
    H H28 0.7561 0.4534 0.7126 0.035 Uiso calc 1 . .
    C C29 0.8694(3) 0.4708(3) 0.71949(14) 0.0367(12) Uani d 1 . .
    H H29 0.8862 0.5106 0.7400 0.044 Uiso calc 1 . .
    C C30 0.9217(3) 0.4449(3) 0.70572(15) 0.0388(13) Uani d 1 . .
    H H30 0.9729 0.4661 0.7177 0.047 Uiso calc 1 . .
    C C31 0.8982(3) 0.3876(3) 0.67416(16) 0.0392(13) Uani d 1 . .
    H H31 0.9336 0.3707 0.6647 0.047 Uiso calc 1 . .
    C C32 0.8219(3) 0.3560(3) 0.65699(15) 0.0323(11) Uani d 1 . .
    H H32 0.8062 0.3180 0.6356 0.039 Uiso calc 1 . .
    C C33 0.7197(3) 0.4342(3) 0.83069(14) 0.0324(11) Uani d 1 . .
    C C34 0.7969(4) 0.4884(3) 0.84516(16) 0.0457(14) Uani d 1 . .
    H H34 0.8199 0.4729 0.8663 0.055 Uiso calc 1 . .
    C C35 0.8402(4) 0.5664(4) 0.82803(17) 0.0517(16) Uani d 1 . .
    H H35 0.8922 0.6027 0.8376 0.062 Uiso calc 1 . .
    C C36 0.8046(4) 0.5899(4) 0.79617(16) 0.0465(14) Uani d 1 . .
    H H36 0.8325 0.6419 0.7849 0.056 Uiso calc 1 . .
    C C37 0.7297(3) 0.5358(3) 0.78221(16) 0.0390(13) Uani d 1 . .
    H H37 0.7064 0.5510 0.7611 0.047 Uiso calc 1 . .
    C C38 0.6863(3) 0.4572(3) 0.79896(14) 0.0372(12) Uani d 1 . .
    H H38 0.6350 0.4206 0.7887 0.045 Uiso calc 1 . .
    C C39 0.8225(4) 0.4078(5) 1.0209(2) 0.073(2) Uani d 1 . .
    C C40 0.7801(4) 0.3373(4) 1.04272(19) 0.067(2) Uani d 1 . .
    H H40 0.7470 0.2900 1.0279 0.080 Uiso calc 1 . .
    C C41 0.7834(5) 0.3322(7) 1.0857(3) 0.126(5) Uani d 1 . .
    H H41 0.7567 0.2825 1.0995 0.152 Uiso calc 1 . .
    C C42 0.8294(5) 0.4061(6) 1.1079(2) 0.088(3) Uani d 1 . .
    H H42 0.8292 0.4063 1.1369 0.106 Uiso calc 1 . .
    C C43 0.8754(5) 0.4791(6) 1.0857(2) 0.080(2) Uani d 1 . .
    H H43 0.9086 0.5266 1.1004 0.096 Uiso calc 1 . .
    C C44 0.8725(4) 0.4820(5) 1.0421(2) 0.077(2) Uani d 1 . .
    H H44 0.9021 0.5306 1.0276 0.092 Uiso calc 1 . .
    C C45 0.8742(4) 0.3609(4) 0.9471(2) 0.0607(18) Uani d 1 . .
    C C46 0.8732(4) 0.3449(4) 0.90415(18) 0.0551(17) Uani d 1 . .
    H H46 0.8444 0.3588 0.8856 0.066 Uiso calc 1 . .
    C C47 0.9159(5) 0.3081(6) 0.8899(3) 0.090(3) Uani d 1 . .
    H H47 0.9131 0.2939 0.8619 0.108 Uiso calc 1 . .
    C C48 0.9638(5) 0.2919(5) 0.9180(3) 0.084(2) Uani d 1 . .
    H H48 0.9943 0.2693 0.9084 0.101 Uiso calc 1 . .
    C C49 0.9645(4) 0.3106(4) 0.9606(2) 0.071(2) Uani d 1 . .
    H H49 0.9952 0.2992 0.9791 0.086 Uiso calc 1 . .
    C C50 0.9200(4) 0.3458(4) 0.9760(3) 0.069(2) Uani d 1 . .
    H H50 0.9211 0.3585 1.0042 0.083 Uiso calc 1 . .
    C C51 0.8718(4) 0.5109(4) 0.9494(2) 0.0674(19) Uani d 1 . .
    C C52 0.8434(3) 0.5648(4) 0.95708(19) 0.0499(15) Uani d 1 . .
    H H52 0.7919 0.5433 0.9688 0.060 Uiso calc 1 . .
    C C53 0.8828(5) 0.6430(5) 0.9493(3) 0.104(3) Uani d 1 . .
    H H53 0.8630 0.6765 0.9578 0.124 Uiso calc 1 . .
    C C54 0.9596(5) 0.6749(5) 0.9266(3) 0.082(2) Uani d 1 . .
    H H54 0.9871 0.7285 0.9173 0.098 Uiso calc 1 . .
    C C55 0.9905(5) 0.6236(5) 0.9190(2) 0.074(2) Uani d 1 . .
    H H55 1.0408 0.6451 0.9059 0.088 Uiso calc 1 . .
    C C56 0.9503(4) 0.5414(5) 0.93011(19) 0.067(2) Uani d 1 . .
    H H56 0.9728 0.5085 0.9253 0.080 Uiso calc 1 . .
    O O1 0.9044(2) 1.0481(2) 0.71512(12) 0.0467(10) Uani d 1 . .
    O O2 0.9195(3) 1.1367(3) 0.76428(15) 0.0755(14) Uani d 1 . .
    P P1 1.0000 1.0000 0.61143(6) 0.0240(4) Uani d 1 . .
    P P2 0.76469(7) 0.48109(7) 0.53863(4) 0.0214(3) Uani d 1 . .
    P P3 0.6667 0.3333 0.64650(6) 0.0230(4) Uani d 1 . .
    P P4 0.6667 0.3333 0.85547(7) 0.0315(5) Uani d 1 . .
    P P5 0.81418(9) 0.40685(9) 0.96398(4) 0.0393(3) Uani d 1 . .
    Ag Ag1 1.0000 1.0000 0.68457(2) 0.03511(19) Uani d 1 . .
    Ag Ag2 0.6667 0.3333 0.56556(2) 0.01929(15) Uani d 1 . .
    Ag Ag3 0.6667 0.3333 0.93618(2) 0.03244(18) Uani d 1 . .
    N N1 1.0000 1.0000 0.7572(2) 0.0305(16) Uani d 1 . .
loop_
    _atom_site_aniso_label
    _atom_site_aniso_U_11
    _atom_site_aniso_U_22
    _atom_site_aniso_U_33
    _atom_site_aniso_U_12
    _atom_site_aniso_U_13
    _atom_site_aniso_U_23
    C1 0.074(4) 0.047(3) 0.034(3) 0.032(3) 0.005(3) -0.003(3)
    C2 0.061(4) 0.053(4) 0.055(4) 0.038(3) 0.007(3) -0.002(3)
    C3 0.020(2) 0.022(2) 0.034(3) 0.012(2) -0.001(2) -0.001(2)
    C4 0.028(3) 0.026(2) 0.037(3) 0.016(2) -0.003(2) 0.001(2)
    C5 0.030(3) 0.037(3) 0.040(3) 0.020(2) -0.001(2) -0.002(2)
    C6 0.030(3) 0.029(3) 0.058(3) 0.017(2) -0.004(3) -0.013(2)
    C7 0.034(3) 0.022(3) 0.062(4) 0.012(2) 0.002(3) -0.001(2)
    C8 0.028(3) 0.028(3) 0.040(3) 0.015(2) 0.002(2) -0.001(2)
    C9 0.013(2) 0.024(2) 0.029(2) 0.0080(19) -0.0010(18) -0.0022(19)
    C10 0.025(2) 0.023(2) 0.035(3) 0.012(2) 0.003(2) 0.002(2)
    C11 0.035(3) 0.036(3) 0.031(3) 0.019(2) 0.001(2) 0.011(2)
    C12 0.030(3) 0.048(3) 0.027(3) 0.016(2) 0.003(2) -0.001(2)
    C13 0.038(3) 0.035(3) 0.045(3) 0.018(3) 0.005(2) -0.007(2)
    C14 0.027(3) 0.025(2) 0.038(3) 0.012(2) 0.003(2) 0.003(2)
    C15 0.025(2) 0.022(2) 0.021(2) 0.013(2) 0.0014(18) 0.0025(18)
    C16 0.023(2) 0.023(2) 0.031(2) 0.012(2) 0.000(2) 0.0026(19)
    C17 0.024(3) 0.044(3) 0.034(3) 0.022(2) 0.001(2) 0.002(2)
    C18 0.042(3) 0.036(3) 0.038(3) 0.029(3) 0.000(2) -0.002(2)
    C19 0.039(3) 0.022(3) 0.048(3) 0.014(2) -0.002(2) 0.000(2)
    C20 0.024(2) 0.023(2) 0.037(3) 0.011(2) 0.003(2) 0.002(2)
    C21 0.020(2) 0.015(2) 0.031(2) 0.0096(18) 0.0005(19) 0.0052(18)
    C22 0.026(2) 0.025(2) 0.030(2) 0.012(2) 0.005(2) 0.005(2)
    C23 0.018(2) 0.033(3) 0.046(3) 0.007(2) 0.006(2) 0.007(2)
    C24 0.023(3) 0.030(3) 0.050(3) 0.012(2) -0.010(2) -0.002(2)
    C25 0.030(3) 0.025(3) 0.036(3) 0.010(2) -0.005(2) 0.002(2)
    C26 0.025(2) 0.025(2) 0.036(3) 0.012(2) 0.008(2) 0.010(2)
    C27 0.022(2) 0.033(3) 0.019(2) 0.011(2) -0.0023(19) 0.003(2)
    C28 0.034(3) 0.029(3) 0.023(2) 0.014(2) 0.000(2) 0.001(2)
    C29 0.036(3) 0.040(3) 0.021(2) 0.010(2) -0.007(2) -0.001(2)
    C30 0.027(3) 0.043(3) 0.030(3) 0.006(2) -0.006(2) 0.006(2)
    C31 0.033(3) 0.051(3) 0.039(3) 0.025(3) 0.000(2) 0.007(3)
    C32 0.035(3) 0.032(3) 0.028(2) 0.015(2) -0.003(2) 0.001(2)
    C33 0.039(3) 0.041(3) 0.020(2) 0.022(3) -0.003(2) -0.004(2)
    C34 0.053(4) 0.045(3) 0.033(3) 0.021(3) -0.008(3) 0.005(3)
    C35 0.055(4) 0.044(3) 0.043(3) 0.015(3) -0.014(3) -0.005(3)
    C36 0.061(4) 0.042(3) 0.029(3) 0.021(3) 0.004(3) 0.002(2)
    C37 0.054(4) 0.044(3) 0.030(3) 0.032(3) 0.000(2) 0.002(2)
    C38 0.047(3) 0.048(3) 0.022(2) 0.027(3) 0.000(2) -0.003(2)
    C39 0.044(4) 0.088(6) 0.051(4) 0.008(4) -0.017(3) 0.001(4)
    C40 0.052(4) 0.058(4) 0.041(3) -0.011(3) -0.017(3) 0.001(3)
    C41 0.056(5) 0.159(9) 0.069(5) -0.018(6) -0.032(4) 0.040(6)
    C42 0.065(5) 0.139(8) 0.044(4) 0.039(5) 0.004(4) 0.005(5)
    C43 0.069(5) 0.114(7) 0.058(4) 0.047(5) -0.016(4) -0.020(5)
    C44 0.054(4) 0.115(7) 0.062(4) 0.044(5) -0.022(4) -0.036(4)
    C45 0.039(3) 0.065(4) 0.061(4) 0.013(3) -0.012(3) -0.008(3)
    C46 0.055(4) 0.086(5) 0.042(3) 0.048(4) -0.019(3) -0.021(3)
    C47 0.070(5) 0.123(7) 0.079(5) 0.051(5) -0.026(4) -0.033(5)
    C48 0.070(5) 0.075(5) 0.107(7) 0.035(4) -0.019(5) -0.015(5)
    C49 0.066(5) 0.073(5) 0.073(5) 0.034(4) -0.024(4) -0.015(4)
    C50 0.047(4) 0.050(4) 0.103(6) 0.020(3) -0.035(4) -0.009(4)
    C51 0.053(4) 0.060(4) 0.082(5) 0.023(4) -0.023(4) -0.006(4)
    C52 0.032(3) 0.054(4) 0.060(4) 0.018(3) -0.005(3) 0.002(3)
    C53 0.063(5) 0.058(5) 0.176(10) 0.019(4) -0.042(6) 0.008(5)
    C54 0.065(5) 0.063(5) 0.102(6) 0.021(4) -0.020(5) 0.008(4)
    C55 0.055(4) 0.081(6) 0.071(5) 0.023(4) -0.004(4) 0.004(4)
    C56 0.042(4) 0.074(5) 0.049(4) 0.003(3) -0.009(3) 0.015(3)
    O1 0.057(2) 0.059(3) 0.042(2) 0.042(2) -0.0079(19) -0.009(2)
    O2 0.101(4) 0.089(4) 0.070(3) 0.073(3) -0.002(3) -0.014(3)
    P1 0.0213(6) 0.0213(6) 0.0294(11) 0.0106(3) 0.000 0.000
    P2 0.0181(6) 0.0159(6) 0.0278(6) 0.0068(5) 0.0022(5) 0.0028(5)
    P3 0.0246(6) 0.0246(6) 0.0199(10) 0.0123(3) 0.000 0.000
    P4 0.0368(8) 0.0368(8) 0.0208(10) 0.0184(4) 0.000 0.000
    P5 0.0368(8) 0.0461(8) 0.0302(7) 0.0171(7) -0.0067(6) -0.0058(6)
    Ag1 0.0379(3) 0.0379(3) 0.0295(3) 0.01896(13) 0.000 0.000
    Ag2 0.0183(2) 0.0183(2) 0.0213(3) 0.00914(10) 0.000 0.000
    Ag3 0.0367(3) 0.0367(3) 0.0239(3) 0.01836(13) 0.000 0.000
    N1 0.029(2) 0.029(2) 0.034(4) 0.0144(11) 0.000 0.000
_geom_special_details
;
 All esds (except the esd in the dihedral angle between two l.s. planes)
 are estimated using the full covariance matrix.  The cell esds are taken
 into account individually in the estimation of esds in distances, angles
 and torsion angles; correlations between esds in cell parameters are only
 used when they are defined by crystal symmetry.  An approximate (isotropic)
 treatment of cell esds is used for estimating esds involving l.s. planes.
;
loop_
    _geom_bond_atom_site_label_1
    _geom_bond_atom_site_label_2
    _geom_bond_site_symmetry_2
    _geom_bond_distance
    _geom_bond_publ_flag
    C1 N1 . 1.460(6) ?
    C1 C2 . 1.541(9) ?
    C1 H1A . 0.9700 ?
    C1 H1B . 0.9700 ?
    C2 O1 . 1.227(7) ?
    C2 O2 . 1.263(7) ?
    C3 C8 . 1.380(6) ?
    C3 C4 . 1.395(6) ?
    C3 P1 . 1.821(4) ?
    C4 C5 . 1.381(7) ?
    C4 H4 . 0.9300 ?
    C5 C6 . 1.385(7) ?
    C5 H5 . 0.9300 ?
    C6 C7 . 1.384(7) ?
    C6 H6 . 0.9300 ?
    C7 C8 . 1.376(7) ?
    C7 H7 . 0.9300 ?
    C8 H8 . 0.9300 ?
    C9 C10 . 1.382(6) ?
    C9 C14 . 1.393(6) ?
    C9 P2 . 1.839(5) ?
    C10 C11 . 1.399(6) ?
    C10 H10 . 0.9300 ?
    C11 C12 . 1.367(7) ?
    C11 H11 . 0.9300 ?
    C12 C13 . 1.396(7) ?
    C12 H12 . 0.9300 ?
    C13 C14 . 1.378(7) ?
    C13 H13 . 0.9300 ?
    C14 H14 . 0.9300 ?
    C15 C16 . 1.387(6) ?
    C15 C20 . 1.403(6) ?
    C15 P2 . 1.824(4) ?
    C16 C17 . 1.392(6) ?
    C16 H16 . 0.9300 ?
    C17 C18 . 1.368(7) ?
    C17 H17 . 0.9300 ?
    C18 C19 . 1.379(7) ?
    C18 H18 . 0.9300 ?
    C19 C20 . 1.397(7) ?
    C19 H19 . 0.9300 ?
    C20 H20 . 0.9300 ?
    C21 C26 . 1.387(6) ?
    C21 C22 . 1.394(6) ?
    C21 P2 . 1.828(4) ?
    C22 C23 . 1.403(6) ?
    C22 H22 . 0.9300 ?
    C23 C24 . 1.383(7) ?
    C23 H23 . 0.9300 ?
    C24 C25 . 1.392(7) ?
    C24 H24 . 0.9300 ?
    C25 C26 . 1.370(6) ?
    C25 H25 . 0.9300 ?
    C26 H26 . 0.9300 ?
    C27 C28 . 1.384(6) ?
    C27 C32 . 1.397(7) ?
    C27 P3 . 1.838(4) ?
    C28 C29 . 1.391(7) ?
    C28 H28 . 0.9300 ?
    C29 C30 . 1.382(8) ?
    C29 H29 . 0.9300 ?
    C30 C31 . 1.385(7) ?
    C30 H30 . 0.9300 ?
    C31 C32 . 1.378(7) ?
    C31 H31 . 0.9300 ?
    C32 H32 . 0.9300 ?
    C33 C38 . 1.379(7) ?
    C33 C34 . 1.384(7) ?
    C33 P4 . 1.841(5) ?
    C34 C35 . 1.399(8) ?
    C34 H34 . 0.9300 ?
    C35 C36 . 1.413(8) ?
    C35 H35 . 0.9300 ?
    C36 C37 . 1.349(8) ?
    C36 H36 . 0.9300 ?
    C37 C38 . 1.402(7) ?
    C37 H37 . 0.9300 ?
    C38 H38 . 0.9300 ?
    C39 C40 . 1.361(9) ?
    C39 C44 . 1.420(10) ?
    C39 P5 . 1.826(7) ?
    C40 C41 . 1.381(9) ?
    C40 H40 . 0.9300 ?
    C41 C42 . 1.419(13) ?
    C41 H41 . 0.9300 ?
    C42 C43 . 1.407(11) ?
    C42 H42 . 0.9300 ?
    C43 C44 . 1.397(10) ?
    C43 H43 . 0.9300 ?
    C44 H44 . 0.9300 ?
    C45 C50 . 1.395(9) ?
    C45 C46 . 1.406(8) ?
    C45 P5 . 1.830(7) ?
    C46 C47 . 1.388(10) ?
    C46 H46 . 0.9300 ?
    C47 C48 . 1.417(11) ?
    C47 H47 . 0.9300 ?
    C48 C49 . 1.406(10) ?
    C48 H48 . 0.9300 ?
    C49 C50 . 1.404(10) ?
    C49 H49 . 0.9300 ?
    C50 H50 . 0.9300 ?
    C51 C52 . 1.399(9) ?
    C51 C56 . 1.441(10) ?
    C51 P5 . 1.778(7) ?
    C52 C53 . 1.310(10) ?
    C52 H52 . 0.9300 ?
    C53 C54 . 1.464(12) ?
    C53 H53 . 0.9300 ?
    C54 C55 . 1.388(11) ?
    C54 H54 . 0.9300 ?
    C55 C56 . 1.399(10) ?
    C55 H55 . 0.9300 ?
    C56 H56 . 0.9300 ?
    O1 Ag1 . 2.599(4) ?
    P1 C3 3_675 1.821(4) ?
    P1 C3 2_765 1.821(5) ?
    P1 Ag1 . 2.339(2) ?
    P2 Ag2 . 2.6210(11) ?
    P3 C27 3_665 1.838(5) ?
    P3 C27 2_655 1.838(4) ?
    P3 Ag2 . 2.589(2) ?
    P4 C33 3_665 1.841(5) ?
    P4 C33 2_655 1.841(5) ?
    P4 Ag3 . 2.582(2) ?
    P5 Ag3 . 2.5862(14) ?
    Ag1 N1 . 2.324(7) ?
    Ag1 O1 2_765 2.599(4) ?
    Ag1 O1 3_675 2.599(4) ?
    Ag2 P2 3_665 2.6210(11) ?
    Ag2 P2 2_655 2.6211(11) ?
    Ag3 P5 3_665 2.5861(14) ?
    Ag3 P5 2_655 2.5861(14) ?
    N1 C1 3_675 1.460(6) ?
    N1 C1 2_765 1.460(6) ?
loop_
    _geom_angle_atom_site_label_1
    _geom_angle_atom_site_label_2
    _geom_angle_atom_site_label_3
    _geom_angle_site_symmetry_1
    _geom_angle_site_symmetry_3
    _geom_angle
    _geom_angle_publ_flag
    N1 C1 C2 . . 113.5(5) ?
    N1 C1 H1A . . 108.9 ?
    C2 C1 H1A . . 108.9 ?
    N1 C1 H1B . . 108.9 ?
    C2 C1 H1B . . 108.9 ?
    H1A C1 H1B . . 107.7 ?
    O1 C2 O2 . . 125.7(6) ?
    O1 C2 C1 . . 119.6(5) ?
    O2 C2 C1 . . 114.8(6) ?
    C8 C3 C4 . . 118.7(4) ?
    C8 C3 P1 . . 118.4(3) ?
    C4 C3 P1 . . 122.9(3) ?
    C5 C4 C3 . . 120.1(5) ?
    C5 C4 H4 . . 119.9 ?
    C3 C4 H4 . . 119.9 ?
    C4 C5 C6 . . 120.3(5) ?
    C4 C5 H5 . . 119.9 ?
    C6 C5 H5 . . 119.9 ?
    C7 C6 C5 . . 119.8(5) ?
    C7 C6 H6 . . 120.1 ?
    C5 C6 H6 . . 120.1 ?
    C8 C7 C6 . . 119.6(5) ?
    C8 C7 H7 . . 120.2 ?
    C6 C7 H7 . . 120.2 ?
    C7 C8 C3 . . 121.5(5) ?
    C7 C8 H8 . . 119.2 ?
    C3 C8 H8 . . 119.2 ?
    C10 C9 C14 . . 119.0(4) ?
    C10 C9 P2 . . 123.2(3) ?
    C14 C9 P2 . . 117.8(3) ?
    C9 C10 C11 . . 120.7(4) ?
    C9 C10 H10 . . 119.7 ?
    C11 C10 H10 . . 119.7 ?
    C12 C11 C10 . . 119.7(4) ?
    C12 C11 H11 . . 120.1 ?
    C10 C11 H11 . . 120.1 ?
    C11 C12 C13 . . 120.2(5) ?
    C11 C12 H12 . . 119.9 ?
    C13 C12 H12 . . 119.9 ?
    C14 C13 C12 . . 120.0(5) ?
    C14 C13 H13 . . 120.0 ?
    C12 C13 H13 . . 120.0 ?
    C13 C14 C9 . . 120.5(4) ?
    C13 C14 H14 . . 119.8 ?
    C9 C14 H14 . . 119.8 ?
    C16 C15 C20 . . 119.0(4) ?
    C16 C15 P2 . . 119.4(3) ?
    C20 C15 P2 . . 121.7(3) ?
    C15 C16 C17 . . 120.4(4) ?
    C15 C16 H16 . . 119.8 ?
    C17 C16 H16 . . 119.8 ?
    C18 C17 C16 . . 120.7(4) ?
    C18 C17 H17 . . 119.7 ?
    C16 C17 H17 . . 119.7 ?
    C17 C18 C19 . . 119.7(5) ?
    C17 C18 H18 . . 120.1 ?
    C19 C18 H18 . . 120.1 ?
    C18 C19 C20 . . 120.8(5) ?
    C18 C19 H19 . . 119.6 ?
    C20 C19 H19 . . 119.6 ?
    C19 C20 C15 . . 119.5(4) ?
    C19 C20 H20 . . 120.3 ?
    C15 C20 H20 . . 120.3 ?
    C26 C21 C22 . . 118.7(4) ?
    C26 C21 P2 . . 118.1(3) ?
    C22 C21 P2 . . 123.2(3) ?
    C21 C22 C23 . . 120.1(4) ?
    C21 C22 H22 . . 120.0 ?
    C23 C22 H22 . . 120.0 ?
    C24 C23 C22 . . 119.8(4) ?
    C24 C23 H23 . . 120.1 ?
    C22 C23 H23 . . 120.1 ?
    C23 C24 C25 . . 120.0(4) ?
    C23 C24 H24 . . 120.0 ?
    C25 C24 H24 . . 120.0 ?
    C26 C25 C24 . . 119.8(5) ?
    C26 C25 H25 . . 120.1 ?
    C24 C25 H25 . . 120.1 ?
    C25 C26 C21 . . 121.6(4) ?
    C25 C26 H26 . . 119.2 ?
    C21 C26 H26 . . 119.2 ?
    C28 C27 C32 . . 118.8(4) ?
    C28 C27 P3 . . 123.3(4) ?
    C32 C27 P3 . . 117.9(3) ?
    C27 C28 C29 . . 120.2(5) ?
    C27 C28 H28 . . 119.9 ?
    C29 C28 H28 . . 119.9 ?
    C30 C29 C28 . . 120.0(5) ?
    C30 C29 H29 . . 120.0 ?
    C28 C29 H29 . . 120.0 ?
    C29 C30 C31 . . 120.4(5) ?
    C29 C30 H30 . . 119.8 ?
    C31 C30 H30 . . 119.8 ?
    C32 C31 C30 . . 119.2(5) ?
    C32 C31 H31 . . 120.4 ?
    C30 C31 H31 . . 120.4 ?
    C31 C32 C27 . . 121.3(5) ?
    C31 C32 H32 . . 119.4 ?
    C27 C32 H32 . . 119.4 ?
    C38 C33 C34 . . 119.7(5) ?
    C38 C33 P4 . . 123.2(4) ?
    C34 C33 P4 . . 117.1(4) ?
    C33 C34 C35 . . 120.1(5) ?
    C33 C34 H34 . . 120.0 ?
    C35 C34 H34 . . 120.0 ?
    C34 C35 C36 . . 119.7(6) ?
    C34 C35 H35 . . 120.1 ?
    C36 C35 H35 . . 120.1 ?
    C37 C36 C35 . . 119.2(5) ?
    C37 C36 H36 . . 120.4 ?
    C35 C36 H36 . . 120.4 ?
    C36 C37 C38 . . 121.3(5) ?
    C36 C37 H37 . . 119.3 ?
    C38 C37 H37 . . 119.3 ?
    C33 C38 C37 . . 120.0(5) ?
    C33 C38 H38 . . 120.0 ?
    C37 C38 H38 . . 120.0 ?
    C40 C39 C44 . . 120.4(6) ?
    C40 C39 P5 . . 119.8(5) ?
    C44 C39 P5 . . 119.9(6) ?
    C39 C40 C41 . . 123.7(7) ?
    C39 C40 H40 . . 118.1 ?
    C41 C40 H40 . . 118.1 ?
    C40 C41 C42 . . 117.0(8) ?
    C40 C41 H41 . . 121.5 ?
    C42 C41 H41 . . 121.5 ?
    C43 C42 C41 . . 119.7(7) ?
    C43 C42 H42 . . 120.1 ?
    C41 C42 H42 . . 120.1 ?
    C44 C43 C42 . . 121.7(8) ?
    C44 C43 H43 . . 119.2 ?
    C42 C43 H43 . . 119.2 ?
    C43 C44 C39 . . 117.2(8) ?
    C43 C44 H44 . . 121.4 ?
    C39 C44 H44 . . 121.4 ?
    C50 C45 C46 . . 123.0(7) ?
    C50 C45 P5 . . 120.4(6) ?
    C46 C45 P5 . . 116.6(5) ?
    C47 C46 C45 . . 118.8(6) ?
    C47 C46 H46 . . 120.6 ?
    C45 C46 H46 . . 120.6 ?
    C46 C47 C48 . . 120.3(7) ?
    C46 C47 H47 . . 119.9 ?
    C48 C47 H47 . . 119.9 ?
    C49 C48 C47 . . 119.0(8) ?
    C49 C48 H48 . . 120.5 ?
    C47 C48 H48 . . 120.5 ?
    C50 C49 C48 . . 121.9(7) ?
    C50 C49 H49 . . 119.0 ?
    C48 C49 H49 . . 119.0 ?
    C45 C50 C49 . . 116.9(7) ?
    C45 C50 H50 . . 121.5 ?
    C49 C50 H50 . . 121.5 ?
    C52 C51 C56 . . 118.8(7) ?
    C52 C51 P5 . . 121.3(6) ?
    C56 C51 P5 . . 119.9(6) ?
    C53 C52 C51 . . 125.9(7) ?
    C53 C52 H52 . . 117.1 ?
    C51 C52 H52 . . 117.1 ?
    C52 C53 C54 . . 116.9(8) ?
    C52 C53 H53 . . 121.6 ?
    C54 C53 H53 . . 121.6 ?
    C55 C54 C53 . . 118.6(8) ?
    C55 C54 H54 . . 120.7 ?
    C53 C54 H54 . . 120.7 ?
    C54 C55 C56 . . 123.6(8) ?
    C54 C55 H55 . . 118.2 ?
    C56 C55 H55 . . 118.2 ?
    C55 C56 C51 . . 115.8(8) ?
    C55 C56 H56 . . 122.1 ?
    C51 C56 H56 . . 122.1 ?
    C2 O1 Ag1 . . 108.3(4) ?
    C3 P1 C3 3_675 2_765 104.14(18) ?
    C3 P1 C3 3_675 . 104.14(18) ?
    C3 P1 C3 2_765 . 104.14(18) ?
    C3 P1 Ag1 3_675 . 114.39(15) ?
    C3 P1 Ag1 2_765 . 114.39(15) ?
    C3 P1 Ag1 . . 114.39(15) ?
    C15 P2 C21 . . 101.7(2) ?
    C15 P2 C9 . . 103.28(19) ?
    C21 P2 C9 . . 102.69(19) ?
    C15 P2 Ag2 . . 116.05(14) ?
    C21 P2 Ag2 . . 116.10(14) ?
    C9 P2 Ag2 . . 115.02(14) ?
    C27 P3 C27 3_665 2_655 102.95(17) ?
    C27 P3 C27 3_665 . 102.95(17) ?
    C27 P3 C27 2_655 . 102.95(17) ?
    C27 P3 Ag2 3_665 . 115.39(15) ?
    C27 P3 Ag2 2_655 . 115.39(15) ?
    C27 P3 Ag2 . . 115.40(15) ?
    C33 P4 C33 . 3_665 102.83(18) ?
    C33 P4 C33 . 2_655 102.83(18) ?
    C33 P4 C33 3_665 2_655 102.83(18) ?
    C33 P4 Ag3 . . 115.49(15) ?
    C33 P4 Ag3 3_665 . 115.50(15) ?
    C33 P4 Ag3 2_655 . 115.50(15) ?
    C51 P5 C39 . . 104.4(3) ?
    C51 P5 C45 . . 105.6(3) ?
    C39 P5 C45 . . 103.1(3) ?
    C51 P5 Ag3 . . 114.1(2) ?
    C39 P5 Ag3 . . 114.4(2) ?
    C45 P5 Ag3 . . 114.0(2) ?
    N1 Ag1 P1 . . 180.0 ?
    N1 Ag1 O1 . 2_765 67.92(8) ?
    P1 Ag1 O1 . 2_765 112.08(8) ?
    N1 Ag1 O1 . 3_675 67.92(8) ?
    P1 Ag1 O1 . 3_675 112.08(8) ?
    O1 Ag1 O1 2_765 3_675 106.74(9) ?
    N1 Ag1 O1 . . 67.92(8) ?
    P1 Ag1 O1 . . 112.08(8) ?
    O1 Ag1 O1 2_765 . 106.74(9) ?
    O1 Ag1 O1 3_675 . 106.74(9) ?
    P3 Ag2 P2 . 3_665 109.19(3) ?
    P3 Ag2 P2 . . 109.19(3) ?
    P2 Ag2 P2 3_665 . 109.75(3) ?
    P3 Ag2 P2 . 2_655 109.19(3) ?
    P2 Ag2 P2 3_665 2_655 109.75(3) ?
    P2 Ag2 P2 . 2_655 109.75(3) ?
    P4 Ag3 P5 . 3_665 110.11(3) ?
    P4 Ag3 P5 . 2_655 110.11(3) ?
    P5 Ag3 P5 3_665 2_655 108.83(3) ?
    P4 Ag3 P5 . . 110.11(3) ?
    P5 Ag3 P5 3_665 . 108.83(3) ?
    P5 Ag3 P5 2_655 . 108.82(3) ?
    C1 N1 C1 . 3_675 111.5(3) ?
    C1 N1 C1 . 2_765 111.5(3) ?
    C1 N1 C1 3_675 2_765 111.5(3) ?
    C1 N1 Ag1 . . 107.4(3) ?
    C1 N1 Ag1 3_675 . 107.4(3) ?
    C1 N1 Ag1 2_765 . 107.4(3) ?
loop_
    _geom_torsion_atom_site_label_1
    _geom_torsion_atom_site_label_2
    _geom_torsion_atom_site_label_3
    _geom_torsion_atom_site_label_4
    _geom_torsion_site_symmetry_1
    _geom_torsion_site_symmetry_2
    _geom_torsion_site_symmetry_3
    _geom_torsion_site_symmetry_4
    _geom_torsion
    _geom_torsion_publ_flag
    N1 C1 C2 O1 . . . . -15.2(8) ?
    N1 C1 C2 O2 . . . . 165.8(5) ?
    C8 C3 C4 C5 . . . . 0.7(7) ?
    P1 C3 C4 C5 . . . . -178.0(4) ?
    C3 C4 C5 C6 . . . . 0.8(7) ?
    C4 C5 C6 C7 . . . . -2.0(8) ?
    C5 C6 C7 C8 . . . . 1.5(8) ?
    C6 C7 C8 C3 . . . . 0.0(8) ?
    C4 C3 C8 C7 . . . . -1.1(7) ?
    P1 C3 C8 C7 . . . . 177.6(4) ?
    C14 C9 C10 C11 . . . . 0.0(7) ?
    P2 C9 C10 C11 . . . . -179.7(3) ?
    C9 C10 C11 C12 . . . . -0.8(7) ?
    C10 C11 C12 C13 . . . . 1.3(7) ?
    C11 C12 C13 C14 . . . . -1.0(8) ?
    C12 C13 C14 C9 . . . . 0.1(7) ?
    C10 C9 C14 C13 . . . . 0.3(7) ?
    P2 C9 C14 C13 . . . . -179.9(4) ?
    C20 C15 C16 C17 . . . . -0.1(7) ?
    P2 C15 C16 C17 . . . . 179.5(3) ?
    C15 C16 C17 C18 . . . . 0.7(7) ?
    C16 C17 C18 C19 . . . . -0.9(7) ?
    C17 C18 C19 C20 . . . . 0.6(8) ?
    C18 C19 C20 C15 . . . . -0.1(7) ?
    C16 C15 C20 C19 . . . . -0.2(7) ?
    P2 C15 C20 C19 . . . . -179.8(4) ?
    C26 C21 C22 C23 . . . . -0.7(6) ?
    P2 C21 C22 C23 . . . . -179.8(3) ?
    C21 C22 C23 C24 . . . . -0.6(7) ?
    C22 C23 C24 C25 . . . . 0.7(7) ?
    C23 C24 C25 C26 . . . . 0.6(7) ?
    C24 C25 C26 C21 . . . . -2.0(7) ?
    C22 C21 C26 C25 . . . . 2.1(6) ?
    P2 C21 C26 C25 . . . . -178.8(4) ?
    C32 C27 C28 C29 . . . . 0.6(7) ?
    P3 C27 C28 C29 . . . . -179.1(4) ?
    C27 C28 C29 C30 . . . . -2.2(7) ?
    C28 C29 C30 C31 . . . . 2.2(7) ?
    C29 C30 C31 C32 . . . . -0.7(8) ?
    C30 C31 C32 C27 . . . . -0.8(7) ?
    C28 C27 C32 C31 . . . . 0.9(7) ?
    P3 C27 C32 C31 . . . . -179.4(4) ?
    C38 C33 C34 C35 . . . . 0.9(8) ?
    P4 C33 C34 C35 . . . . -179.3(4) ?
    C33 C34 C35 C36 . . . . 0.5(9) ?
    C34 C35 C36 C37 . . . . -1.2(9) ?
    C35 C36 C37 C38 . . . . 0.6(8) ?
    C34 C33 C38 C37 . . . . -1.5(7) ?
    P4 C33 C38 C37 . . . . 178.6(4) ?
    C36 C37 C38 C33 . . . . 0.8(8) ?
    C44 C39 C40 C41 . . . . -1.4(13) ?
    P5 C39 C40 C41 . . . . 179.2(7) ?
    C39 C40 C41 C42 . . . . 4.7(14) ?
    C40 C41 C42 C43 . . . . -6.2(14) ?
    C41 C42 C43 C44 . . . . 4.8(13) ?
    C42 C43 C44 C39 . . . . -1.4(11) ?
    C40 C39 C44 C43 . . . . -0.4(11) ?
    P5 C39 C44 C43 . . . . 179.0(5) ?
    C50 C45 C46 C47 . . . . 3.9(11) ?
    P5 C45 C46 C47 . . . . -178.2(6) ?
    C45 C46 C47 C48 . . . . -4.1(12) ?
    C46 C47 C48 C49 . . . . 2.7(13) ?
    C47 C48 C49 C50 . . . . -1.0(12) ?
    C46 C45 C50 C49 . . . . -2.1(10) ?
    P5 C45 C50 C49 . . . . -179.9(5) ?
    C48 C49 C50 C45 . . . . 0.6(11) ?
    C56 C51 C52 C53 . . . . -1.8(11) ?
    P5 C51 C52 C53 . . . . 176.6(7) ?
    C51 C52 C53 C54 . . . . 6.8(12) ?
    C52 C53 C54 C55 . . . . -7.4(12) ?
    C53 C54 C55 C56 . . . . 3.4(12) ?
    C54 C55 C56 C51 . . . . 1.5(10) ?
    C52 C51 C56 C55 . . . . -2.6(9) ?
    P5 C51 C56 C55 . . . . 178.9(5) ?
    O2 C2 O1 Ag1 . . . . 158.1(6) ?
    C1 C2 O1 Ag1 . . . . -20.8(7) ?
    C8 C3 P1 C3 . . . 3_675 -88.0(5) ?
    C4 C3 P1 C3 . . . 3_675 90.7(3) ?
    C8 C3 P1 C3 . . . 2_765 163.2(4) ?
    C4 C3 P1 C3 . . . 2_765 -18.1(4) ?
    C8 C3 P1 Ag1 . . . . 37.6(4) ?
    C4 C3 P1 Ag1 . . . . -143.7(3) ?
    C16 C15 P2 C21 . . . . -154.3(4) ?
    C20 C15 P2 C21 . . . . 25.4(4) ?
    C16 C15 P2 C9 . . . . 99.5(4) ?
    C20 C15 P2 C9 . . . . -80.9(4) ?
    C16 C15 P2 Ag2 . . . . -27.3(4) ?
    C20 C15 P2 Ag2 . . . . 152.3(3) ?
    C26 C21 P2 C15 . . . . 67.2(4) ?
    C22 C21 P2 C15 . . . . -113.8(4) ?
    C26 C21 P2 C9 . . . . 173.8(3) ?
    C22 C21 P2 C9 . . . . -7.1(4) ?
    C26 C21 P2 Ag2 . . . . -59.8(4) ?
    C22 C21 P2 Ag2 . . . . 119.3(3) ?
    C10 C9 P2 C15 . . . . 11.9(4) ?
    C14 C9 P2 C15 . . . . -167.9(3) ?
    C10 C9 P2 C21 . . . . -93.6(4) ?
    C14 C9 P2 C21 . . . . 86.6(4) ?
    C10 C9 P2 Ag2 . . . . 139.3(3) ?
    C14 C9 P2 Ag2 . . . . -40.4(4) ?
    C28 C27 P3 C27 . . . 3_665 -102.6(3) ?
    C32 C27 P3 C27 . . . 3_665 77.7(5) ?
    C28 C27 P3 C27 . . . 2_655 4.2(5) ?
    C32 C27 P3 C27 . . . 2_655 -175.5(3) ?
    C28 C27 P3 Ag2 . . . . 130.8(4) ?
    C32 C27 P3 Ag2 . . . . -48.9(4) ?
    C38 C33 P4 C33 . . . 3_665 101.8(3) ?
    C34 C33 P4 C33 . . . 3_665 -78.0(5) ?
    C38 C33 P4 C33 . . . 2_655 -4.8(5) ?
    C34 C33 P4 C33 . . . 2_655 175.4(4) ?
    C38 C33 P4 Ag3 . . . . -131.5(4) ?
    C34 C33 P4 Ag3 . . . . 48.7(4) ?
    C52 C51 P5 C39 . . . . -72.5(6) ?
    C56 C51 P5 C39 . . . . 105.9(6) ?
    C52 C51 P5 C45 . . . . 179.2(5) ?
    C56 C51 P5 C45 . . . . -2.4(6) ?
    C52 C51 P5 Ag3 . . . . 53.2(6) ?
    C56 C51 P5 Ag3 . . . . -128.4(5) ?
    C40 C39 P5 C51 . . . . 175.4(7) ?
    C44 C39 P5 C51 . . . . -4.0(7) ?
    C40 C39 P5 C45 . . . . -74.4(7) ?
    C44 C39 P5 C45 . . . . 106.2(6) ?
    C40 C39 P5 Ag3 . . . . 49.9(7) ?
    C44 C39 P5 Ag3 . . . . -129.5(5) ?
    C50 C45 P5 C51 . . . . 101.5(6) ?
    C46 C45 P5 C51 . . . . -76.4(6) ?
    C50 C45 P5 C39 . . . . -7.8(6) ?
    C46 C45 P5 C39 . . . . 174.3(5) ?
    C50 C45 P5 Ag3 . . . . -132.4(5) ?
    C46 C45 P5 Ag3 . . . . 49.7(6) ?
    C2 C1 N1 C1 . . . 3_675 163.9(5) ?
    C2 C1 N1 C1 . . . 2_765 -70.9(8) ?
    C2 C1 N1 Ag1 . . . . 46.5(5) ?
_shelx_hkl_file
;
   0   0  -5 693.216 115.760   2
   0   0  -6 60200.5 694.060   3
   0   0  -6 62324.2 817.510   2
   0   0  -7 77535.0 864.959   3
   0   0  -7 76019.6 995.575   2
   0   0   7 82475.7 887.960   3
   0   0  -8 981286. 3248.72   3
   0   0   8 999450. 3242.45   3
   0   0  -8 999999. 3774.49   2
   0   0  -9 63092.8 1046.68   2
   0   0   9 64021.3 884.093   3
   0   0  -9 65132.6 917.585   3
   0   0 -10 20569.6 634.828   2
   0   0 -10 19147.7 524.236   3
   0   0  10 20519.5 534.468   3
   0   0  11 24335.7 598.920   3
   0   0 -11 25072.4 717.591   2
   0   0 -11 24335.3 605.316   3
   0   0 -12 43044.3 973.112   2
   0   0 -12 43524.7 849.440   3
   0   0  12 42908.8 830.750   3
   0   0 -13 27839.7 714.041   3
   0   0 -13 28651.5 843.767   2
   0   0  13 28568.7 710.764   3
   0   0 -14 28520.2 872.122   2
   0   0  14 27855.3 725.699   3
   0   0 -14 28854.3 754.237   3
   0   0  15 1729.80 218.830   3
   0   0 -15 1708.43 300.419   2
   0   0 -15 1504.08 246.323   3
   0   0 -16 810.607 189.542   3
   0   0 -16 747.439 232.924   2
   0   0  16 603.239 156.801   3
   0   0  17 6100.18 388.482   3
   0   0 -17 5813.07 457.755   2
   0   0 -17 6240.12 403.597   3
   0   0 -18 3670.90 388.613   2
   0   0  18 3824.07 322.710   3
   0   0 -18 3727.61 339.429   3
   0   0 -19 2179.86 270.132   3
   0   0 -19 1858.39 303.495   2
   0   0 -20 1559.35 302.383   2
   0   0 -20 1512.63 242.122   3
   0   0 -21 1128.28 237.239   3
   0   0 -21 1350.67 305.509   2
   0   0 -22 353.027 177.458   3
   0   0 -22 521.340 229.575   2
   0   0 -23 408.126 220.631   2
   0   0 -23 455.386 208.518   3
   0   0 -24 1334.91 328.735   2
   0   0 -24 1195.44 258.730   3
   0   0 -25 6128.66 487.164   3
   0   0 -25 5789.79 574.392   2
   0   0 -26 567.323 205.431   3
   0   0 -26 278.613 211.455   2
   0   0 -27 3668.88 419.298   3
   0   0 -27 3290.83 489.645   2
   0   0 -28 16625.5 825.132   3
   0   0 -28 17095.1 1002.99   2
   0   0 -29 1392.82 313.730   3
   0   0 -29 1223.92 334.895   2
   0   0 -30 1370.40 297.671   3
   0   0 -30 760.469 335.858   2
   0   0 -31 144.513 223.930   2
   0   0 -31 690.966 253.517   3
   0   0 -32 1890.68 440.070   2
   0   0 -32 2163.45 364.522   3
   0   0 -33 2306.86 504.057   2
   0   0 -33 2386.49 383.176   3
   0   0 -34 1658.85 422.230   2
   0   0 -34 2015.66 372.499   3
   0   0 -35 1834.77 461.460   2
   0   0 -36 1514.13 444.066   2
   0   0 -37-84.7889 309.212   2
   0   0 -38 5836.62 737.189   2
   0   0 -39 856.359 436.276   2
   0   0 -40 5575.42 779.410   2
   0   0 -41 477.162 311.923   2
   1   0 -41-741.299 348.444   2
  -1   1 -40 106.577 325.107   2
   1   0 -40 1565.80 482.317   2
  -1   1 -39 1266.09 476.357   2
   1   0 -39 1001.74 394.044   2
   0  -1 -38 6257.03 773.377   2
  -1   1 -38 8095.41 884.740   2
   1   0 -38 7034.08 817.050   2
   1   0 -37 1635.05 460.849   2
  -1   1 -37 1375.82 418.110   2
   0  -1 -37 1167.72 400.432   2
  -1   1 -36 1379.17 465.012   2
   1   0 -36 1187.52 398.513   2
   0  -1 -36 704.294 391.313   2
   1   0 -35 11204.6 943.539   2
   1   0 -35 11391.8 807.158   3
   0  -1 -35 9976.60 888.842   2
   0  -1 -35 10661.2 765.601   3
  -1   1 -35 11704.1 976.249   2
   1   0 -34 824.096 275.668   3
   0  -1 -34 427.491 331.969   2
   0  -1 -34 1006.25 280.084   3
   1   0 -34 1159.33 373.812   2
  -1   1 -34 1637.79 444.277   2
   1   0 -33-793.890 275.268   3
  -1   1 -33-90.6632 291.658   2
   0  -1 -33 243.563 322.733   2
   0  -1 -33 280.893 203.382   3
   1   0 -33 97.9142 290.440   2
  -1   1 -33-16.0991 181.110   3
   1   0 -32 327.117 220.000   3
  -1   1 -32 552.367 231.860   3
   0  -1 -32 827.422 280.352   3
   0  -1 -32 368.087 270.120   2
  -1   1 -32 46.5649 257.231   2
   1   0 -32-55.0587 277.644   2
   0  -1 -31 4016.16 564.023   2
   1   0 -31 3027.51 506.475   2
  -1   1 -31 3266.55 521.497   2
   1   0 -31 3260.94 438.970   3
   0  -1 -31 3871.47 452.784   3
  -1   1 -31 3036.81 392.912   3
   0  -1 -30 8837.99 763.842   2
   0  -1 -30 9642.95 687.652   3
  -1   1 -30 10010.7 836.926   2
   1   0 -30 8112.48 724.626   2
  -1   1 -30 8931.14 610.682   3
   1   0 -30 8839.13 662.668   3
   0  -1 -29 281.811 284.489   2
  -1   1 -29 361.244 185.353   3
   1   0 -29 71.8729 200.739   3
   1   0 -29 268.921 276.863   2
  -1   1 -29 563.834 337.672   2
   0  -1 -29 472.090 225.812   3
   0  -1 -28 1516.90 293.422   3
  -1   1 -28 1599.41 293.154   3
  -1   1 -28 869.115 307.885   2
   1   0 -28 1737.97 340.276   3
   0  -1 -28 1339.27 356.779   2
   1   0 -28 1401.92 380.826   2
   1   0 -27 21979.8 1104.78   2
   1   0 -27 25394.9 1031.75   3
  -1   1 -27 22118.4 1115.41   2
  -1   1 -27 22987.5 914.604   3
   0  -1 -27 22034.5 1104.23   2
   0  -1 -27 23419.0 962.809   3
   1   0 -26 505.250 200.350   3
   1   0 -26 659.671 271.840   2
   0  -1 -26 341.538 267.017   2
   0  -1 -26 814.560 259.021   3
  -1   1 -26 1261.82 369.623   2
  -1   1 -26 490.847 187.961   3
   1   0 -25 215.003 228.565   2
  -1   1 -25 46.1474 218.272   2
   1   0 -25 84.7902 186.865   3
   0  -1 -25 135.956 164.233   3
  -1   1 -25 469.316 192.604   3
   0  -1 -25 387.258 252.127   2
   1   0 -24 957.633 304.202   2
  -1   1 -24 947.728 314.133   2
   1   0 -24 561.256 215.730   3
  -1   1 -24 759.406 201.148   3
   0  -1 -24 946.602 285.107   2
   0  -1 -24 809.705 232.691   3
   0  -1 -23 2555.90 387.374   2
   0  -1 -23 2580.25 335.825   3
  -1   1 -23 1921.64 278.015   3
   1   0 -23 2153.33 308.862   3
   1   0 -23 1805.84 333.737   2
  -1   1 -23 1977.17 363.280   2
   1   0 -22 4241.78 396.714   3
   0  -1 -22 4277.38 384.331   3
   0  -1 -22 5080.34 491.013   2
   1   0 -22 4307.71 461.016   2
  -1   1 -22 4241.29 370.370   3
  -1   1 -22 3677.91 452.114   2
   0  -1 -21 3276.73 404.015   2
   1   0 -21 3212.49 336.649   3
  -1   1 -21 3966.54 353.873   3
   1   0 -21 3861.54 436.583   2
  -1   1 -21 3537.94 415.299   2
   0  -1 -21 3775.89 356.592   3
   0  -1 -20 2685.37 309.830   3
   1  -1  20 2769.12 280.388   3
   1   0 -20 2420.54 312.327   3
  -1   1 -20 2658.55 282.334   3
  -1   1 -20 3659.86 435.432   2
   1   0 -20 3194.28 386.537   2
   0  -1 -20 3591.12 405.277   2
   1   0 -19 6873.61 523.972   2
  -1   1 -19 6912.05 417.753   3
   0  -1 -19 7036.59 522.864   2
  -1   1 -19 6152.13 506.169   2
   1   0 -19 7442.56 478.053   3
   0  -1 -19 6892.84 450.794   3
   1  -1  19 5484.91 373.863   3
  -1   1 -18 285.713 133.767   3
  -1   1 -18 269.145 186.842   2
   1  -1  18 139.607 119.600   3
   0  -1 -18 214.429 149.685   3
   1   0 -18 348.978 213.646   2
   0  -1 -18 476.960 218.765   2
   1   0 -18 214.871 172.183   3
   0   1  17 830.242 190.586   3
  -1   1 -17 779.130 173.514   3
   0  -1 -17 771.837 189.197   3
   1  -1  17 652.678 160.023   3
   0  -1 -17 1053.43 242.456   2
   1   0 -17 820.863 235.686   2
  -1   1 -17 666.503 236.311   2
   1   0 -17 610.647 188.002   3
   1   0 -16 8336.92 470.999   3
   1  -1  16 8448.46 412.585   3
   0  -1 -16 8735.82 534.498   2
   0  -1 -16 9090.78 466.533   3
  -1   1 -16 8322.82 543.897   2
  -1   0  16 8321.25 456.992   3
   1   0 -16 9294.00 538.683   2
  -1   1 -16 8936.34 422.481   3
   0   1  16 8318.27 447.123   3
   1   0 -15 2559.50 280.940   3
   0  -1 -15 2582.03 315.187   2
   0  -1 -15 2872.95 289.670   3
  -1   1 -15 2290.28 315.132   2
  -1   0  15 3056.15 284.722   3
  -1   1 -15 2750.46 259.733   3
   1  -1  15 2583.16 241.100   3
   1   0 -15 2617.49 309.239   2
   0   1  15 2534.37 259.141   3
  -1   1 -14 5421.96 423.572   2
   0   1  14 5097.18 337.228   3
   1   0 -14 5172.71 365.933   3
  -1   0  14 5524.37 358.294   3
   0  -1 -14 5376.01 411.842   2
  -1   1 -14 5131.28 315.514   3
   1   0 -14 5179.54 402.587   2
   0  -1 -14 4977.52 351.053   3
   1  -1  14 4951.40 297.490   3
   0  -1 -13 11941.9 498.273   3
  -1   1 -13 12051.1 585.055   2
   0  -1 -13 12940.8 575.641   2
  -1   0  13 11104.9 474.691   3
   1   0 -13 12237.1 514.080   3
   1   0 -13 12470.8 563.026   2
   1  -1  13 11392.1 420.947   3
  -1   1 -13 12563.1 452.701   3
   0   1  13 11448.5 473.025   3
  -1   1 -12 16351.8 658.397   2
   0  -1 -12 16009.9 628.446   2
   0   1  12 16405.4 541.686   3
   1   0 -12 16886.5 625.409   2
   1   0 -12 16033.7 573.917   3
   0  -1 -12 16220.4 558.278   3
  -1   0  12 16517.4 565.995   3
   1  -1  12 16303.5 483.900   3
  -1   1 -12 15763.0 495.206   3
   0  -1 -11 126001. 1579.70   2
   1   0 -11 124573. 1566.00   2
  -1   1 -11 127133. 1640.72   2
   1  -1  11 128449. 1238.81   3
  -1   0  11 127972. 1454.38   3
   1   0 -11 128598. 1471.77   3
   0   1  11 131306. 1445.40   3
   0  -1 -11 125716. 1420.17   3
  -1   1 -11 127648. 1244.64   3
  -1   1 -10 27345.1 553.099   3
   1   0 -10 25986.7 663.850   3
   0   1  10 27557.9 639.074   3
   0  -1 -10 26970.9 645.987   3
  -1   1 -10 27543.6 750.569   2
   1  -1  10 26888.8 544.073   3
  -1   0  10 26909.2 649.215   3
   0  -1 -10 26498.5 711.841   2
   0  -1  -9 32969.2 728.495   2
   0   1   9 31619.9 650.035   3
   0  -1  -9 32931.8 663.357   3
  -1   0   9 32694.2 675.608   3
  -1   1  -9 32118.1 556.502   3
  -1   1  -9 31346.9 749.070   2
   1   0  -9 32420.3 678.584   3
   1  -1   9 30998.0 540.900   3
   0   1   8 43685.8 721.182   3
   0  -1  -8 42005.3 777.349   2
   1  -1   8 42110.2 583.591   3
   1   0  -8 42938.0 741.017   3
   0  -1  -8 42515.9 709.974   3
  -1   1  -8 41341.8 814.161   2
  -1   1  -8 41864.0 589.856   3
   0  -1  -7 98133.6 1105.71   2
  -1   1  -7 96870.9 1159.84   2
   0  -1  -7 97110.3 1011.93   3
   1   0  -7 97543.0 1047.03   3
   1  -1   7 99997.3 819.666   3
  -1   1  -7 96530.4 819.384   3
   0  -1  -6 373.515 125.741   2
   1  -1   6 217.590 66.7615   3
  -1   1  -6 200.953 74.9777   3
   1   0  -6 94.3025 95.0807   3
   0  -1  -6 182.980 105.139   3
  -1   1  -6 68.8696 129.187   2
   0  -1  -5 7475.33 270.779   2
  -1   1  -5 7176.30 281.160   2
   1  -1  -5 25976.4 443.883   2
  -1   0  -5 25820.1 517.398   2
   0   1  -6 305.628 103.563   3
   1  -1  -6 176.491 98.3131   2
   1   0   6 227.768 70.3707   3
  -1   0  -6 511.188 144.063   2
   1  -1  -6 246.606 122.583   3
  -1   0  -6 186.870 74.6321   3
  -1   0  -7 23322.0 581.835   2
   1  -1  -7 21700.6 503.872   2
   0   1  -7 22124.3 457.983   3
   0  -1   7 21751.9 462.617   3
  -1   0  -7 21917.5 426.038   3
   1   0   7 21581.8 420.873   3
   1  -1  -7 22349.4 529.786   3
   1   0   8 47240.0 667.326   3
  -1   0  -8 48195.3 872.283   2
  -1   0  -8 48511.1 674.294   3
   0   1  -8 48331.3 712.603   3
   1  -1  -8 49862.8 816.209   3
   0  -1   8 49482.7 714.184   3
   1  -1  -8 46857.6 798.674   2
  -1   1   9 3474.60 243.979   3
  -1   0  -9 3845.95 296.563   2
  -1   0  -9 3653.83 216.017   3
   1  -1  -9 4118.31 276.151   2
   0   1  -9 3346.80 217.666   3
   1   0   9 3432.12 204.796   3
   0  -1   9 3723.79 229.763   3
   1  -1  -9 3913.67 278.288   3
  -1   0 -10 5661.59 360.513   2
  -1   0 -10 5618.33 274.137   3
   0   1 -10 5886.47 292.860   3
   1  -1 -10 5428.45 323.296   2
   1  -1 -10 6246.33 334.571   3
  -1   1  10 5698.94 310.732   3
   0  -1  10 5741.62 283.716   3
   1   0  10 5912.62 282.452   3
   1  -1 -11 10533.4 445.346   3
  -1   0 -11 10468.5 383.007   3
   0  -1  11 10202.2 388.138   3
   1   0  11 10346.6 372.408   3
   0   1 -11 9795.63 399.823   3
  -1   0 -11 10244.7 482.110   2
   1  -1 -11 10169.5 451.563   2
  -1   1  11 10297.2 429.343   3
   1  -1 -12 1979.18 272.489   2
  -1   0 -12 2069.20 234.322   3
   1  -1 -12 2372.95 270.802   3
  -1   1  12 2017.58 235.488   3
   1   0  12 2150.04 207.607   3
  -1   0 -12 2552.32 338.187   2
   0  -1  12 2245.79 230.783   3
   0   1 -12 1620.79 213.182   3
   0   1 -12 2036.88 296.345   2
   1  -1 -13 138167. 1754.20   2
   1   0  13 137237. 1475.75   3
   0  -1  13 138748. 1521.92   3
   0   1 -13 134774. 1823.24   2
  -1   1  13 138216. 1655.07   3
   1  -1 -13 140106. 1677.02   3
  -1   0 -13 136470. 1844.08   2
   0   1 -13 135941. 1533.93   3
  -1   0 -13 135124. 1461.09   3
   0   1 -14 23759.0 706.173   3
  -1   0 -14 26633.9 885.688   2
  -1   0 -14 25599.6 681.674   3
   1  -1 -14 25839.0 819.013   2
   1  -1 -14 24857.6 762.555   3
   1   0  14 24942.9 669.837   3
   0   1 -14 24240.5 850.756   2
   0  -1  14 25547.4 695.495   3
  -1   1  14 25291.5 754.662   3
   0   1 -15 3318.43 383.259   2
  -1   0 -15 3676.13 410.778   2
  -1   0 -15 3401.93 285.665   3
   0   1 -15 2897.15 299.035   3
   1   0  15 2767.87 261.632   3
   1  -1 -15 3417.17 329.920   3
   1  -1 -15 3545.29 366.128   2
  -1   1  15 2515.29 287.901   3
   0  -1  15 2687.02 258.165   3
   1  -1 -16 3015.51 317.848   3
   0  -1  16 2727.37 260.818   3
   1  -1 -16 3193.39 336.191   2
   0   1 -16 2889.54 276.276   3
  -1   1  16 3211.44 311.589   3
   0   1 -16 3231.37 366.465   2
   1   0  16 3234.72 274.327   3
  -1   0 -16 3808.99 398.813   2
  -1   0 -16 3042.33 274.948   3
   1  -1 -17 2263.21 289.404   3
  -1   0 -17 2665.65 344.086   2
   0   1 -17 2358.05 264.257   3
   1   0  17 2187.66 242.275   3
   1  -1 -17 2423.10 325.640   2
  -1   0 -17 2976.08 273.231   3
   0  -1  17 2031.40 237.527   3
   0   1 -17 2688.40 342.696   2
  -1   0 -18 262.772 227.274   2
   0   1 -18 130.705 135.692   3
   0   1 -18 401.089 211.967   2
   0  -1  18 138.263 120.445   3
   1  -1 -18 23.5529 151.612   3
   1   0  18 239.207 125.680   3
   1  -1 -18 53.8999 175.516   2
  -1   0 -18 215.179 151.901   3
  -1   0 -19 3878.19 411.771   2
   0   1 -19 4061.03 410.311   2
   1  -1 -19 4224.58 376.779   3
   1   0  19 3986.55 329.411   3
  -1   0 -19 3691.31 320.424   3
   0   1 -19 4419.73 352.145   3
   1  -1 -19 3675.02 398.486   2
   1  -1 -20 282.749 192.905   2
   1  -1 -20 591.193 221.596   3
   0   1 -20 229.894 204.075   2
   0   1 -20 91.9051 140.641   3
  -1   0 -20 568.842 196.934   3
  -1   0 -20 638.013 267.101   2
  -1   0 -21 17001.6 683.316   3
   0   1 -21 17571.9 715.141   3
   0   1 -21 16128.3 827.661   2
   1  -1 -21 16413.5 806.156   2
  -1   0 -21 16041.0 826.722   2
   1  -1 -21 16003.4 730.816   3
   1  -1 -22 7127.59 569.481   2
   0   1 -22 7722.48 607.530   2
   0   1 -22 6503.42 469.590   3
  -1   0 -22 7872.71 615.251   2
  -1   0 -22 6458.35 462.485   3
   1  -1 -22 7029.69 515.259   3
   1  -1 -23 425.102 263.347   2
   0   1 -23 378.779 259.228   2
   1  -1 -23 404.962 186.054   3
  -1   0 -23 240.117 157.040   3
   0   1 -23 553.772 201.350   3
  -1   0 -23-6.72034 204.516   2
  -1   0 -24 788.911 221.256   3
   1  -1 -24 923.261 245.149   3
   1  -1 -24 388.832 196.204   2
   0   1 -24 664.628 241.111   3
  -1   0 -24 827.187 288.114   2
   0   1 -24 705.631 257.791   2
   0   1 -25 9804.70 727.125   2
   0   1 -25 9717.06 597.253   3
   1  -1 -25 10477.4 646.722   3
   1  -1 -25 10068.7 715.829   2
  -1   0 -25 9468.55 714.534   2
  -1   0 -25 9508.84 577.021   3
   1  -1 -26 347.631 241.651   2
   0   1 -26 573.742 209.311   3
   0   1 -26 312.777 260.891   2
  -1   0 -26 654.991 284.883   2
   1  -1 -26 738.765 256.240   3
  -1   0 -26 365.674 186.174   3
   1  -1 -27 4007.53 491.465   2
   1  -1 -27 3378.90 420.557   3
  -1   0 -27 3583.19 392.608   3
   0   1 -27 3647.47 407.320   3
   0   1 -27 4017.59 517.911   2
  -1   0 -27 3498.47 495.638   2
  -1   0 -28 432.650 251.013   2
   0   1 -28 590.049 293.480   2
   1  -1 -28 679.667 308.022   2
  -1   0 -28 467.008 211.701   3
   1  -1 -28 534.075 250.162   3
   0   1 -28 525.672 221.897   3
   1  -1 -29 5608.32 533.875   3
  -1   0 -29 5450.54 610.442   2
  -1   0 -29 4976.40 461.320   3
   1  -1 -29 4929.85 584.065   2
   0   1 -29 5362.55 604.413   2
   0   1 -29 5294.64 504.002   3
   0   1 -30 6333.46 547.241   3
   0   1 -30 6582.44 679.436   2
   1  -1 -30 6979.80 705.633   2
  -1   0 -30 7034.75 556.255   3
   1  -1 -30 6957.66 595.969   3
  -1   0 -30 6773.07 687.672   2
   1  -1 -31 410.068 218.415   3
   0   1 -31 222.458 295.774   2
   0   1 -31 420.731 222.497   3
  -1   0 -31 399.319 213.480   3
  -1   0 -31-57.0743 294.471   2
  -1   0 -32 234.476 194.680   3
  -1   0 -32 301.539 231.823   2
   0   1 -32-116.392 284.055   2
   1  -1 -32-329.705 301.226   2
   1  -1 -32 553.839 281.624   3
   0   1 -32 242.853 222.899   3
  -1   0 -33 5909.93 557.938   3
  -1   0 -33 5352.57 676.894   2
   1  -1 -33 6225.71 611.405   3
   1  -1 -33 5592.17 680.367   2
   0   1 -33 7453.02 615.051   3
   0   1 -33 6316.22 722.130   2
   0   1 -34 160.193 217.716   3
   0   1 -34 223.041 288.729   2
   1  -1 -34 13.4113 201.071   3
   1  -1 -34 785.939 351.347   2
  -1   0 -34 75.5395 277.833   2
   1  -1 -35 7196.17 652.494   3
  -1   0 -35 5685.50 719.964   2
   1  -1 -35 6992.72 743.344   2
   0   1 -35 6817.87 755.438   2
   1  -1 -36 408.540 241.555   3
   0   1 -36 556.140 381.314   2
   1  -1 -36 226.754 285.752   2
   0   1 -37 10964.1 970.607   2
   1  -1 -37 8897.01 877.179   2
  -1   0 -37 9500.28 907.502   2
   1  -1 -38 2826.01 542.920   2
  -1   0 -38 2647.70 547.336   2
   0   1 -38 3673.85 598.413   2
   1  -1 -39 1350.97 480.832   2
   0   1 -39 938.494 394.980   2
  -1   0 -39 568.191 335.725   2
   0   1 -40-61.7311 353.140   2
   1  -1 -40 357.068 362.049   2
  -1   0 -40 473.652 367.375   2
   1  -1 -41 411.450 291.322   2
   0   1 -41 2012.28 526.894   2
   1   1 -41-47.6311 319.264   2
  -2   1 -40 4063.89 668.969   2
   1   1 -40 4549.69 676.129   2
   1   1 -39 100.829 271.695   2
  -2   1 -39 982.260 394.960   2
  -2   1 -38 6828.70 825.922   2
   1   1 -38 6735.77 792.971   2
   1   1 -37 645.418 366.882   2
  -2   1 -37 564.819 380.299   2
   1   1 -36 1824.26 491.512   2
   1  -2 -36 2050.29 481.575   2
   1  -2 -36 1830.72 404.380   3
  -2   1 -36 1789.77 499.685   2
   1  -2 -35 1223.87 372.892   2
   1   1 -35 1499.20 345.835   3
  -2   1 -35 1985.39 437.883   2
   1  -2 -35 1456.42 363.106   3
   1   1 -35 2188.85 454.027   2
   1   1 -34 349.961 219.946   3
   1   1 -34 401.392 284.504   2
   1  -2 -34 422.580 310.759   2
   1  -2 -34 465.456 289.223   3
  -2   1 -34 1154.59 409.758   2
  -2   1 -33-359.675 339.875   2
   1   1 -33 109.830 231.256   2
   1  -2 -33 122.781 195.578   3
   1   1 -33 336.681 263.616   3
   1  -2 -33 422.749 285.985   2
   1  -2 -32 5115.88 545.388   3
   1   1 -32 4623.85 512.529   3
  -2   1 -32 4507.23 451.129   3
  -2   1 -32 3852.75 569.590   2
   1  -2 -32 4812.01 617.789   2
   1   1 -32 4965.21 605.525   2
   1  -2 -31 781.105 283.112   3
  -2   1 -31 761.790 349.620   2
  -2   1 -31 324.700 185.596   3
   1   1 -31 1122.95 371.706   2
   1  -2 -31 539.823 275.170   2
   1   1 -31 751.290 266.823   3
  -2   1 -30 2730.62 483.332   2
   1   1 -30 2458.09 455.604   2
  -2   1 -30 1987.74 297.295   3
   1   1 -30 2236.11 366.974   3
   1  -2 -30 2780.74 472.137   2
   1  -2 -30 2626.13 392.928   3
  -2   1 -29 1004.41 254.121   3
   1  -2 -29 794.691 292.658   2
   1   1 -29 1180.32 295.548   3
  -2   1 -29 762.187 356.323   2
   1   1 -29 1251.92 381.846   2
   1  -2 -29 886.768 260.922   3
   1  -2 -28 6209.51 557.878   3
   1   1 -28 6679.42 640.906   2
  -2   1 -28 7117.61 690.347   2
   1   1 -28 5876.67 541.009   3
  -2   1 -28 6608.88 490.313   3
   1  -2 -28 6679.24 635.982   2
   1  -2 -27 1971.46 383.975   2
  -2   1 -27 2318.12 428.242   2
  -2   1 -27 2153.14 292.134   3
   1  -2 -27 1990.01 334.126   3
   1   1 -27 2055.64 421.597   2
   1   1 -27 2030.93 336.996   3
   1   1 -26-53.8240 194.481   3
   1  -2 -26 762.697 283.336   3
   1   1 -26 283.249 253.202   2
  -2   1 -26 319.015 266.710   2
   1  -2 -26-61.2417 215.064   2
  -2   1 -26 111.284 148.393   3
  -2   1 -25 824.583 334.796   2
  -2   1 -25 1024.14 224.119   3
   1   1 -25 1129.74 330.624   2
   1  -2 -25 1410.04 338.342   2
   1  -2 -25 1024.25 282.058   3
   1   1 -25 1098.01 295.583   3
   1   1 -24 16917.3 909.745   2
  -2   1 -24 18220.4 975.456   2
   1  -2 -24 18445.6 841.220   3
  -2   1 -24 19050.1 741.605   3
   1   1 -24 17817.0 814.095   3
   1  -2 -24 17712.8 919.827   2
  -2   1 -23 166.347 231.279   2
   1   1 -23 429.844 231.095   2
   1  -2 -23 184.612 196.428   2
   1  -2 -23 267.373 189.903   3
  -2   1 -23 398.501 181.907   3
   1   1 -23 417.777 195.501   3
  -2   1 -22 2050.84 367.841   2
  -2   1 -22 1271.68 206.011   3
   1  -2 -22 1580.58 276.356   3
   1  -2 -22 1362.92 289.507   2
   1   1 -22 1153.52 243.941   3
   1   1 -22 1655.49 297.285   2
   1  -2 -21 1138.92 242.994   3
   1  -2 -21 1418.86 296.828   2
   1   1 -21 1438.13 240.405   3
  -2   1 -21 949.165 264.921   2
  -2   1 -21 1292.47 213.457   3
   2  -1  21 1041.16 185.355   3
   1   1 -21 1044.44 255.531   2
   1   1 -20 3948.75 415.896   2
   1  -2 -20 4391.96 389.771   3
   1  -2 -20 4635.39 436.306   2
  -2   1 -20 4318.87 327.974   3
   1   1 -20 4457.93 393.063   3
   2  -1  20 4236.91 323.121   3
  -2   1 -20 3994.18 448.651   2
   1  -2 -19 462.055 190.360   2
   1   1 -19 298.997 192.312   2
   1   1 -19 492.689 177.295   3
   1  -2 -19 102.680 155.376   3
  -2   1 -19 363.902 147.402   3
   2  -1  19 260.008 115.800   3
  -2   1 -19 387.652 246.463   2
   1   1 -18 7852.10 488.828   3
  -2   1 -18 7330.68 398.454   3
   2  -1  18 7154.85 385.148   3
   1   1 -18 8086.07 549.242   2
   1  -2 -18 7045.50 502.423   2
  -2   1 -18 7474.59 557.284   2
   1  -2 -18 8071.48 490.063   3
   1   1 -17 343.450 242.494   2
   2  -1  17 357.214 143.549   3
   1   1 -17 334.805 174.741   3
  -2   1 -17 592.883 163.262   3
   1  -2 -17 674.870 243.314   3
  -2   1 -17 820.355 263.445   2
   1  -2 -17 652.905 236.844   2
   1  -2 -16 15679.3 648.781   3
  -1  -1  16 16667.0 628.759   3
   1  -2 -16 16486.1 690.172   2
   2  -1  16 16097.5 526.051   3
   1   1 -16 16516.9 718.472   2
  -2   1 -16 16477.3 542.015   3
   1   1 -16 15722.3 632.599   3
  -2   1 -16 16483.5 737.429   2
   1  -2 -15 1813.98 263.562   3
  -1  -1  15 1327.43 212.224   3
   1  -2 -15 1584.79 252.456   2
   1   1 -15 1512.89 226.602   3
  -2   1 -15 1556.94 191.295   3
   2  -1  15 1594.32 186.923   3
  -2   1 -15 1541.51 293.138   2
  -1   2  15 1500.64 229.672   3
   2  -1  14 389.091 118.615   3
   1   1 -14 584.242 182.683   3
  -2   1 -14 228.585 116.607   3
  -1   2  14 154.197 121.631   2
   1  -2 -14 203.528 166.597   3
   1  -2 -14 338.912 192.931   2
  -1   2  14 396.574 170.673   3
  -1  -1  14 118.551 131.167   3
  -2   1 -14 341.664 205.394   2
   1  -2 -13 5737.68 395.217   3
  -2   1 -13 5912.15 443.497   2
   1  -2 -13 6077.70 401.905   2
  -1   2  13 5898.62 393.242   2
   2  -1  13 6076.13 294.747   3
  -1   2  13 5779.61 365.301   3
   1   1 -13 5653.16 373.028   3
  -1  -1  13 6165.62 368.015   3
  -2   1 -13 6108.33 300.608   3
  -2   1 -12 38989.8 672.932   3
   1  -2 -12 38420.8 892.458   2
   1   1 -12 39205.6 857.646   3
  -1   2  12 41333.2 910.995   3
  -1   2  12 38233.1 890.675   2
  -2   1 -12 38763.0 978.907   2
   1  -2 -12 37782.0 882.468   3
  -1  -1  12 39590.2 847.628   3
   2  -1  12 39159.4 672.968   3
  -1  -1  11 2334.08 237.989   3
  -2   1 -11 2745.91 322.977   2
  -2   1 -11 2553.24 198.159   3
   1  -2 -11 2611.93 290.891   3
  -1   2  11 2289.08 241.813   3
   1   1 -11 2173.89 238.634   3
   1  -2 -11 2756.73 284.328   2
   2  -1  11 2155.81 167.451   3
  -1  -1  10 66619.5 1015.79   3
  -2   1 -10 65217.4 1171.23   2
   1  -2 -10 66575.4 1072.41   2
   2  -1  10 64455.0 763.483   3
   1   1 -10 66460.1 1013.91   3
  -1   2  10 65430.3 1066.97   3
   1  -2 -10 67002.0 1078.44   3
  -2   1 -10 65874.8 770.524   3
   1  -2  -9 351.146 162.310   2
   2  -1   9 52.5095 76.0038   3
   1  -2  -9 248.482 173.101   3
  -1  -1   9 533.658 145.597   3
  -2   1  -9 736.493 201.063   2
  -2   1  -9 300.598 92.7222   3
   1   1  -9 55.7785 119.876   3
   1  -2  -8 9719.61 396.272   3
  -2   1  -8 9511.83 424.240   2
   1  -2  -8 10014.1 379.221   2
   1   1  -8 9986.94 374.171   3
  -1  -1   8 10280.1 374.899   3
   2  -1   8 10141.0 260.108   3
  -2   1  -8 10014.2 260.047   3
   2  -1   7 221.270 61.9770   3
   1  -2  -7 314.344 135.484   3
  -2   1  -7 207.498 71.7900   3
   1  -2  -7 260.714 114.567   2
  -2   1  -7 140.174 140.120   2
   1   1  -7 160.646 116.464   3
   1  -2  -6 1222.79 158.096   3
   1   1  -6 1357.08 157.304   3
   1   1  -6 1085.65 163.115   1
  -2   1  -6 1300.13 166.125   2
   1   1  -5 88.1264 113.646   1
   1  -2  -5 180.587 116.657   3
  -2   1  -5 158.031 111.156   2
   1   1  -5 159.783 99.0507   3
   1   1  -4 167.065 90.6221   1
  -1   2  -5 2702.99 198.646   1
   2  -1  -5 2512.69 190.793   3
   1  -2   5 2433.48 129.923   3
   2  -1  -6 195.599 121.716   3
  -1   2  -6 242.321 115.386   1
   1  -2   6 189.647 68.7968   3
   1   1   6 117.184 76.0043   3
  -1   2  -6 205.815 71.9092   3
   2  -1  -7 5149.28 296.553   3
   1  -2   7 5163.53 209.631   3
   1   1   7 5219.67 247.225   3
  -1   2  -7 4741.03 205.320   3
  -1  -1  -8 26321.5 556.430   3
  -1   2  -8 26356.4 479.949   3
   1   1   8 27307.1 562.541   3
   1  -2   8 26429.2 478.695   3
  -1  -1  -8 27721.4 671.638   2
   2  -1  -8 27061.1 652.055   3
   1  -2   9 601.025 98.8693   3
   1   1   9 697.770 129.032   3
  -1   2  -9 627.104 116.689   3
  -1  -1  -9 735.015 146.657   3
   2  -1  -9 976.547 197.680   3
   2  -1  -9 458.044 148.753   2
  -1  -1  -9 439.806 167.615   2
   2  -1 -10 8123.89 421.033   3
   1   1  10 9677.18 373.620   3
  -1   2 -10 8281.00 315.147   3
   2  -1 -10 8685.30 389.462   2
   1  -2  10 8944.45 315.388   3
  -1  -1 -10 9257.05 450.596   2
  -1  -1 -10 8446.94 359.697   3
  -1  -1 -11 22144.9 697.693   2
  -2   1  11 22101.8 653.356   3
   2  -1 -11 21339.8 655.454   3
  -1  -1 -11 21095.5 566.964   3
   1   1  11 21514.9 578.992   3
   1  -2  11 21030.3 504.839   3
   2  -1 -11 21914.3 635.836   2
  -1   2 -11 21448.9 518.959   3
  -1  -1 -12 15184.0 612.103   2
   1   1  12 14520.4 500.402   3
   1  -2  12 15537.7 458.435   3
  -1   2 -12 14788.7 455.020   3
  -2   1  12 15078.1 560.871   3
   2  -1 -12 15913.6 578.607   2
   2  -1 -12 15685.6 590.017   3
  -1  -1 -12 15556.3 515.575   3
   2  -1 -13 2432.97 277.293   2
  -1   2 -13 2310.47 217.958   3
   1  -2  13 2012.05 191.351   3
  -2   1  13 2486.78 263.625   3
   1   1  13 2125.07 221.430   3
   2  -1 -13 2180.89 276.740   3
  -1  -1 -13 2254.94 311.224   2
  -1  -1 -13 2260.37 232.965   3
  -1   2 -13 2063.91 303.253   2
  -1  -1 -14 149.009 182.547   2
   2  -1 -14 343.694 180.141   3
  -2   1  14 226.345 161.640   3
   2  -1 -14 232.524 172.302   2
   1  -2  14 177.391 121.776   3
  -1   2 -14 265.402 207.756   2
  -1   2 -14 283.076 143.036   3
   1   1  14 49.0114 123.126   3
  -1  -1 -14 142.357 154.372   3
   1  -2  15 2111.31 206.738   3
  -1   2 -15 1818.42 201.816   3
  -1  -1 -15 1860.18 235.464   3
  -1   2 -15 1787.35 287.534   2
   1   1  15 1601.42 200.625   3
  -2   1  15 1863.15 237.768   3
  -1  -1 -15 1474.78 267.186   2
   2  -1 -15 1324.01 233.705   2
   2  -1 -15 2086.79 272.604   3
   2  -1 -16 395.845 202.795   2
  -1  -1 -16 174.863 188.792   2
   1   1  16 183.779 118.238   3
  -1  -1 -16 219.451 145.482   3
  -1   2 -16-22.4461 188.735   2
  -1   2 -16 41.0946 113.595   3
   1  -2  16 257.384 135.592   3
   2  -1 -16 459.985 194.973   3
  -1   2 -17 815.772 179.184   3
   2  -1 -17 929.506 221.945   3
   1   1  17 920.581 179.957   3
   2  -1 -17 797.942 228.533   2
   1  -2  17 820.269 163.356   3
  -1  -1 -17 895.256 257.791   2
  -1   2 -17 1128.29 268.702   2
  -1  -1 -17 769.426 182.614   3
   2  -1 -18 3151.57 346.810   2
   1   1  18 3233.92 298.981   3
   1  -2  18 2968.45 272.584   3
  -1   2 -18 3043.27 388.333   2
  -1   2 -18 2594.61 265.790   3
   2  -1 -18 3225.60 354.206   3
  -1  -1 -18 3145.22 380.692   2
  -1  -1 -18 3444.48 316.626   3
  -1   2 -19 6037.04 507.749   2
   2  -1 -19 6482.17 499.161   2
  -1  -1 -19 6351.27 517.449   2
  -1  -1 -19 6098.16 415.174   3
   2  -1 -19 5993.55 464.519   3
  -1   2 -19 5678.68 384.757   3
   1  -2  19 5730.80 377.854   3
  -1  -1 -20 5882.50 508.454   2
  -1  -1 -20 5042.41 391.307   3
   2  -1 -20 4918.69 443.144   2
   2  -1 -20 5036.30 423.957   3
  -1   2 -20 5287.43 382.254   3
   1  -2  20 4475.55 341.510   3
  -1   2 -20 5044.53 489.072   2
   2  -1 -21 492.480 202.656   3
  -1  -1 -21 279.648 168.432   3
  -1  -1 -21 48.1862 229.000   2
   2  -1 -21 142.553 210.726   2
  -1   2 -21 576.030 284.354   2
  -1   2 -21 159.956 139.789   3
  -1   2 -22 213.298 240.043   2
  -1  -1 -22 292.267 234.151   2
  -1   2 -22 310.880 165.269   3
  -1  -1 -22 425.781 180.056   3
   2  -1 -22 284.924 207.416   3
   2  -1 -22 206.901 197.289   2
   2  -1 -23 1046.69 250.243   3
  -1   2 -23 1369.09 316.643   2
  -1  -1 -23 1268.69 246.637   3
  -1  -1 -23 1795.84 344.934   2
  -1   2 -23 1759.96 259.974   3
   2  -1 -23 1399.36 270.186   2
   2  -1 -24 8526.08 650.930   2
  -1   2 -24 9406.87 549.106   3
  -1   2 -24 8685.34 676.016   2
   2  -1 -24 8523.59 588.286   3
  -1  -1 -24 8168.80 655.856   2
  -1  -1 -24 8780.66 548.704   3
  -1  -1 -25 524.712 229.608   3
  -1   2 -25 568.734 253.586   2
  -1  -1 -25 335.632 245.853   2
  -1   2 -25 180.122 169.937   3
   2  -1 -25 234.336 212.920   3
   2  -1 -25-82.0268 210.966   2
  -1  -1 -26 576.764 280.289   2
   2  -1 -26 355.669 211.260   3
  -1   2 -26 637.512 279.247   2
  -1  -1 -26 286.749 175.059   3
  -1   2 -26 495.085 178.916   3
   2  -1 -26 517.997 288.471   2
   2  -1 -27 7246.20 638.638   2
  -1  -1 -27 7281.57 686.102   2
   2  -1 -27 7755.95 610.505   3
  -1  -1 -27 7891.79 573.451   3
  -1   2 -27 7381.58 534.085   3
  -1   2 -27 7940.95 710.181   2
  -1  -1 -28 8812.74 605.068   3
   2  -1 -28 9622.31 739.889   2
  -1  -1 -28 9552.06 775.788   2
  -1   2 -28 9301.81 608.682   3
  -1   2 -28 8285.46 738.162   2
   2  -1 -28 8938.18 669.157   3
   2  -1 -29 439.929 269.162   2
  -1  -1 -29 549.470 219.978   3
  -1   2 -29 725.194 371.452   2
   2  -1 -29-1.54992 208.619   3
  -1   2 -29 207.471 163.627   3
  -1  -1 -29 555.392 295.214   2
   2  -1 -30 439.729 244.573   2
  -1  -1 -30 192.868 184.945   3
   2  -1 -30 30.3137 217.128   3
  -1   2 -30-214.913 259.254   2
  -1  -1 -30 473.005 324.504   2
  -1   2 -30 75.0901 167.182   3
  -1  -1 -31 2222.06 356.104   3
   2  -1 -31 1293.78 362.251   2
  -1   2 -31 1030.23 318.155   2
  -1   2 -31 1537.47 292.990   3
  -1  -1 -31 1804.89 390.223   2
   2  -1 -31 1509.62 360.798   3
  -1   2 -32 2456.94 490.345   2
   2  -1 -32 3236.82 451.083   3
   2  -1 -32 1638.93 387.207   2
  -1   2 -32 2388.06 350.706   3
  -1  -1 -32 1836.14 439.915   2
  -1  -1 -32 2543.60 385.583   3
   2  -1 -33 224.228 270.156   2
  -1  -1 -33 289.971 211.399   3
  -1  -1 -33 305.484 327.205   2
   2  -1 -33 677.577 285.156   3
  -1   2 -33 170.884 279.016   2
  -1  -1 -34 661.061 351.866   2
  -1  -1 -34 1006.26 280.717   3
   2  -1 -34 149.244 219.753   3
   2  -1 -34 674.967 324.380   2
  -1   2 -34 940.648 354.601   2
  -1   2 -35 1443.58 396.500   2
   2  -1 -35 1606.01 368.083   3
  -1  -1 -35 1085.95 373.516   2
   2  -1 -35 873.824 323.358   2
  -1   2 -36 951.747 395.918   2
   2  -1 -36 757.110 357.048   2
   2  -1 -36 1200.58 344.940   3
   2  -1 -37-418.892 302.471   3
   2  -1 -37 161.812 307.633   2
  -1   2 -37-46.2460 301.613   2
   2  -1 -38 2038.20 492.946   2
  -1   2 -38 3119.53 597.559   2
  -1   2 -39 403.126 320.672   2
   2  -1 -39 221.364 261.553   2
   2  -1 -40 3341.76 593.902   2
  -1   2 -40 3911.07 654.822   2
   2  -1 -41 785.708 420.379   2
   2   0 -41 1971.89 498.984   2
   2   0 -40 185.662 256.221   2
  -2   2 -40 362.222 411.845   2
  -2   2 -39 681.674 411.776   2
   2   0 -39 1026.34 389.733   2
   2   0 -38 2723.36 547.607   2
  -2   2 -38 1688.37 478.633   2
  -2   2 -37 5282.48 719.522   2
   2   0 -37 6648.30 786.417   2
   2   0 -36 296.112 233.309   3
   2   0 -36-135.190 319.419   2
  -2   2 -36 251.498 279.548   2
   2   0 -35 5000.84 664.365   2
   0  -2 -35 4677.48 523.406   3
  -2   2 -35 5040.35 679.926   2
   2   0 -35 4499.86 545.007   3
   2   0 -34 114.680 259.467   3
  -2   2 -34 551.024 324.915   2
   0  -2 -34 732.847 265.532   3
   2   0 -34 305.105 292.852   2
   0  -2 -33 5217.75 549.105   3
   2   0 -33 5267.34 629.583   2
   2   0 -33 5819.00 597.867   3
  -2   2 -33 6910.87 754.327   2
   0  -2 -32 361.195 277.358   2
   2   0 -32 171.279 206.995   3
   0  -2 -32-111.307 199.250   3
  -2   2 -32-56.2882 263.160   2
   2   0 -32 79.1437 266.999   2
   2   0 -31 334.526 273.361   2
  -2   2 -31 288.109 244.902   2
   0  -2 -31-174.573 211.057   2
  -2   2 -31 227.833 180.228   3
   2   0 -31 166.805 195.993   3
   0  -2 -31 206.990 208.899   3
   2   0 -30 3207.00 498.087   2
  -2   2 -30 3462.58 532.870   2
   2   0 -30 4050.54 491.060   3
  -2   2 -30 3739.48 387.589   3
   0  -2 -30 3855.18 455.844   3
   0  -2 -30 4944.17 579.967   2
   2   0 -29 2506.21 378.816   3
  -2   2 -29 2643.79 334.753   3
   0  -2 -29 2495.65 379.661   3
  -2   2 -29 2586.40 464.752   2
   0  -2 -29 2802.43 483.200   2
   2   0 -29 2246.80 396.887   2
  -2   2 -28 203.048 302.763   2
   2   0 -28 212.486 243.009   2
   0  -2 -28 226.900 198.365   3
  -2   2 -28 181.472 155.686   3
   0  -2 -28 426.408 223.717   2
   2   0 -28 198.702 216.173   3
   0  -2 -27 3358.82 402.040   3
   0  -2 -27 3274.53 485.319   2
  -2   2 -27 3240.48 342.014   3
  -2   2 -27 3267.99 481.883   2
   2   0 -27 4065.07 458.385   3
   2   0 -27 3114.96 442.502   2
   2   0 -26 2641.82 413.014   2
  -2   2 -26 3132.83 347.482   3
   0  -2 -26 2870.09 366.925   3
  -2   2 -26 2943.21 473.476   2
   0  -2 -26 2516.99 427.610   2
   2   0 -26 2644.69 372.507   3
  -2   2 -25 13756.2 870.121   2
   2   0 -25 14802.1 785.197   3
   0  -2 -25 13777.8 738.051   3
  -2   2 -25 14811.2 665.994   3
   2   0 -25 13814.8 827.198   2
   0  -2 -25 14358.0 856.796   2
   0  -2 -24-6.42167 225.230   2
  -2   2 -24 469.310 176.350   3
  -2   2 -24 333.033 272.760   2
   2   0 -24 600.447 269.065   2
   0  -2 -24 889.642 251.476   3
   2   0 -24 533.075 248.471   3
   0  -2 -23 628.627 209.968   3
   2   0 -23 303.724 225.501   2
   2   0 -23 302.523 206.036   3
  -2   2 -23 218.689 236.812   2
  -2   2 -23 223.117 131.646   3
   0  -2 -23 424.252 223.231   2
  -2   2 -22 3187.57 438.468   2
   0  -2 -22 3461.42 408.537   2
   2   0 -22 3146.85 366.069   3
   2   0 -22 2825.34 369.449   2
   2  -2  22 3157.28 295.180   3
   0  -2 -22 3700.10 389.203   3
  -2   2 -22 3106.52 291.255   3
   0  -2 -21 3812.36 418.964   2
   2   0 -21 3522.17 420.275   2
   0  -2 -21 3252.45 344.568   3
   2   0 -21 2996.04 347.688   3
  -2   2 -21 3715.56 448.994   2
  -2   2 -21 3739.89 308.344   3
   2  -2  21 2928.46 278.094   3
   0  -2 -20 1910.85 307.126   2
   2   0 -20 1915.58 322.430   2
   0  -2 -20 1872.24 269.541   3
  -2   2 -20 1934.74 231.430   3
   2  -2  20 1276.62 194.325   3
  -2   2 -20 1977.58 355.172   2
   2   0 -20 2175.73 296.092   3
   0  -2 -19 3427.64 342.859   3
   2   0 -19 4528.96 398.449   3
   0  -2 -19 3710.61 396.914   2
   2   0 -19 3828.92 391.490   2
  -2   2 -19 3802.87 298.211   3
  -2   2 -19 3859.09 425.129   2
   2  -2  19 3464.51 278.019   3
   2   0 -18 2490.28 314.959   2
   2  -2  18 2559.17 244.233   3
  -2   2 -18 2401.35 362.558   2
   2   0 -18 3071.51 338.289   3
   0  -2 -18 3193.25 366.416   2
   0  -2 -18 2757.47 309.153   3
  -2   2 -18 2872.78 259.546   3
  -2   2 -17 5019.41 320.972   3
  -2   2 -17 4589.03 439.268   2
   2  -2  17 5111.08 308.589   3
   2   0 -17 4774.48 394.132   3
   0  -2 -17 5631.02 407.665   3
   0  -2 -17 5352.64 440.994   2
   2   0 -17 4286.02 405.949   2
   0  -2 -16 5.31836 171.215   2
   2   0 -16 392.639 201.631   2
   0   2  16 165.666 156.593   3
   2  -2  16 146.224 102.520   3
  -2   2 -16 90.1934 219.107   2
  -2   2 -16 138.601 108.494   3
   2   0 -16 287.095 198.911   3
   0  -2 -16 502.436 190.180   3
  -2   2 -15 1685.97 280.844   2
   0  -2 -15 1738.65 256.136   2
   0   2  15 1351.25 216.027   3
   2  -2  15 1529.78 173.822   3
   2   0 -15 2190.86 290.463   2
   0  -2 -15 1672.07 262.585   3
   2   0 -15 1758.79 266.514   3
  -2   0  15 1401.89 223.192   3
  -2   2 -15 1924.05 201.997   3
   0   2  14 4852.39 343.977   3
   0  -2 -14 4879.82 360.314   3
   0  -2 -14 4825.63 397.001   2
   2   0 -14 5153.00 384.707   3
  -2   2 -14 4540.58 270.572   3
   2  -2  14 4437.97 259.876   3
  -2   2 -14 4999.16 426.815   2
  -2   0  14 3874.61 321.093   3
   0   2  13 17982.7 610.017   3
  -2   2 -13 17743.6 475.139   3
   2   0 -13 17061.9 625.664   3
   2  -2  13 17696.9 465.806   3
  -2   0  13 17258.8 621.539   3
   0  -2 -13 18079.5 611.715   3
   0  -2 -13 16762.3 656.155   2
  -2   2 -13 18131.4 716.739   2
   2  -2  12 332.392 103.624   3
   0  -2 -12 405.917 204.159   2
   2   0 -12 674.991 201.764   3
  -2   2 -12 433.160 223.270   2
   0  -2 -12 534.531 187.921   3
   0   2  12 388.601 151.977   3
  -2   2 -12 549.989 119.285   3
  -2   0  12 279.413 155.110   3
   0  -2 -11 15386.5 538.149   3
  -2   0  11 15435.9 544.959   3
   2   0 -11 15011.6 556.784   3
  -2   2 -11 15133.0 390.995   3
   0   2  11 15452.7 532.754   3
   0  -2 -11 14801.3 578.243   2
   2  -2  11 14496.1 376.086   3
  -2   2 -11 15906.1 626.727   2
  -2   2 -10 57438.4 1100.83   2
   0  -2 -10 57296.6 972.947   3
   0  -2 -10 59509.6 1050.44   2
   2  -2  10 57840.2 687.499   3
  -2   0  10 60026.7 1020.10   3
  -2   2 -10 57106.6 695.016   3
   0   2  10 60562.9 1000.52   3
   2   0 -10 57851.5 1022.08   3
   0   2   9 828.974 149.100   3
  -2   2  -9 1277.88 213.233   2
   2  -2   9 730.239 88.4692   3
   2   0  -9 588.681 152.895   3
   0  -2  -9 976.405 176.144   3
  -2   2  -9 633.434 95.8246   3
  -2   2  -8 12041.0 475.660   2
   2  -2   8 11418.8 258.615   3
   0  -2  -8 11774.5 420.111   3
   0   2   8 11499.5 408.584   3
  -2   2  -8 11449.8 263.894   3
   2   0  -8 10870.2 429.663   3
  -2   2  -7 11407.0 435.009   2
   2  -2   7 10817.3 222.911   3
  -2   2  -7 10882.6 225.886   3
   0  -2  -7 10760.9 380.445   3
   2   0  -7 10282.5 396.972   3
  -2   2  -6 6911.85 321.643   2
   2   0  -6 6583.05 308.752   3
   2   0  -5 213.880 99.9499   3
   2   0  -4 616.590 106.511   1
   2  -2  -4 3053.72 203.636   3
   2  -2  -4 3319.51 132.007   2
   0   2  -5 7900.66 272.533   3
   0   2  -5 7616.89 318.049   1
   2  -2  -5 7772.70 233.248   2
   2  -2  -5 8271.03 328.583   3
   2   0   6 4647.98 185.210   3
   2  -2  -6 4754.55 213.237   2
   0  -2   6 4779.93 225.260   3
   0   2  -6 4404.98 219.305   3
   2  -2  -6 5361.97 285.837   3
   0   2  -6 4649.92 273.236   1
  -2   0  -6 4507.90 264.567   2
   0  -2   7 21113.2 474.559   3
   2   0   7 20621.3 395.337   3
   0   2  -7 20132.7 571.533   1
  -2   0  -7 20143.7 560.954   2
   0   2  -7 20297.0 460.173   3
   2  -2  -7 20750.3 461.189   2
   2  -2  -7 19129.5 538.912   3
   0  -2   8 17204.6 452.715   3
   2   0   8 17372.6 388.537   3
   0   2  -8 16429.3 446.165   3
   0   2  -8 17334.0 555.937   1
   2  -2  -8 17652.3 540.181   3
   2  -2  -8 17272.1 464.168   2
  -2   0  -8 17508.3 555.933   2
   0  -2   9 247.094 94.7845   3
   0   2  -9 241.285 121.282   3
   2  -2  -9 204.185 115.526   2
  -2   0  -9 385.433 176.364   2
   2   0   9 337.582 85.9986   3
   2  -2  -9 536.884 182.466   3
  -2   0 -10 26802.8 555.003   3
  -2   0 -10 28122.8 763.913   2
   0   2 -10 28004.8 626.238   3
   2  -2 -10 26882.7 724.920   3
   2   0  10 28766.5 569.956   3
   2  -2 -10 28341.5 670.353   2
   0  -2  10 28773.6 629.692   3
   2  -2 -11 47036.4 991.557   3
   0   2 -11 48594.5 861.587   3
  -2   2  11 47994.5 983.937   3
  -2   0 -11 48241.9 770.998   3
   2  -2 -11 49165.1 928.349   2
   2   0  11 49267.3 777.777   3
  -2   0 -11 47971.4 1052.53   2
   0  -2  11 48915.6 850.016   3
  -2   2  12 1880.89 231.845   3
   0  -2  12 2277.33 213.614   3
   0   2 -12 2031.42 212.143   3
  -2   0 -12 1977.57 198.957   3
   2   0  12 2190.50 194.831   3
  -2   0 -12 2161.03 292.451   2
   2  -2 -12 2095.29 255.020   2
   2  -2 -12 2549.57 293.159   3
  -2   0 -13 163.484 141.673   3
   0   2 -13 233.302 149.868   3
  -2   2  13 292.046 164.362   3
   2  -2 -13 459.159 201.995   2
  -2   0 -13 530.165 227.146   2
   2  -2 -13 539.953 207.235   3
   0  -2  13 309.996 135.083   3
   2   0  13 123.833 112.075   3
  -2   2  14 36042.4 931.501   3
   2   0  14 34209.4 743.388   3
   2  -2 -14 34553.4 910.999   2
   0  -2  14 36198.5 821.430   3
  -2   0 -14 34952.6 746.905   3
  -2   0 -14 35752.3 1013.07   2
   2  -2 -14 34502.6 931.697   3
   0   2 -14 35897.1 823.484   3
   2  -2 -15 1727.23 274.135   2
  -2   0 -15 2002.63 351.550   2
   2  -2 -15 1985.25 288.548   3
   0   2 -15 2002.11 254.248   3
   2   0  15 1474.03 192.327   3
   0  -2  15 1414.17 206.730   3
  -2   0 -15 1668.72 224.006   3
   2  -2 -16-18.5375 175.192   2
   0  -2  16-149.559 142.602   3
  -2   0 -16 91.7823 110.568   3
   2   0  16 251.712 131.975   3
   0   2 -16 263.755 145.290   3
  -2   0 -16 379.320 227.156   2
   2  -2 -16 444.260 211.437   3
   0   2 -17 2.76736 127.995   3
   2   0  17 61.4953 112.771   3
  -2   0 -17 518.325 236.003   2
   0   2 -17-112.326 200.938   2
  -2   0 -17 379.542 145.879   3
   2  -2 -17 515.807 202.726   2
   2  -2 -17 59.8372 168.184   3
   0  -2  17 53.2861 111.244   3
   2   0  18-14.4824 104.147   3
   0   2 -18 32.7596 133.218   3
   2  -2 -18-31.9123 163.700   3
  -2   0 -18 131.220 121.179   3
  -2   0 -18 327.526 235.852   2
   0   2 -18-147.424 192.627   2
   2  -2 -18 44.5837 160.196   2
   0  -2  18 133.672 108.330   3
   2   0  19 2190.17 247.383   3
  -2   0 -19 1778.45 324.282   2
   2  -2 -19 1763.45 300.951   2
   0   2 -19 1801.05 268.395   3
   2  -2 -19 1968.57 300.317   3
  -2   0 -19 2129.26 240.706   3
   0   2 -19 1880.90 310.459   2
  -2   0 -20 291.323 219.976   2
  -2   0 -20 36.5374 119.782   3
   2   0  20 146.929 120.565   3
   2  -2 -20-29.5143 178.353   3
   0   2 -20 192.332 179.924   2
   2  -2 -20 182.464 193.037   2
   0   2 -20 210.150 157.582   3
   2  -2 -21 2037.18 305.602   2
   0   2 -21 2232.72 283.790   3
   2  -2 -21 2174.99 323.835   3
   0   2 -21 1861.55 310.640   2
  -2   0 -21 2153.67 358.112   2
  -2   0 -21 2080.75 252.036   3
   0   2 -22 10412.6 706.776   2
   2  -2 -22 10752.3 646.961   3
  -2   0 -22 10649.4 716.561   2
   2  -2 -22 10440.6 656.060   2
  -2   0 -22 10298.5 533.476   3
   0   2 -22 10288.3 573.809   3
   2  -2 -23 1204.13 272.325   3
   0   2 -23 703.169 205.471   3
   0   2 -23 1093.89 299.402   2
   2  -2 -23 1050.13 285.537   2
  -2   0 -23 1553.44 353.458   2
  -2   0 -23 1131.47 228.691   3
   2  -2 -24-292.712 221.914   3
   0   2 -24 71.7829 178.164   3
  -2   0 -24 333.484 266.191   2
   0   2 -24 190.027 240.431   2
  -2   0 -24 501.287 181.141   3
   2  -2 -24 184.795 210.214   2
   0   2 -25 707.705 246.848   2
  -2   0 -25 1389.56 358.874   2
   0   2 -25 796.146 228.991   3
   2  -2 -25 1088.50 263.927   3
  -2   0 -25 954.705 219.589   3
   2  -2 -25 1067.37 295.189   2
   0   2 -26 15.7370 225.614   2
  -2   0 -26 263.337 200.606   3
   2  -2 -26 523.938 277.222   3
   2  -2 -26 309.162 240.812   2
  -2   0 -26 153.014 253.289   2
   0   2 -26 188.770 173.268   3
   2  -2 -27 6900.38 614.450   2
   0   2 -27 7152.68 671.115   2
   2  -2 -27 8993.11 661.900   3
   0   2 -27 7361.92 541.860   3
  -2   0 -27 7860.94 691.949   2
  -2   0 -27 7830.22 530.747   3
  -2   0 -28-9.52403 244.113   2
  -2   0 -28 141.195 172.160   3
   0   2 -28 190.197 170.424   3
   0   2 -28 123.589 233.231   2
   2  -2 -28 77.1390 243.971   2
   2  -2 -28 254.193 214.028   3
   0   2 -29 222.287 191.403   3
   2  -2 -29-14.1059 210.167   3
   0   2 -29 819.611 361.664   2
  -2   0 -29 372.342 277.664   2
  -2   0 -29-297.298 206.888   3
   2  -2 -29 312.967 279.092   2
   0   2 -30 10350.2 680.284   3
   2  -2 -30 10628.2 758.005   3
  -2   0 -30 9994.04 838.107   2
  -2   0 -30 10854.0 661.839   3
   0   2 -30 11125.8 877.960   2
   2  -2 -30 10379.5 804.637   2
  -2   0 -31 1795.00 313.568   3
   2  -2 -31 2181.74 396.485   3
   2  -2 -31 1851.45 415.911   2
   0   2 -31 1799.68 358.112   3
  -2   0 -31 1997.29 436.639   2
   0   2 -31 1351.39 402.886   2
   0   2 -32 211.705 219.225   3
   2  -2 -32-11.2225 194.795   3
  -2   0 -32 542.712 234.798   3
  -2   0 -32 26.6272 278.036   2
   0   2 -32 11.7878 259.757   2
   2  -2 -32 322.233 272.131   2
   2  -2 -33-193.475 214.039   3
   0   2 -33 68.1490 181.586   3
   2  -2 -33 125.729 219.355   2
   0   2 -33 420.022 333.074   2
  -2   0 -33-79.3848 241.363   2
   2  -2 -34-569.933 324.306   2
   2  -2 -34 27.3268 207.087   3
   0   2 -34 114.912 246.182   2
  -2   0 -34 209.489 300.592   2
  -2   0 -35 5395.99 689.041   2
   0   2 -35 4305.18 638.748   2
   2  -2 -35 4550.39 615.597   2
   2  -2 -35 4844.35 557.358   3
   0   2 -36 738.044 390.057   2
   2  -2 -36 624.483 291.767   3
  -2   0 -36 200.757 345.954   2
   2  -2 -36 284.377 278.256   2
   2  -2 -37 1179.25 354.313   3
   0   2 -37 1647.76 461.710   2
  -2   0 -37 1150.67 422.284   2
   2  -2 -37 870.499 419.450   2
   2  -2 -38 5752.92 729.995   2
   0   2 -38 6443.95 796.794   2
   2  -2 -39 921.423 412.676   2
   0   2 -39 853.685 326.114   2
   0   2 -40 430.718 355.175   2
   1   2 -40 192.815 348.761   2
   1   2 -39 745.188 397.981   2
   2  -3 -38 1232.92 369.883   3
   1   2 -38 1299.18 453.350   2
  -3   1 -38 421.257 341.171   2
   2  -3 -37 4260.03 582.951   3
   1   2 -37 3906.63 630.053   2
  -3   1 -37 4787.94 702.741   2
   2  -3 -36-148.214 238.064   3
   1   2 -36-185.242 300.227   2
  -3   1 -36-262.552 317.383   2
  -3   1 -35 1973.13 455.598   2
   1   2 -35 1460.65 430.680   2
   2  -3 -35 1978.78 406.444   3
   1   2 -35 2577.28 418.863   3
   1   2 -34 626.880 298.248   3
   2  -3 -34 418.179 261.194   3
  -3   1 -34 115.328 286.197   2
   1   2 -34 742.918 323.414   2
   2  -3 -33 2745.13 429.020   3
   1   2 -33 2777.91 487.636   2
  -3   1 -33 2809.90 506.856   2
   1   2 -33 2893.02 432.974   3
   2  -3 -33 2957.48 500.430   2
   2  -3 -32 215.089 272.462   2
   1   2 -32 182.974 276.597   2
   1   2 -32-41.6804 200.455   3
   2  -3 -32 61.2395 243.086   3
  -3   1 -32-278.653 330.552   2
   1   2 -31 221.673 194.177   3
  -3   1 -31 146.516 222.790   2
   1   2 -31 134.386 242.488   2
   2  -3 -31 81.5093 251.227   2
   2  -3 -31-22.3154 230.499   3
   1   2 -30 4354.45 551.629   2
   1   2 -30 4541.56 481.557   3
   2  -3 -30 4805.70 519.037   3
   2  -3 -30 4487.09 536.236   2
  -3   1 -30 4316.91 579.053   2
  -3   1 -30 4218.29 408.260   3
   2  -3 -29 1506.20 357.799   2
   1   2 -29 849.391 275.742   2
   1   2 -29 881.360 261.151   3
  -3   1 -29 1097.44 354.043   2
  -3   1 -29 1124.62 241.017   3
   2  -3 -29 833.094 282.938   3
   1   2 -28 250.887 248.873   2
   2  -3 -28-1.95348 211.852   2
   1   2 -28 270.346 212.515   3
  -3   1 -28 112.550 150.034   3
  -3   1 -28 249.838 265.783   2
   2  -3 -28-10.1312 206.999   3
   1   2 -27 426.374 206.314   3
  -3   1 -27 236.479 237.089   2
  -3   1 -27 74.3829 121.265   3
   1   2 -27 192.089 258.800   2
   2  -3 -27 509.038 280.715   2
   2  -3 -27 231.137 240.811   3
  -3   1 -26 979.919 361.485   2
   2  -3 -26 1152.13 292.368   3
   1   2 -26 305.452 227.605   3
  -3   1 -26 552.204 193.980   3
   2  -3 -26 1032.23 327.793   2
   1   2 -26 893.543 286.128   2
  -3   1 -25 11121.2 563.892   3
   1   2 -25 10670.9 754.833   2
   2  -3 -25 10243.4 679.172   3
  -3   1 -25 10776.2 781.160   2
   1   2 -25 10396.6 646.357   3
   2  -3 -25 10684.4 727.196   2
  -3   1 -24 165.125 239.488   2
   1   2 -24 567.437 262.658   2
   2  -3 -24 239.874 236.358   2
   2  -3 -24 100.997 196.826   3
   1   2 -24 137.559 165.767   3
  -3   1 -24 284.453 149.921   3
   3  -1  23 249.286 128.274   3
   2  -3 -23 541.806 210.100   3
   2  -3 -23 527.872 235.743   2
  -3   1 -23 541.919 243.233   2
   1   2 -23 512.957 257.945   2
   1   2 -23 341.648 184.759   3
  -3   1 -23 259.160 166.514   3
   1   2 -22 5580.49 535.107   2
  -3   1 -22 5882.45 569.354   2
   2  -3 -22 6268.42 537.586   2
   3  -1  22 4915.37 353.856   3
   2  -3 -22 5834.72 501.849   3
  -3   1 -22 6158.18 403.089   3
   1   2 -22 5709.16 471.296   3
   2  -3 -21 14849.1 752.147   3
   2  -3 -21 14432.5 750.697   2
   3  -1  21 13668.2 557.958   3
   1   2 -21 14650.1 696.402   3
   1   2 -21 15886.8 832.622   2
  -3   1 -21 14810.4 579.842   3
  -3   1 -21 14760.8 825.756   2
   1   2 -20 640.229 243.149   2
   2  -3 -20 516.450 225.252   3
  -3   1 -20 301.655 137.208   3
   3  -1  20 158.795 110.976   3
   2  -3 -20 223.364 187.036   2
  -3   1 -20 679.717 263.160   2
   1   2 -20 336.480 213.502   3
   2  -3 -19 632.669 219.349   2
   2  -3 -19 505.886 199.902   3
  -3   1 -19 418.981 201.493   2
   1   2 -19 224.510 151.946   3
  -3   1 -19 403.147 133.466   3
   3  -1  19 285.901 111.850   3
  -3   1 -18 705.803 153.385   3
   2  -3 -18 957.842 245.603   2
  -3   1 -18 717.014 254.905   2
   2  -3 -18 690.640 222.977   3
   3  -1  18 462.921 138.983   3
   1   2 -18 706.910 186.161   3
  -3   1 -17 10870.3 438.531   3
  -3   1 -17 10391.3 642.095   2
   3  -1  17 10434.2 423.903   3
   2  -3 -17 10919.8 583.338   3
   1   2 -17 10473.9 536.027   3
   2  -3 -17 10960.3 576.901   2
   1   2 -16 218.549 149.027   3
  -3   1 -16 454.127 242.457   2
  -3   1 -16 437.403 128.366   3
   2  -3 -16 744.215 220.405   2
  -1  -2  16 600.959 170.269   3
   2  -3 -16 581.714 209.016   3
   3  -1  16 286.628 109.418   3
  -2   3  15 528.757 194.693   2
  -1  -2  15 456.425 162.578   3
  -3   1 -15 757.310 283.775   2
   2  -3 -15 808.883 256.623   3
   1   2 -15 260.256 175.797   3
   2  -3 -15 948.377 248.260   2
  -3   1 -15 573.722 147.693   3
   3  -1  15 511.550 127.745   3
   1   2 -14 42521.5 956.152   3
  -1  -2  14 43017.8 970.195   3
  -2   3  14 41986.0 992.491   2
  -3   1 -14 41827.6 1124.83   2
  -3   1 -14 42747.5 750.045   3
   2  -3 -14 41884.1 993.271   2
   2  -3 -14 41687.9 1050.93   3
   3  -1  14 41740.9 741.960   3
   1   2 -13 50944.6 1022.49   3
  -2   3  13 52842.8 1065.55   2
  -3   1 -13 52802.1 789.120   3
  -2   3  13 53274.2 1137.00   3
  -3   1 -13 53163.8 1215.08   2
  -1  -2  13 52392.3 1028.40   3
   3  -1  13 53875.4 798.223   3
   2  -3 -13 52463.1 1059.84   2
   2  -3 -13 51627.1 1124.42   3
  -1  -2  12 1108.71 184.383   3
   1   2 -12 1324.98 220.916   3
   2  -3 -12 1611.73 241.829   2
  -2   3  12 1382.66 206.690   2
   2  -3 -12 1624.82 276.329   3
   3  -1  12 1101.24 130.643   3
  -3   1 -12 1904.06 294.011   2
  -2   3  12 1225.30 232.421   3
   3  -1  11 10135.2 309.275   3
   1   2 -11 10107.3 434.768   3
  -1  -2  11 10489.7 436.905   3
  -3   1 -11 10086.4 508.492   2
  -2   3  11 10845.2 444.381   2
   2  -3 -11 10243.8 490.367   3
   2  -3 -11 10371.0 434.122   2
  -2   3  10 12431.8 456.777   2
   2  -3 -10 11591.9 508.767   3
   2  -3 -10 12242.7 462.473   2
  -3   1 -10 12334.1 537.934   2
   1   2 -10 11376.1 464.129   3
  -1  -2  10 12401.8 465.737   3
   3  -1  10 11884.9 314.660   3
   3  -1   9 10989.4 282.947   3
   2  -3  -9 10860.8 463.796   3
  -3   1  -9 11287.7 485.863   2
   2  -3  -9 10359.8 396.628   2
   1   2  -9 10854.8 425.781   3
  -1  -2   9 12380.4 444.287   3
   1   2  -9 10310.4 478.290   1
  -2   3   9 10563.7 398.923   2
   1   2  -8 435.831 145.835   3
  -3   1  -8 499.299 176.014   2
  -1  -2   8 388.631 129.801   3
   2  -3  -8 634.072 180.195   3
   1   2  -8 447.793 156.770   1
   3  -1   8 376.779 71.5058   3
  -2   3   8 469.319 119.986   2
   3  -1   7 935.971 80.0293   3
   2  -3  -7 866.985 175.139   3
  -3   1  -7 848.818 177.022   2
  -2   3   7 873.705 127.713   2
   1   2  -7 866.601 158.242   3
   1   2  -7 1094.02 185.893   1
   2  -3  -6 198.598 148.499   3
   1   2  -6 400.187 129.932   3
  -3   1  -6 181.437 133.671   2
   1   2  -6 161.445 117.429   1
   1   2  -5 586.591 135.027   1
  -3   1  -5 670.621 151.687   2
   1   2  -5 854.788 150.777   3
   2  -3  -5 665.699 145.863   3
   2  -3  -4 8278.00 330.398   3
   1   2  -4 7927.97 322.448   1
   1   2  -4 8393.92 318.360   3
   1   2  -3 79.0797 99.7728   3
   1   2  -3 118.875 99.9851   1
   3  -1   3 96.9989 55.2511   3
   2  -3  -3 216.173 116.825   3
   3  -1   2 6389.72 187.141   3
   2  -3  -2 6569.40 265.863   3
   2  -3  -1 48946.8 646.497   3
   3  -1   1 47908.9 538.634   3
   3  -1   0 8341.78 255.238   3
   3  -1  -1 1274.93 125.539   3
   3  -1  -2 530.489 114.916   3
   3  -1  -2 447.727 74.0178   1
  -2   3  -3 1929.04 156.280   1
   3  -1  -3 2229.54 183.608   3
  -2   3  -4 1437.29 151.452   1
   3  -1  -4 1557.48 171.345   3
  -2   3  -5 2436.33 192.625   1
   3  -1  -5 2812.68 221.535   3
  -2   3  -6 10544.9 249.199   3
  -2   3  -6 10980.0 389.814   1
   3  -1  -6 10757.1 414.645   3
  -2   3  -7 412.285 134.365   1
   3  -1  -7 508.953 150.566   3
  -2   3  -7 429.043 79.3913   3
   1   2   7 586.026 122.470   3
   1   2   8 482.247 142.567   3
   3  -1  -8 540.920 184.950   3
  -2   3  -8 488.522 93.3878   3
   1   2   9 36638.4 742.142   3
  -2   3  -9 36110.2 537.523   3
   2  -3   9 36125.4 543.820   3
   3  -1  -9 38069.6 848.727   3
   1   2  10 9270.40 398.016   3
  -2   3 -10 8391.56 283.567   3
   3  -1 -10 8349.68 434.529   3
   2  -3  10 8642.73 289.052   3
   1   2  11 57979.0 1007.17   3
   2  -3  11 56900.3 759.628   3
   3  -1 -11 58612.2 1131.47   3
  -2   3 -11 57246.0 762.909   3
   1   2  12 8920.20 415.220   3
   2  -3  12 9128.13 329.723   3
  -2   3 -12 8952.61 327.029   3
   3  -1 -12 9006.92 491.147   3
  -3   1  12 8766.88 461.454   3
   2  -3  13 4334.19 247.921   3
   3  -1 -13 4862.02 395.727   3
   1   2  13 4604.03 334.212   3
  -2   3 -13 4362.30 256.366   3
  -1  -2 -13 5055.24 354.125   3
  -3   1  13 4445.86 345.738   3
  -2   3 -14 33678.1 688.988   3
  -2   3 -14 34152.8 1015.86   2
   1   2  14 35242.1 861.688   3
   2  -3  14 34038.0 685.933   3
   3  -1 -14 33418.2 895.440   2
   3  -1 -14 35284.1 957.592   3
  -1  -2 -14 36151.1 874.489   3
  -1  -2 -15 2601.27 303.667   3
  -2   3 -15 2748.58 232.110   3
   3  -1 -15 2698.33 334.651   3
   2  -3  15 2568.94 219.599   3
   1   2  15 2480.36 254.748   3
   3  -1 -15 2592.53 300.650   2
  -2   3 -15 2828.74 370.417   2
   3  -1 -16 2943.20 338.640   3
   2  -3  16 2765.59 230.055   3
  -2   3 -16 2885.83 369.493   2
   1   2  16 2759.27 288.409   3
   3  -1 -16 3183.22 334.882   2
  -1  -2 -16 3059.36 309.631   3
  -2   3 -16 2512.02 223.964   3
  -1  -2 -17 10819.5 620.386   2
   3  -1 -17 10913.8 593.885   3
   3  -1 -17 9916.21 556.330   2
  -1  -2 -17 10554.7 522.704   3
  -2   3 -17 10359.7 440.236   3
   1   2  17 10517.7 521.079   3
  -2   3 -17 10826.8 643.008   2
   2  -3  17 10477.1 436.036   3
   3  -1 -18 313.482 207.988   3
  -2   3 -18 332.104 262.541   2
   3  -1 -18 149.429 188.897   2
  -1  -2 -18 299.514 189.370   3
   2  -3  18 163.287 112.664   3
  -2   3 -18 224.328 143.664   3
   3  -1 -19 17621.2 787.639   3
   3  -1 -19 16544.0 758.356   2
  -2   3 -19 18130.3 866.674   2
  -1  -2 -19 16746.5 817.238   2
  -2   3 -19 17542.0 608.506   3
   2  -3  19 17009.6 591.291   3
  -1  -2 -19 16721.3 682.495   3
  -1  -2 -20 855.604 284.815   2
   3  -1 -20 1174.35 254.987   2
   3  -1 -20 1247.70 265.794   3
  -2   3 -20 1042.17 194.706   3
  -2   3 -20 985.237 274.835   2
   2  -3  20 1011.08 176.869   3
  -1  -2 -20 1434.92 250.174   3
  -2   3 -21-167.403 220.207   2
   3  -1 -21-118.254 186.134   3
  -1  -2 -21 398.982 222.370   2
   3  -1 -21 53.8920 170.875   2
   2  -3  21 42.2012 118.683   3
  -2   3 -21 14.0225 114.564   3
  -1  -2 -21-20.9998 139.205   3
  -1  -2 -22 9931.15 583.045   3
   3  -1 -22 9727.97 636.264   3
   3  -1 -22 9200.74 624.697   2
  -1  -2 -22 10517.2 709.043   2
  -2   3 -22 8909.49 481.334   3
  -2   3 -22 9872.81 696.688   2
   2  -3  22 8791.95 467.334   3
   3  -1 -23 357.600 237.255   2
  -2   3 -23 225.410 159.668   3
  -1  -2 -23 271.010 189.780   3
   3  -1 -23-37.9187 182.078   3
  -2   3 -23 139.140 275.661   2
  -1  -2 -23 6.12354 221.595   2
   3  -1 -24 2057.47 360.268   3
  -1  -2 -24 2290.03 315.612   3
  -1  -2 -24 1939.26 383.531   2
  -2   3 -24 2522.96 421.822   2
  -2   3 -24 2724.82 316.811   3
   3  -1 -24 2411.29 381.028   2
  -1  -2 -25 2742.26 430.070   2
  -2   3 -25 2204.08 411.355   2
   3  -1 -25 2234.62 361.924   2
  -2   3 -25 1703.05 245.858   3
  -1  -2 -25 1890.02 298.870   3
   3  -1 -25 2181.34 365.626   3
  -2   3 -26 4943.29 566.915   2
  -1  -2 -26 5037.95 569.713   2
   3  -1 -26 4705.79 512.810   2
  -1  -2 -26 4753.36 452.922   3
   3  -1 -26 5300.12 536.689   3
  -2   3 -26 4425.44 388.793   3
  -1  -2 -27 17443.7 836.690   3
  -2   3 -27 16313.8 990.209   2
   3  -1 -27 18764.9 991.243   2
   3  -1 -27 17155.8 920.027   3
  -2   3 -27 16632.0 735.700   3
  -2   3 -28 856.331 332.760   2
   3  -1 -28 641.437 300.857   2
  -1  -2 -28 478.761 225.539   3
   3  -1 -28 957.426 301.783   3
  -2   3 -28 875.463 224.163   3
  -2   3 -29-22.9620 159.270   3
   3  -1 -29 54.9108 253.218   3
  -1  -2 -29 212.019 193.817   3
   3  -1 -29-82.7695 238.415   2
  -2   3 -29-52.0792 280.869   2
   3  -1 -30 5169.82 577.205   2
   3  -1 -30 6213.07 601.154   3
  -2   3 -30 5498.13 664.524   2
  -1  -2 -30 6071.69 532.311   3
  -2   3 -30 6419.97 501.612   3
   3  -1 -31 901.699 306.499   2
  -2   3 -31 1015.07 234.953   3
  -2   3 -31 1131.97 387.729   2
   3  -1 -31 947.359 292.260   3
  -2   3 -32 1302.88 377.015   2
   3  -1 -32 1106.82 306.017   3
   3  -1 -32 1212.15 356.395   2
   3  -1 -33-192.030 207.470   3
   3  -1 -33-125.298 262.247   2
  -2   3 -33-71.0619 267.234   2
   3  -1 -34 1992.09 450.172   2
   3  -1 -34 3038.37 469.652   3
  -2   3 -34 3091.17 545.598   2
  -2   3 -35 6976.38 792.096   2
   3  -1 -35 6706.34 672.343   3
   3  -1 -35 6584.33 725.865   2
   3  -1 -36 470.639 274.532   2
  -2   3 -36-25.7450 268.215   2
   3  -1 -36 258.638 300.288   3
   3  -1 -37 1236.14 383.668   2
   3  -1 -37 379.790 291.776   3
  -2   3 -37 489.170 355.362   2
   3  -1 -38 3873.51 620.352   2
  -2   3 -38 2737.57 585.092   2
   3  -1 -38 4131.40 579.072   3
   3  -1 -39 682.839 379.036   2
  -2   3 -39 1860.96 541.299   2
  -2   3 -40 658.413 445.866   2
   3  -1 -40 120.754 279.380   2
   3  -1 -41 304.925 269.890   2
   3  -1 -42-317.011 352.735   2
   2   1 -41 727.040 399.488   2
   2   1 -40 450.044 316.233   2
  -3   2 -39 846.876 405.119   2
   2   1 -39 600.580 382.155   2
   2   1 -38 4816.39 676.421   2
  -3   2 -38 5608.87 755.135   2
   2   1 -37-98.4935 312.289   2
  -3   2 -37 1265.85 455.266   2
   2   1 -36 1228.24 356.492   3
   2   1 -36 782.311 357.445   2
  -3   2 -36 815.714 398.656   2
   1  -3 -36 1008.76 329.464   3
  -3   2 -35 4187.93 633.286   2
   2   1 -35 3536.58 494.879   3
   2   1 -35 5048.34 663.105   2
   1  -3 -35 3656.85 490.373   3
  -3   2 -34 486.287 380.223   2
   1  -3 -34 662.698 281.115   3
   2   1 -34 360.822 291.751   2
   2   1 -34 894.238 302.457   3
  -3   2 -33 383.111 276.971   2
   1  -3 -33 90.4041 235.604   3
   2   1 -33 294.432 261.425   2
   2   1 -33 172.966 218.828   3
   2   1 -32 227.379 244.384   3
   2   1 -32 540.416 294.820   2
  -3   2 -32-253.223 312.713   2
   1  -3 -32 133.675 222.803   3
   2   1 -31 1624.29 394.979   2
  -3   2 -31 1684.88 433.303   2
   1  -3 -31 1731.36 369.257   3
   2   1 -31 1537.47 351.941   3
   2   1 -30 9979.31 716.714   3
  -3   2 -30 9683.77 587.375   3
   2   1 -30 8751.02 770.612   2
   1  -3 -30 8956.08 696.492   3
  -3   2 -30 9172.02 802.611   2
  -3   2 -29 122.848 162.128   3
   1  -3 -29 605.490 261.739   3
   1  -3 -29 262.425 219.487   2
   2   1 -29 147.356 207.627   3
   2   1 -29 283.348 253.147   2
  -3   2 -29 38.6170 287.689   2
   1  -3 -28 698.504 324.927   2
   2   1 -28 1548.31 330.023   3
  -3   2 -28 1146.18 344.695   2
   1  -3 -28 1287.62 314.536   3
  -3   2 -28 1149.59 225.455   3
   2   1 -28 1408.94 365.405   2
   1  -3 -27 12884.5 854.452   2
   2   1 -27 14022.7 889.879   2
  -3   2 -27 13743.7 639.569   3
   1  -3 -27 14155.4 807.029   3
  -3   2 -27 13655.7 915.237   2
   2   1 -27 14375.6 818.508   3
   1  -3 -26 457.523 245.165   3
   2   1 -26 758.046 287.413   2
  -3   2 -26 774.064 298.384   2
   2   1 -26 914.927 269.413   3
   1  -3 -26 562.629 259.371   2
  -3   2 -26 593.887 174.790   3
   2   1 -25 569.764 223.829   2
  -3   2 -25 729.742 302.341   2
   2   1 -25 820.815 238.264   3
   1  -3 -25 1028.42 282.175   3
   1  -3 -25 1036.55 333.340   2
  -3   2 -25 1011.70 206.154   3
  -3   2 -24-339.186 282.047   2
   1  -3 -24-12.6150 183.026   3
   2   1 -24-83.0554 201.336   3
   3  -2  24 33.9931 111.103   3
   2   1 -24 58.8591 224.015   2
  -3   2 -24 105.518 124.214   3
   1  -3 -24 181.314 257.293   2
  -3   2 -23 1495.17 327.426   2
  -3   2 -23 1214.73 209.263   3
   2   1 -23 1706.74 348.760   2
   2   1 -23 1112.43 272.944   3
   1  -3 -23 1496.09 286.311   3
   1  -3 -23 1351.64 314.818   2
   3  -2  23 1112.03 200.862   3
   3  -2  22 9359.70 462.119   3
  -3   2 -22 9473.35 466.446   3
   2   1 -22 10564.6 624.645   3
   1  -3 -22 10399.2 620.400   3
   1  -3 -22 10327.7 659.454   2
  -3   2 -22 10844.7 730.083   2
   2   1 -22 10894.7 698.773   2
  -3   2 -21 771.652 219.950   2
   2   1 -21 59.0186 202.656   2
   1  -3 -21 357.811 206.593   3
  -3   2 -21 460.207 152.411   3
   1  -3 -21 278.238 193.117   2
   2   1 -21 469.404 211.852   3
   3  -2  21 334.854 114.266   3
   1  -3 -20 811.146 252.413   3
  -3   2 -20 1208.36 304.025   2
  -3   2 -20 885.365 174.926   3
   1  -3 -20 807.189 262.077   2
   2   1 -20 1056.37 276.222   2
   3  -2  20 555.144 146.545   3
   2   1 -20 518.193 233.481   3
   1  -3 -19 14684.1 724.551   2
  -3   2 -19 14018.1 767.930   2
   2   1 -19 15345.3 696.796   3
   3  -2  19 14348.1 511.332   3
   1  -3 -19 14632.6 690.203   3
  -3   2 -19 15599.8 536.189   3
   1  -3 -18 557.921 209.975   3
  -3   2 -18 505.368 132.993   3
   3  -2  18 298.779 107.168   3
  -3   2 -18 390.620 244.522   2
   1  -3 -18 698.870 237.823   2
   2   1 -18 581.309 193.551   3
  -3   2 -17 97.5246 108.339   3
   2   1 -17 191.540 165.595   3
  -3   2 -17 19.7625 192.674   2
   3  -2  17 163.758 97.8760   3
   1  -3 -17-199.385 180.317   2
   1  -3 -17 273.975 202.229   3
   3  -2  16 479.843 110.580   3
  -3   2 -16 481.918 125.815   3
   2   1 -16 130.257 164.997   3
  -3   2 -16 599.278 253.569   2
   1  -3 -16 567.050 213.945   2
   1  -3 -16 220.120 178.359   3
   2   1 -15 248.582 187.030   3
  -3   2 -15 586.588 126.925   3
   3  -2  15 706.750 129.207   3
  -3   2 -15 374.202 214.767   2
   1  -3 -15 643.353 225.398   2
   1  -3 -15 853.106 234.405   3
  -1   3  14 24952.2 784.794   3
   1  -3 -14 24445.6 782.846   3
  -3   2 -14 23795.2 526.998   3
  -3   2 -14 24497.7 859.207   2
   2   1 -14 24187.4 769.338   3
   1  -3 -14 24225.4 786.952   2
  -1   3  14 24443.5 784.190   2
   3  -2  14 24237.6 525.730   3
  -2  -1  14 23896.8 744.626   3
  -1   3  13 727.675 171.285   2
   3  -2  13 763.724 115.720   3
   2   1 -13 806.307 195.105   3
   1  -3 -13 758.370 219.342   3
  -2  -1  13 645.454 171.718   3
  -1   3  13 851.380 184.469   3
  -3   2 -13 885.599 123.250   3
  -3   2 -13 913.993 259.591   2
   3  -2  12 209.858 86.1842   3
  -1   3  12 298.784 155.846   3
   2   1 -12 492.933 190.757   3
  -3   2 -12 225.223 206.154   2
  -3   2 -12 387.277 99.2898   3
   1  -3 -12 711.921 238.869   3
  -2  -1  12 261.975 146.667   3
  -1   3  12 438.750 156.001   2
  -2  -1  11 28687.8 760.918   3
  -3   2 -11 27564.3 822.612   2
  -1   3  11 28825.0 775.351   3
  -3   2 -11 27017.5 449.498   3
   1  -3 -11 27115.0 753.181   3
  -1   3  11 28123.3 751.463   2
   3  -2  11 26559.2 443.411   3
   2   1 -11 27003.7 731.769   3
  -1   3  10 45245.3 899.987   2
   2   1 -10 45837.8 917.784   3
  -2  -1  10 46313.8 918.424   3
   1  -3 -10 44833.1 928.991   3
   3  -2  10 43781.1 516.592   3
  -3   2 -10 46431.9 1006.87   2
  -3   2 -10 45135.3 525.327   3
  -1   3  10 46535.4 944.382   3
   1  -3  -9 25569.4 681.890   3
   3  -2   9 24648.8 344.407   3
  -3   2  -9 24732.9 346.288   3
  -3   2  -9 24852.1 718.261   2
   2   1  -9 25108.1 661.032   3
   1  -3  -8 113.886 146.649   3
   2   1  -8-30.6126 145.172   1
  -3   2  -8 245.267 165.637   2
   2   1  -8 220.250 137.645   3
   2   1  -7 5693.69 308.766   3
  -3   2  -7 5386.72 321.025   2
   2   1  -7 5897.78 329.120   1
   1  -3  -7 6072.37 323.703   3
   2   1  -6 147.241 134.675   1
   1  -3  -6 213.125 124.949   3
  -3   2  -6 171.108 128.500   2
   2   1  -6 349.900 136.374   3
   2   1  -5 1697.17 174.207   1
  -3   2  -5 1891.36 191.613   2
   1  -3  -5 2076.87 213.072   3
   2   1  -5 1719.33 184.813   3
   2   1  -4 174.566 101.388   1
   2   1  -4 199.407 116.940   3
  -3   2  -4 298.386 119.772   2
   2   1  -3 11223.4 346.035   1
  -3   2  -3 11408.3 322.195   2
   3  -2   3 11357.8 239.000   1
   2   1  -3 10612.8 345.979   3
   2   1  -2 6409.73 276.631   3
   2   1  -2 6564.30 258.199   1
   3  -2   1 1051.48 96.2853   3
   2   1  -1 713.338 122.231   3
   3  -2   0 3973.23 178.909   3
   3  -2  -1 21129.8 417.623   3
   3  -2  -2 8128.95 287.952   3
   3  -2  -3 863.194 147.657   3
  -1   3  -3 762.171 130.417   1
  -1   3  -4 1532.87 168.622   1
   3  -2  -4 2124.93 199.194   3
   3  -2  -5 13535.7 447.983   3
  -1   3  -5 13061.3 430.509   1
  -1   3  -6 5514.73 303.056   1
  -1   3  -6 4842.88 231.484   3
   3  -2  -6 5857.10 226.492   2
   3  -2  -6 6619.80 352.423   3
   3  -2  -7 6495.99 347.904   3
  -1   3  -7 6094.85 252.851   3
  -1   3  -7 5997.32 336.377   1
   3  -2  -7 6454.74 253.229   2
   1  -3   8 13358.9 385.248   3
   3  -2  -8 12323.9 499.561   3
   3  -2  -8 13393.8 393.884   2
   2   1   8 13209.4 397.548   3
  -1   3  -8 13601.3 386.810   3
  -1   3  -8 13434.7 509.803   1
   1  -3   9 92046.8 1016.73   3
  -1   3  -9 92672.3 1342.71   1
   3  -2  -9 92519.3 1320.93   3
  -1   3  -9 90425.2 993.331   3
   3  -2  -9 90476.5 1076.95   2
   2   1   9 92451.0 1065.81   3
   3  -2 -10 3266.69 252.034   2
   2   1  10 3290.75 225.393   3
   3  -2 -10 4259.08 346.177   3
   1  -3  10 3358.74 211.242   3
  -1   3 -10 3197.40 230.087   3
   3  -2 -11 2661.61 243.818   2
  -1   3 -11 2517.85 217.901   3
   3  -2 -11 3075.04 309.116   3
   1  -3  11 2441.51 196.129   3
   2   1  11 2569.05 216.203   3
   3  -2 -12 105.705 172.535   3
   3  -2 -12 8.14349 127.141   2
   1  -3  12-37.1614 89.6294   3
   2   1  12-8.08855 93.0379   3
  -3   2  12 8.95151 138.563   3
  -1   3 -12 85.0816 122.163   3
   3  -2 -13 32838.8 912.568   3
  -3   2  13 32515.0 895.611   3
   3  -2 -13 33100.3 820.689   2
  -2  -1 -13 32481.8 957.102   2
  -1   3 -13 32536.8 718.430   3
   2   1  13 32808.5 752.528   3
   1  -3  13 32393.4 708.813   3
   3  -2 -14 21073.2 696.693   2
   1  -3  14 22100.4 611.713   3
   3  -2 -14 22116.9 787.518   3
  -2  -1 -14 22680.1 810.924   2
   2   1  14 23310.7 656.272   3
  -1   3 -14 21799.4 616.758   3
   1  -3  15 4093.90 288.148   3
   3  -2 -15 4653.49 407.944   3
  -1   3 -15 3938.93 293.207   3
   3  -2 -15 4326.81 364.732   2
   2   1  15 4181.68 301.697   3
  -2  -1 -15 4507.36 416.450   2
  -1   3 -16 5102.79 335.608   3
   2   1  16 5412.36 348.980   3
  -2  -1 -16 4931.97 455.504   2
   3  -2 -16 4966.55 390.962   2
   1  -3  16 5138.56 329.528   3
   3  -2 -16 5252.84 442.041   3
   3  -2 -17 43123.3 1165.10   3
  -2  -1 -17 40570.4 961.444   3
  -2  -1 -17 40382.2 1183.41   2
   2   1  17 42170.9 964.401   3
   1  -3  17 41226.8 919.997   3
  -1   3 -17 42028.6 929.877   3
   3  -2 -17 42620.9 1092.41   2
   1  -3  18 734.926 183.431   3
  -2  -1 -18 933.969 227.318   3
  -1   3 -18 648.593 182.908   3
   2   1  18 543.002 157.477   3
   3  -2 -18 826.755 290.879   3
   3  -2 -18 879.243 248.945   2
  -2  -1 -18 1279.63 328.031   2
  -1   3 -18 596.957 250.583   2
   3  -2 -19 259.504 190.622   3
  -2  -1 -19 433.756 158.270   3
   2   1  19 172.113 133.765   3
  -1   3 -19 11.5778 211.966   2
  -1   3 -19 177.102 128.799   3
  -2  -1 -19 135.713 204.023   2
   3  -2 -19 294.322 181.061   2
   1  -3  19 75.5729 120.786   3
   3  -2 -20 198.774 178.463   2
  -2  -1 -20 121.781 150.365   3
   3  -2 -20 291.872 206.933   3
   1  -3  20 141.178 107.459   3
  -1   3 -20 202.665 148.486   3
  -1   3 -20-62.2580 206.459   2
  -2  -1 -20 163.119 245.061   2
   3  -2 -21 16927.8 791.772   2
  -1   3 -21 17339.3 882.913   2
  -1   3 -21 17265.1 687.320   3
  -2  -1 -21 17263.0 699.608   3
   3  -2 -21 16685.4 806.165   3
  -2  -1 -21 17548.1 889.660   2
  -2  -1 -22 7502.08 622.436   2
  -1   3 -22 6817.34 453.056   3
   3  -2 -22 7561.10 562.770   2
  -1   3 -22 7423.82 619.346   2
  -2  -1 -22 7068.62 471.588   3
   3  -2 -22 7079.34 552.284   3
  -1   3 -23 1708.45 250.163   3
   3  -2 -23 1796.92 314.643   2
  -2  -1 -23 1836.25 270.449   3
   3  -2 -23 1730.10 311.998   3
  -1   3 -23 1899.45 367.880   2
  -2  -1 -23 1797.70 340.776   2
   3  -2 -24 136.222 201.193   2
   3  -2 -24-125.854 214.800   3
  -2  -1 -24 222.181 236.674   2
  -1   3 -24 294.656 299.145   2
  -1   3 -24 274.689 168.608   3
  -2  -1 -24 5.42765 156.119   3
   3  -2 -25 8034.22 622.345   3
  -1   3 -25 9053.59 553.747   3
  -1   3 -25 9287.62 730.173   2
   3  -2 -25 9464.50 672.215   2
  -2  -1 -25 9255.37 709.585   2
  -2  -1 -25 9417.07 576.343   3
   3  -2 -26 237.797 223.416   3
  -2  -1 -26 675.573 227.073   3
  -1   3 -26 733.802 241.741   3
  -2  -1 -26 546.491 301.453   2
   3  -2 -26 506.004 259.804   2
  -1   3 -26 528.684 311.418   2
  -2  -1 -27 2387.86 421.517   2
  -1   3 -27 2526.77 435.500   2
   3  -2 -27 2025.74 376.107   2
   3  -2 -27 2522.25 414.819   3
  -1   3 -27 2530.66 314.144   3
   3  -2 -28 48.0922 205.050   3
   3  -2 -28 165.406 232.387   2
  -1   3 -28 56.6999 168.853   3
  -1   3 -28 95.3180 260.556   2
  -2  -1 -28 820.572 291.278   2
   3  -2 -29 5631.17 568.249   3
  -2  -1 -29 5269.85 642.599   2
  -1   3 -29 5203.56 466.905   3
   3  -2 -29 4889.31 553.457   2
  -1   3 -29 4933.63 592.537   2
   3  -2 -30 2875.37 434.027   2
  -2  -1 -30 3751.91 545.865   2
   3  -2 -30 3268.11 439.854   3
  -1   3 -30 3340.46 405.251   3
  -1   3 -30 3013.54 502.026   2
  -1   3 -31 201.962 262.524   2
   3  -2 -31 240.635 210.814   3
  -1   3 -31 353.621 211.846   3
   3  -2 -31 193.514 276.654   2
  -1   3 -32 573.108 354.104   2
   3  -2 -32-41.3161 215.098   3
  -1   3 -32 58.4763 161.045   3
   3  -2 -32-85.1500 240.865   2
  -1   3 -33 1581.30 434.871   2
   3  -2 -33 963.354 317.081   3
   3  -2 -33 935.298 309.093   2
   3  -2 -34-37.1535 239.894   3
  -1   3 -34 13.4410 285.429   2
   3  -2 -34-30.9816 260.805   2
  -1   3 -35 653.806 357.978   2
   3  -2 -35 538.958 284.187   3
   3  -2 -35 1224.21 368.555   2
   3  -2 -36-214.869 225.869   3
   3  -2 -36-156.577 251.712   2
  -1   3 -36 367.469 320.538   2
   3  -2 -37 3321.35 521.563   3
  -1   3 -37 3210.06 567.690   2
   3  -2 -37 2392.32 474.379   2
   3  -2 -38 1607.88 458.538   2
   3  -2 -38 2224.66 420.253   3
  -1   3 -38 1608.32 479.212   2
  -1   3 -39 672.495 394.284   2
   3  -2 -39 6.80479 278.976   2
  -1   3 -40-171.892 356.332   2
   3  -2 -40 89.4899 289.744   2
   3  -2 -41 5484.37 742.704   2
   3   0 -41-728.234 422.945   2
   3   0 -40 1611.29 468.144   2
   3   0 -39-252.772 316.448   2
  -3   3 -39 768.611 431.420   2
  -3   3 -38 1532.05 489.566   2
   3   0 -38 1401.92 449.628   2
   3   0 -37 211.052 274.881   3
   3   0 -37-185.435 296.409   2
   3   0 -36 587.120 272.323   3
  -3   3 -36 975.382 418.114   2
   3   0 -36 530.235 321.961   2
  -3   3 -35 1713.62 476.347   2
   3   0 -35 1164.67 339.284   3
   3   0 -35 1671.54 426.321   2
   3   0 -34 3030.24 470.154   3
   3   0 -34 3162.32 519.376   2
  -3   3 -34 4373.48 617.437   2
   3   0 -33 151.675 248.698   2
   3   0 -33 497.136 281.513   3
  -3   3 -33 265.413 299.924   2
   3   0 -32 6756.13 693.577   2
  -3   3 -32 7073.84 758.578   2
   0  -3 -32 7491.96 647.733   3
   3   0 -32 7081.29 654.987   3
   3   0 -31 98.4713 227.676   3
   0  -3 -31 311.798 234.592   3
   3   0 -31 298.661 294.700   2
  -3   3 -31-21.1606 301.492   2
   0  -3 -30 357.322 222.826   3
   3   0 -30 370.617 252.458   3
   3   0 -30 562.490 285.136   2
  -3   3 -30 761.593 311.508   2
   3   0 -29 481.199 291.468   2
  -3   3 -29-76.4282 150.652   3
   0  -3 -29 36.3188 203.809   3
   3   0 -29 87.2868 214.212   3
  -3   3 -29 33.1648 248.082   2
   0  -3 -28 9412.76 664.562   3
  -3   3 -28 9986.55 557.387   3
   3   0 -28 10766.3 750.780   3
   3   0 -28 9011.80 736.380   2
  -3   3 -28 10484.0 826.049   2
   3   0 -27 6388.84 613.380   2
   3   0 -27 6804.83 592.695   3
  -3   3 -27 6985.92 682.634   2
   0  -3 -27 7212.22 577.924   3
  -3   3 -27 6325.63 437.088   3
   0  -3 -26 70.6809 211.565   3
  -3   3 -26-85.8426 127.712   3
   3   0 -26 51.2618 229.462   2
  -3   3 -26-85.5194 240.482   2
   3   0 -26-3.12138 205.358   3
   3   0 -25 426.913 309.838   3
  -3   3 -25 561.097 207.675   3
  -3   3 -25 1064.12 362.904   2
   3   0 -25 1107.78 323.842   2
   3   0 -24 40451.8 1295.22   3
   0  -3 -24 38984.1 1206.95   3
  -3   3 -24 40599.4 1450.12   2
   3   0 -24 40476.6 1351.85   2
  -3   3 -24 39467.6 989.861   3
   3  -3  24 34298.9 918.717   3
   3   0 -23 442.171 312.832   2
   0  -3 -23 608.240 252.002   3
   3  -3  23 204.504 142.355   3
   3   0 -23 442.350 238.178   3
  -3   3 -23 498.879 167.172   3
  -3   3 -23 587.399 272.419   2
  -3   3 -22 3907.54 303.787   3
  -3   3 -22 3765.07 466.418   2
   3   0 -22 4137.19 426.465   3
   3  -3  22 3899.17 302.036   3
   0  -3 -22 4148.74 412.105   3
   3   0 -22 4302.76 443.115   2
  -3   3 -21 271.449 145.762   3
   0  -3 -21 794.707 251.374   3
  -3   3 -21 178.231 268.624   2
   3   0 -21 286.385 263.128   2
   3  -3  21 37.7538 100.524   3
   3   0 -21 187.065 203.977   3
  -3   3 -20 28985.6 743.940   3
   3  -3  20 26426.0 711.670   3
  -3   3 -20 29066.4 1122.00   2
   0  -3 -20 28132.4 953.655   3
   3   0 -20 28369.1 1003.75   3
   3   0 -20 28707.9 1029.51   2
   3   0 -19 5624.03 462.911   3
   3   0 -19 5316.07 453.950   2
  -3   3 -19 5554.57 507.632   2
   3  -3  19 5024.48 312.886   3
  -3   3 -19 5861.97 335.185   3
   0  -3 -19 5724.89 446.867   3
   3   0 -18 446.602 206.547   3
  -3   3 -18 346.112 108.463   3
  -3   3 -18 260.564 217.488   2
   3  -3  18 447.170 117.958   3
   0  -3 -18 281.628 166.011   3
  -3   3 -17 399.352 137.060   3
   3  -3  17 447.436 117.269   3
   0  -3 -17 339.619 184.381   3
   3   0 -17 375.541 209.890   3
  -3   3 -17 166.107 208.358   2
   3  -3  16 18636.9 504.524   3
  -3   3 -16 18471.8 507.659   3
   3   0 -16 19489.7 764.395   3
  -3   3 -16 19395.1 836.233   2
   0  -3 -16 18507.4 702.309   3
   3  -3  15 322.691 101.872   3
  -3   3 -15 267.099 106.537   3
   3   0 -15 401.542 205.890   3
  -3   3 -15 527.150 267.238   2
   0   3  15 528.394 155.472   3
   0  -3 -15 518.412 209.390   3
  -3   3 -14 7183.85 291.811   3
   0  -3 -14 7291.88 456.893   3
   3   0 -14 7502.39 466.591   3
   3  -3  14 6481.81 273.736   3
  -3   3 -14 7599.50 514.122   2
   0   3  14 7333.35 442.386   3
  -3   3 -13 4024.41 375.978   2
   3   0 -13 4147.05 364.007   3
   0  -3 -13 3505.86 313.487   3
   3  -3  13 3695.35 200.389   3
   3  -3  13 3601.43 320.702   1
   0   3  13 3745.37 316.415   3
  -3   3 -13 3804.95 200.584   3
  -3   0  13 4041.91 327.827   3
   0   3  12 8926.79 451.802   3
   3  -3  12 9218.30 281.222   3
  -3   3 -12 9111.64 282.571   3
   0  -3 -12 8472.72 452.167   3
  -3   3 -12 9188.42 522.103   2
   3   0 -12 9170.70 484.809   3
   3  -3  12 9883.67 492.254   1
  -3   0  12 9102.60 463.686   3
   0  -3 -11 9065.51 458.381   3
  -3   3 -11 9085.59 497.365   2
   3   0 -11 9298.70 470.416   3
   0   3  11 8960.00 439.464   3
  -3   3 -11 9182.66 263.020   3
   3  -3  11 9051.94 260.417   3
   3  -3  11 9319.82 453.809   1
   3   0 -10 8070.83 424.478   3
  -3   3 -10 7932.01 223.023   3
   3  -3  10 8206.03 411.274   1
   0   3  10 8065.37 398.447   3
  -3   3 -10 8440.42 453.654   2
   3  -3  10 7421.76 214.611   3
   3   0  -9 728.299 190.286   3
   3  -3   9 311.705 149.369   1
   3  -3   9 227.654 56.2117   3
   0   3   9 428.698 133.339   3
  -3   3  -9 279.628 63.7812   3
   3  -3   8 1772.83 193.250   1
   3   0  -8 1668.33 226.412   3
  -3   3  -8 1815.48 244.691   2
   3  -3   7 19466.8 519.766   1
   3   0  -7 18647.5 556.487   3
  -3   3  -7 18672.5 567.772   2
   3   0  -6 42149.8 803.007   3
   3  -3   6 44641.0 725.866   1
   3   0  -6 43996.6 785.190   1
   3   0  -5 608.581 171.254   3
   3  -3   5 559.586 118.287   1
  -3   3  -5 405.567 131.401   1
   3   0  -5 489.790 128.336   1
   3   0  -4 3580.97 253.997   3
   3   0  -4 3187.39 212.565   1
   3  -3   4 3138.97 179.414   1
  -3   3  -4 3261.97 191.736   1
   3   0  -3 2627.67 210.806   3
  -3   3  -3 2261.14 136.236   1
   3  -3   3 2231.78 139.054   1
   3   0  -3 2093.33 153.990   1
   3   0  -2 3653.94 229.361   3
   3   0  -2 2870.20 166.869   1
  -3   3  -2 2876.99 140.626   1
   3  -3   2 3154.26 140.432   3
   3   0  -1 1460.33 165.219   3
   3  -3   1 1536.71 126.812   3
   3   0  -1 763.375 95.5401   1
   3  -3   0 51339.2 634.424   3
   3   0   0 50662.9 679.480   3
   3  -3  -1 6122.78 245.910   3
   3   0   1 5822.42 232.983   3
   3  -3  -2 12875.1 374.758   3
   0   3  -3 33442.7 646.324   1
   3  -3  -3 33339.1 635.213   3
   0   3  -4 68736.1 963.026   1
   3  -3  -4 68055.4 945.015   3
   3  -3  -5 1450.48 227.722   3
  -3   3   5 1217.37 118.959   2
   0   3  -5 1287.29 169.729   3
   0   3  -5 1384.72 195.580   1
   0   3  -6 31226.2 613.703   3
   3  -3  -6 30630.3 471.294   2
  -3   3   6 32383.8 485.472   2
   3  -3  -6 32331.6 721.980   3
   0   3  -6 32636.3 727.579   1
   3  -3  -7 9364.84 298.689   2
   0   3  -7 8237.78 344.373   3
  -3   3   7 8805.05 291.507   2
   3  -3  -7 8910.60 423.020   3
   0   3  -7 8492.68 410.895   1
   0   3  -8 117643. 1517.32   1
  -3   3   8 119624. 1130.46   2
   0   3  -8 118085. 1255.59   3
   3  -3  -8 119447. 1125.93   2
   0  -3   8 122377. 1275.93   3
   3  -3  -8 118624. 1483.45   3
   3  -3  -9 5076.74 376.317   3
   0  -3   9 4084.85 265.583   3
   3  -3  -9 4473.11 262.767   2
   3   0   9 3974.09 215.841   3
   0   3  -9 4700.81 359.177   1
   0   3  -9 4102.56 266.713   3
   0   3 -10 2167.96 221.391   3
   3   0  10 1651.99 149.509   3
   0  -3  10 1913.23 193.779   3
   3  -3 -10 1641.31 246.023   3
   0   3 -10 1572.36 232.628   1
   3  -3 -10 1748.11 189.829   2
  -3   0 -10 1819.55 265.812   2
   3  -3 -11 6121.43 338.785   2
  -3   0 -11 6375.49 434.767   2
   3  -3 -11 7195.46 439.838   3
   3   0  11 6772.44 296.776   3
   0   3 -11 6677.83 348.322   3
   0   3 -11 7192.87 458.084   1
   0  -3  11 7310.77 356.925   3
   0  -3  12 37258.2 807.566   3
   3  -3 -12 36529.7 950.957   3
   0   3 -12 34433.7 789.916   3
   3   0  12 36151.4 688.268   3
  -3   0 -12 35645.3 983.055   2
   3  -3 -12 36733.0 813.261   2
   3  -3 -13 846.243 197.057   2
   3  -3 -13 862.650 251.660   3
   0  -3  13 613.897 163.721   3
  -3   0 -13 566.027 252.060   2
   0   3 -13 543.510 158.240   3
   3   0  13 566.185 124.554   3
   0   3 -14 24151.9 700.100   3
  -3   0 -14 24380.9 874.979   2
   3  -3 -14 23247.2 719.010   2
   3   0  14 24022.4 611.764   3
   0  -3  14 23891.7 693.229   3
   3  -3 -14 23849.5 818.941   3
   3   0  15 6269.59 338.288   3
  -3   0 -15 7216.10 552.076   2
   0   3 -15 6132.83 377.386   3
   3  -3 -15 6557.41 431.509   2
   0  -3  15 6307.89 383.327   3
   3  -3 -15 6654.36 494.672   3
   3  -3 -16 89201.7 1639.25   3
   0   3 -16 89491.2 1414.76   3
   3   0  16 90277.4 1262.97   3
   3  -3 -16 90643.4 1515.14   2
   0  -3  16 91285.4 1418.11   3
  -3   0 -16 91789.8 1755.88   2
   3  -3 -17 11261.8 642.473   3
   0  -3  17 10907.6 521.950   3
   3   0  17 10923.0 467.485   3
   0   3 -17 11868.7 569.910   3
   3  -3 -17 12071.9 613.076   2
  -3   0 -17 11490.7 705.363   2
   3  -3 -18 746.968 230.901   3
   3  -3 -18 542.410 216.503   2
   0  -3  18 374.192 162.537   3
  -3   0 -18 697.829 234.267   2
   3   0  18 398.401 121.579   3
   0   3 -18 644.288 179.923   3
   0   3 -19 945.475 212.580   3
   3  -3 -19 1099.38 255.557   3
   3   0  19 807.446 169.154   3
  -3   0 -19 843.140 265.966   2
   3  -3 -19 1169.30 244.070   2
   3   0  20 505.045 148.209   3
   0   3 -20 1026.58 222.430   3
  -3   0 -20 689.637 255.505   2
   3  -3 -20 757.680 238.531   3
   3  -3 -20 497.819 201.135   2
   3  -3 -21 157.167 172.712   2
   0   3 -21 40.6692 185.070   2
   3  -3 -21-96.8125 180.236   3
  -3   0 -21 192.750 221.419   2
   3   0  21 138.977 108.318   3
   0   3 -21-76.2790 160.112   3
  -3   0 -22 8052.77 633.608   2
   0   3 -22 8861.43 661.872   2
   3  -3 -22 8628.91 588.507   2
   3  -3 -22 9158.31 634.611   3
   0   3 -22 8904.08 539.976   3
   0   3 -23 2788.69 418.098   2
   0   3 -23 2522.85 315.440   3
   3  -3 -23 2356.69 376.739   3
   3  -3 -23 3625.74 428.686   2
  -3   0 -23 2817.07 443.756   2
   3  -3 -24 20416.6 947.031   3
   3  -3 -24 18893.5 914.687   2
   0   3 -24 21001.3 1047.70   2
  -3   0 -24 19176.3 1011.23   2
   0   3 -24 19876.4 833.883   3
   0   3 -25 1558.21 310.117   3
   3  -3 -25 1663.13 346.542   3
   0   3 -25 2296.19 410.189   2
   3  -3 -25 1816.67 351.339   2
  -3   0 -25 1382.58 364.182   2
   3  -3 -26-62.3688 192.512   2
   0   3 -26 224.733 250.775   2
  -3   0 -26 165.064 258.025   2
   3  -3 -26 226.379 246.139   3
   0   3 -26-114.300 157.567   3
  -3   0 -27 849.500 326.980   2
   0   3 -27 917.427 256.672   3
   0   3 -27 753.992 312.335   2
   3  -3 -27 758.190 283.657   3
   3  -3 -27 448.652 264.090   2
   3  -3 -28 3432.00 463.078   3
  -3   0 -28 3459.58 513.289   2
   0   3 -28 2722.65 470.447   2
   3  -3 -28 3330.46 469.409   2
   0   3 -28 3403.19 390.680   3
  -3   0 -29 114.868 296.098   2
   3  -3 -29-158.418 239.840   2
   0   3 -29 32.1576 281.994   2
   3  -3 -29 351.858 224.686   3
   0   3 -29 214.263 211.054   3
   3  -3 -30 1794.72 370.798   2
  -3   0 -30 1355.35 417.868   2
   0   3 -30 1010.72 359.147   2
   3  -3 -30 864.506 285.730   3
   0   3 -30 1006.68 277.143   3
   0   3 -31 213.455 294.045   2
   3  -3 -31 222.216 221.718   3
   3  -3 -31 11.4535 222.009   2
  -3   0 -31-302.691 269.464   2
   0   3 -31 449.367 236.629   3
   0   3 -32 1191.57 304.902   3
  -3   0 -32 1348.19 415.437   2
   3  -3 -32 1406.70 299.918   3
   0   3 -32 1676.88 447.707   2
   3  -3 -32 724.886 260.321   2
   0   3 -33 966.538 276.178   3
   3  -3 -33 534.588 253.703   3
   3  -3 -33 1049.65 361.986   2
   0   3 -33 1341.26 409.903   2
   0   3 -34 649.339 330.906   2
   3  -3 -34 881.793 332.697   2
   3  -3 -34-231.435 273.389   3
   0   3 -35 641.448 312.219   2
   3  -3 -35 16.3566 263.186   3
   3  -3 -35 1199.12 357.403   2
   3  -3 -36 1415.43 430.265   2
   0   3 -36 1998.53 460.995   2
   3  -3 -36 1552.02 390.583   3
   3  -3 -37 151.224 222.449   3
   0   3 -37-223.039 330.713   2
   3  -3 -38 2890.52 502.430   3
   0   3 -38 2759.51 575.420   2
   0   3 -39-26.4676 314.164   2
   0   3 -40 2327.82 578.438   2
   1   3 -40-252.129 311.675   2
   3  -4 -39 1137.97 369.549   3
   1   3 -39 688.649 312.994   2
   3  -4 -38 4422.65 589.737   3
   1   3 -38 3379.79 607.374   2
   1   3 -37 494.776 303.741   2
   3  -4 -37 370.848 292.955   3
   1   3 -36 562.036 331.368   2
   3  -4 -36 189.047 266.049   3
   1   3 -35 2349.08 507.076   2
   3  -4 -35 2173.44 434.360   3
   1   3 -34 255.162 224.912   3
   1   3 -34-528.191 288.295   2
   3  -4 -34-176.951 246.858   3
  -4   1 -34-1.81372 278.695   2
   1   3 -33 545.260 303.655   2
   3  -4 -33 861.464 302.825   3
  -4   1 -33 1256.41 398.519   2
   1   3 -33 397.153 230.785   3
   3  -4 -32 285.695 261.428   3
   1   3 -32 473.444 297.412   2
  -4   1 -32 591.798 329.070   2
   1   3 -32 125.010 252.713   3
  -4   1 -31-174.722 319.638   2
   3  -4 -31 27.7132 247.208   3
   1   3 -31 52.8184 264.430   2
   1   3 -31-95.6553 202.609   3
   3  -4 -30 2011.64 396.195   3
   1   3 -30 1710.59 409.604   2
   1   3 -30 2163.90 354.160   3
  -4   1 -30 2416.74 446.577   2
   1   3 -29 255.863 246.648   2
   3  -4 -29 287.533 236.052   3
   1   3 -29 763.809 267.946   3
   3  -4 -29 946.450 313.271   2
  -4   1 -29 22.6401 283.872   2
   3  -4 -28 132.309 209.807   2
   3  -4 -28 238.944 267.098   3
   1   3 -28 188.063 199.544   3
  -4   1 -28 299.372 268.253   2
   1   3 -28-14.3114 232.777   2
  -4   1 -27 10983.8 832.226   2
   3  -4 -27 10650.8 735.143   2
   3  -4 -27 9018.20 686.347   3
   1   3 -27 9511.51 764.621   2
   1   3 -27 9622.51 647.430   3
   1   3 -26 661.397 285.956   2
   3  -4 -26 640.953 272.462   2
   3  -4 -26 924.652 265.903   3
  -4   1 -26 1027.52 360.795   2
   1   3 -26 971.887 271.610   3
  -4   1 -25-31.4281 219.774   2
   3  -4 -25 180.962 230.065   3
   3  -4 -25-93.8030 212.626   2
   1   3 -25-34.1911 193.248   3
   1   3 -25-33.3357 251.804   2
  -4   1 -24 466.935 269.127   2
   4  -1  24-139.450 130.559   3
   1   3 -24 213.775 263.814   2
   3  -4 -24 375.382 250.144   3
   3  -4 -24 274.020 212.714   2
   1   3 -24 19.2844 201.983   3
   3  -4 -23 6391.88 547.704   3
   4  -1  23 4183.29 331.421   3
   3  -4 -23 5115.45 483.841   2
  -4   1 -23 5755.60 582.412   2
   1   3 -23 5525.83 460.278   3
   1   3 -23 4918.87 521.326   2
  -4   1 -22 3336.24 438.623   2
   4  -1  22 2945.34 273.693   3
   3  -4 -22 3088.62 380.949   2
   3  -4 -22 3429.71 415.836   3
   1   3 -22 3098.21 356.716   3
   3  -4 -21 7467.70 561.536   3
   4  -1  21 6238.17 367.353   3
   1   3 -21 7110.19 501.409   3
  -4   1 -21 7329.04 602.868   2
   3  -4 -21 6644.67 507.217   2
   3  -4 -20 1681.33 337.829   3
   3  -4 -20 1731.40 315.235   2
   4  -1  20 1343.77 192.769   3
   1   3 -20 1435.68 279.253   3
  -4   1 -20 2074.85 363.116   2
   3  -4 -19 25854.7 970.922   3
   3  -4 -19 24571.1 887.347   2
  -4   1 -19 25509.5 1039.74   2
   4  -1  19 25724.0 685.986   3
   1   3 -19 25269.1 864.128   3
   3  -4 -18 973.940 236.273   2
  -4   1 -18 789.959 267.993   2
   1   3 -18 582.646 169.608   3
   3  -4 -18 989.816 248.779   3
   4  -1  18 819.514 146.507   3
   3  -4 -17 1070.94 228.210   2
   1   3 -17 1293.90 225.339   3
  -4   1 -17 1218.53 261.835   2
   4  -1  17 1078.55 158.493   3
   3  -4 -17 1209.05 276.214   3
   1   3 -16 1425.54 243.382   3
   3  -4 -16 1273.82 271.064   3
   3  -4 -16 1408.37 242.356   2
  -4   1 -16 1633.61 316.376   2
   4  -1  16 1467.28 165.889   3
   3  -4 -15 736.190 220.258   2
   4  -1  15 518.731 114.738   3
  -3   4  15 539.993 150.706   2
   1   3 -15 298.179 159.961   3
  -4   1 -15 663.691 246.312   2
  -1  -3  15 303.146 131.478   3
   3  -4 -15 606.769 258.049   3
   4  -1  14 49003.2 772.527   3
  -1  -3  14 49075.1 1054.52   3
   3  -4 -14 48042.3 1176.61   3
   3  -4 -14 49309.9 1032.58   2
   1   3 -14 46634.7 1041.49   3
  -4   1 -14 49925.3 1243.91   2
  -3   4  14 49066.2 1045.31   2
   1   3 -13 21404.7 687.661   3
  -3   4  13 21605.0 666.628   2
   4  -1  13 21922.1 496.981   3
  -4   1 -13 20921.1 801.898   2
   3  -4 -13 21002.6 768.536   3
  -1  -3  13 22820.6 703.808   3
   3  -4 -13 22107.5 677.498   2
   3  -4 -12 2958.22 372.403   3
  -3   4  12 1898.34 227.167   2
   1   3 -12 2683.48 338.580   1
   4  -1  12 2109.69 167.811   3
   1   3 -12 2613.75 282.854   3
  -4   1 -12 2582.23 373.064   2
  -1  -3  12 2187.09 246.223   3
   1   3 -11 98848.1 1371.97   3
   3  -4 -11 95684.0 1526.12   3
  -3   4  11 96179.4 1265.83   2
   4  -1  11 97127.8 939.325   3
   1   3 -11 97840.8 1582.45   1
  -1  -3  11 97374.1 1378.97   3
  -4   1 -11 99541.3 1588.83   2
  -4   1 -10 15536.8 635.614   2
  -3   4  10 14626.8 479.420   2
   3  -4 -10 14491.2 599.090   3
   1   3 -10 13638.0 513.719   3
   4  -1  10 14225.7 347.654   3
   1   3 -10 15576.1 629.041   1
  -1  -3  10 15285.8 537.952   3
   1   3  -9 648.201 160.595   3
   4  -1   9 1024.99 104.226   3
  -3   4   9 1095.66 152.855   2
  -4   1  -9 859.381 221.523   2
  -1  -3   9 972.125 167.917   3
   1   3  -9 1029.29 224.758   1
   3  -4  -9 1015.34 210.112   3
   1   3  -8 13311.3 490.002   3
  -3   4   8 13662.6 401.402   2
  -4   1  -8 13280.7 526.535   2
   3  -4  -8 13686.0 532.532   3
   1   3  -8 13346.9 540.845   1
  -1  -3   8 13902.3 486.545   3
   1   3  -7 14535.5 501.659   3
   3  -4  -7 14657.9 550.490   3
   1   3  -7 14411.3 538.637   1
  -3   4   7 14793.0 389.754   2
   1   3  -6 37814.2 757.686   3
   1   3  -6 37905.8 834.798   1
   3  -4  -6 36988.9 805.336   3
  -3   4   6 37863.1 575.001   2
   1   3  -5 693.988 166.569   1
   3  -4  -5 1060.40 211.183   3
   1   3  -5 701.068 166.615   3
   4  -1   4 19079.3 401.581   3
   1   3  -4 17667.4 586.433   1
   3  -4  -4 19845.4 605.597   3
   3  -4  -3 756372. 3180.59   3
   4  -1   3 754608. 2378.87   3
   1   3  -3 753651. 3297.40   1
   4  -1   2 190245. 1251.46   3
   3  -4  -2 198801. 1553.08   3
   4  -1   1 73026.7 822.119   3
   3  -4  -1 72846.2 906.314   3
   4  -1   0 1272.68 152.136   3
   4  -1  -1 5335.83 265.239   3
   4  -1  -1 5266.95 178.465   1
   4  -1  -2 3970.68 177.207   1
   4  -1  -2 4914.37 266.767   3
   4  -1  -3 4321.82 251.044   1
   4  -1  -3 5841.65 348.704   3
  -3   4  -3 5140.67 260.938   1
   3  -4   4 6987.27 310.499   1
  -3   4  -4 7589.40 303.934   1
   3  -4   5 134043. 1280.25   1
  -3   4  -5 126244. 1254.32   1
   4  -1  -5 127380. 1406.17   3
   4  -1  -6 51014.5 935.538   3
   3  -4   6 52211.3 848.888   1
  -3   4  -6 50900.3 839.895   1
  -3   4  -7 12810.1 452.904   1
   4  -1  -7 12096.5 488.285   3
   3  -4   7 13180.3 458.447   1
  -3   4  -8 1909.68 221.583   1
  -3   4  -8 1597.77 117.655   3
   4  -1  -8 2139.85 266.248   3
   3  -4   8 1860.49 211.668   1
   1   3   9 50559.4 941.995   3
  -3   4  -9 48245.9 573.052   3
   3  -4   9 50973.0 983.406   1
   4  -1  -9 46581.9 1005.99   3
  -3   4 -10 36649.2 529.324   3
   1   3  10 37596.0 832.687   3
   3  -4  10 38394.6 894.567   1
   4  -1 -10 37572.0 923.141   3
  -3   4 -11 11492.8 317.424   3
   4  -1 -11 11826.5 554.543   3
   3  -4  11 13070.9 550.673   1
   1   3  11 12338.4 506.081   3
   1   3  12 3090.05 288.775   3
  -3   4 -12 3316.11 196.543   3
   3  -4  12 3680.56 339.867   1
   4  -1 -12 3147.64 342.299   3
  -3   4 -13 5627.94 255.777   3
   1   3  13 5968.29 380.262   3
   4  -1 -13 5956.16 435.271   3
   3  -4  13 6245.00 266.438   3
  -3   4 -14 15691.7 731.398   2
   3  -4  14 15390.6 428.914   3
   1   3  14 15245.2 613.823   3
   4  -1 -14 15866.0 697.180   3
  -3   4 -14 15071.5 426.874   3
   1   3  15 7737.65 454.188   3
  -3   4 -15 8049.74 331.580   3
  -3   4 -15 8237.04 562.479   2
   3  -4  15 7438.62 315.783   3
   4  -1 -15 8529.60 532.369   3
   4  -1 -16 1035.72 262.762   3
   3  -4  16 655.510 125.864   3
  -3   4 -16 798.280 236.470   2
  -3   4 -16 832.000 134.985   3
   4  -1 -17 40746.7 1083.57   2
  -3   4 -17 39285.0 779.928   3
   3  -4  17 39481.7 771.572   3
   4  -1 -17 38642.1 1139.11   3
  -3   4 -17 39428.7 1215.27   2
  -3   4 -18 1912.61 361.746   2
  -3   4 -18 1720.01 205.629   3
   3  -4  18 1917.05 194.157   3
   4  -1 -18 1839.44 306.625   2
   4  -1 -18 2412.40 352.401   3
  -3   4 -19 1112.82 159.883   3
   4  -1 -19 580.779 228.782   3
   3  -4  19 1020.04 160.966   3
   4  -1 -19 855.260 228.530   2
  -3   4 -19 1039.50 280.128   2
   3  -4  20 151.148 110.820   3
  -3   4 -20-335.904 244.773   2
   4  -1 -20-74.8293 176.182   2
   4  -1 -20 241.549 190.556   3
  -3   4 -20 128.351 112.630   3
   3  -4  21 11258.0 488.882   3
  -3   4 -21 11911.0 498.567   3
   4  -1 -21 13625.5 755.163   3
  -3   4 -21 12788.7 786.790   2
   4  -1 -21 12487.8 692.406   2
   3  -4  22 9228.30 454.801   3
  -3   4 -22 9697.78 468.518   3
   4  -1 -22 9976.80 647.153   2
  -3   4 -22 10305.0 724.489   2
   4  -1 -22 11061.1 699.173   3
  -3   4 -23 463.661 156.783   3
   4  -1 -23 358.694 233.417   2
   4  -1 -23 272.962 239.768   3
   3  -4  23 481.430 138.665   3
  -3   4 -23 287.139 251.951   2
   4  -1 -24-21.9185 214.745   3
   3  -4  24 106.051 122.607   3
  -3   4 -24-268.748 258.113   2
   4  -1 -24 473.790 240.344   2
  -3   4 -24 228.883 138.377   3
  -3   4 -25 15280.9 927.989   2
  -3   4 -25 15456.3 635.332   3
   4  -1 -25 15709.3 861.996   3
   4  -1 -25 13448.8 804.544   2
  -3   4 -26 2810.97 480.058   2
  -3   4 -26 3031.52 311.810   3
   4  -1 -26 2979.39 425.466   2
   4  -1 -26 3314.76 449.525   3
  -3   4 -27 4422.64 578.434   2
   4  -1 -27 3965.85 485.631   2
  -3   4 -27 4132.70 361.093   3
   4  -1 -27 3917.90 477.941   3
   4  -1 -28 575.369 260.637   3
  -3   4 -28 312.066 170.121   3
  -3   4 -28 148.503 285.211   2
   4  -1 -28-33.8191 230.632   2
   4  -1 -29 8136.26 678.576   3
   4  -1 -29 6715.03 624.505   2
  -3   4 -29 7357.49 728.135   2
  -3   4 -29 7820.24 513.148   3
  -3   4 -30 5115.65 641.382   2
   4  -1 -30 4501.19 548.001   2
   4  -1 -30 4447.42 545.085   3
   4  -1 -31 1388.25 347.865   2
   4  -1 -31 2147.77 408.511   3
  -3   4 -31 1770.31 436.421   2
   4  -1 -32 323.792 244.355   3
   4  -1 -32 96.6573 243.709   2
  -3   4 -32 641.097 330.778   2
   4  -1 -33-137.904 314.663   2
   4  -1 -33 225.483 272.212   3
  -3   4 -33 608.577 269.330   2
  -3   4 -34 877.889 353.285   2
   4  -1 -34 572.654 294.602   3
   4  -1 -34 295.264 268.099   2
  -3   4 -35 1582.71 484.326   2
   4  -1 -35 592.451 303.285   2
   4  -1 -35 1629.90 405.064   3
   4  -1 -36 336.623 241.745   3
   4  -1 -36 238.527 259.018   2
   4  -1 -37 4936.51 621.929   3
  -3   4 -37 3681.72 647.230   2
   4  -1 -37 3436.05 560.282   2
  -3   4 -38 2011.47 506.364   2
   4  -1 -38 2185.01 466.328   2
   4  -1 -38 2097.96 436.249   3
   4  -1 -39-172.332 296.875   3
   4  -1 -39-96.0296 263.766   2
  -3   4 -39-665.126 415.715   2
   4  -1 -40 745.301 352.993   2
   4  -1 -41 1515.44 461.727   2
   4  -1 -42-539.981 397.942   2
   2   2 -40 2315.36 530.594   2
   2   2 -39-6.52852 294.983   2
  -4   2 -39-19.1910 346.230   2
  -4   2 -38 1134.17 402.347   2
   2   2 -38 1661.20 449.969   2
   2  -4 -38 1873.55 414.274   3
   2   2 -37-289.444 296.413   2
  -4   2 -37-69.9563 320.813   2
   2  -4 -37-128.560 263.326   3
   2   2 -36 1543.93 404.265   2
   2   2 -36 1192.05 313.962   3
   2  -4 -36 967.881 325.599   3
  -4   2 -36 668.740 353.985   2
   2   2 -35 1219.82 318.916   3
  -4   2 -35 1629.66 467.445   2
   2  -4 -35 636.986 257.155   3
   2   2 -35 659.312 300.640   2
   2   2 -34 1309.45 330.530   3
   2   2 -34 1793.06 418.597   2
   2  -4 -34 1562.92 369.602   3
  -4   2 -34 1396.11 416.905   2
   2   2 -33-117.499 245.226   2
   2   2 -33 497.938 287.679   3
  -4   2 -33 183.083 322.301   2
   2  -4 -33 191.705 239.000   3
  -4   2 -32 1252.11 413.003   2
   2  -4 -32 1307.14 355.659   3
   2   2 -32 2457.84 446.221   2
   2   2 -32 1365.55 329.640   3
   2   2 -31 1793.23 400.152   2
  -4   2 -31 1500.70 414.039   2
   2  -4 -31 1048.14 335.453   3
   2   2 -31 1257.11 310.488   3
   2  -4 -30 127.224 219.648   3
  -4   2 -30 428.877 328.458   2
   2   2 -30 356.356 247.644   3
   2   2 -30 47.2337 243.928   2
   2  -4 -29 1784.84 375.110   3
  -4   2 -29 1863.01 405.726   2
   2   2 -29 1791.49 333.111   3
   2   2 -29 1832.83 394.430   2
   2   2 -28 5418.98 520.893   3
   2   2 -28 5000.75 586.861   2
  -4   2 -28 3370.93 528.192   2
   2  -4 -28 5102.99 544.108   3
   2  -4 -27 4482.53 485.063   3
   2   2 -27 3870.56 447.810   3
   2   2 -27 5649.68 599.352   2
  -4   2 -27 4687.50 577.579   2
   2   2 -26-216.250 258.808   2
   2  -4 -26 287.806 199.549   3
   2   2 -26-62.4997 210.400   3
  -4   2 -26-327.311 312.031   2
  -4   2 -25 221.070 149.884   3
   2  -4 -25 753.045 317.340   3
   2   2 -25 1076.58 358.264   2
  -4   2 -25 774.876 307.858   2
   2   2 -25 537.762 278.073   3
   4  -2  24 26324.2 773.147   3
  -4   2 -24 31424.4 1289.42   2
   2   2 -24 29690.8 1208.86   2
   2  -4 -24 28670.1 1111.26   3
  -4   2 -24 30038.8 844.123   3
   2   2 -24 32204.0 1128.26   3
  -4   2 -23 811.289 328.223   2
   4  -2  23 563.528 155.446   3
  -4   2 -23 525.821 160.978   3
   2   2 -23 412.757 238.351   3
   2  -4 -23 352.789 225.394   3
   2   2 -23 221.161 243.933   2
  -4   2 -22 1907.86 344.685   2
   4  -2  22 1820.11 206.694   3
   2   2 -22 2172.89 324.559   3
  -4   2 -22 2233.27 237.047   3
   2  -4 -22 2018.06 324.523   3
  -4   2 -21 1940.06 210.959   3
   2  -4 -21 1398.48 282.080   3
   2   2 -21 2166.27 315.512   3
   4  -2  21 1488.29 186.079   3
  -4   2 -21 1950.36 367.633   2
  -4   2 -20 137.268 98.0652   3
   4  -2  20 157.473 98.8311   3
   2   2 -20 224.879 177.399   3
   2  -4 -20 386.955 205.534   3
  -4   2 -20 165.090 227.177   2
  -4   2 -19 3582.80 423.369   2
   2   2 -19 3332.16 349.458   3
   4  -2  19 3011.68 234.418   3
   2  -4 -19 4057.33 408.005   3
  -4   2 -19 3369.85 250.369   3
  -4   2 -18 293.171 202.979   2
   4  -2  18 310.172 92.4552   3
   2  -4 -18 350.463 192.045   3
  -4   2 -18 444.112 113.932   3
   2   2 -18 597.288 207.713   3
   4  -2  17 2164.45 193.278   3
   2   2 -17 2068.71 335.267   3
   2  -4 -17 2094.16 351.468   3
  -4   2 -17 2237.11 393.130   2
   2  -4 -16 58478.3 1336.84   3
   4  -2  16 59849.2 851.767   3
  -4   2 -16 60766.5 1459.01   2
   2   2 -16 57573.7 1257.30   3
   2   2 -15 700.292 227.015   3
   4  -2  15 504.254 104.810   3
   2  -4 -15 772.435 255.586   3
  -4   2 -15 995.066 288.654   2
  -2   4  14 19253.5 688.924   2
   2   2 -14 17946.8 685.016   3
   2  -4 -14 18870.1 736.539   3
  -2  -2  14 18715.8 683.852   3
   4  -2  14 18237.2 423.693   3
  -4   2 -14 18372.0 789.314   2
   2   2 -13 3379.39 315.792   3
  -2   4  13 3697.41 308.013   2
  -2  -2  13 3580.10 300.569   3
   2  -4 -13 3249.30 337.162   3
   4  -2  13 3347.63 175.359   3
  -4   2 -13 3740.93 383.549   2
  -4   2 -12 1921.11 290.297   2
   2  -4 -12 1444.61 262.339   3
  -2   4  12 1936.61 240.111   2
  -2   4  12 2003.81 268.066   3
   4  -2  12 1680.55 124.048   3
  -2  -2  12 2075.29 242.845   3
   2   2 -12 2057.57 271.732   3
   4  -2  11 7110.56 215.986   3
   2  -4 -11 7693.60 450.505   3
  -2   4  11 7704.73 392.905   2
  -4   2 -11 7422.34 456.149   2
   2   2 -11 7724.56 470.422   1
  -2  -2  11 7551.93 403.837   3
   2   2 -11 7532.01 421.937   3
   4  -2  10 1899.95 106.187   3
   2  -4 -10 2192.44 269.365   3
  -4   2 -10 2420.03 292.881   2
  -2   4  10 1943.02 211.860   2
   2   2 -10 1929.82 241.275   3
   2   2 -10 1965.36 256.984   1
  -2  -2  10 2355.15 239.659   3
  -2   4   9 1081.01 174.051   2
   2   2  -9 1046.82 217.253   1
  -2  -2   9 1070.19 184.867   3
  -4   2  -9 862.886 201.735   2
   2   2  -9 907.981 186.703   3
   2  -4  -9 941.202 203.261   3
   2  -4  -8 8664.96 437.151   3
  -4   2  -8 8683.34 435.885   2
  -2   4   8 8813.61 365.514   2
   2   2  -8 8671.01 410.940   3
   2   2  -8 9305.98 450.327   1
   2  -4  -7 1477.39 211.227   3
  -4   2  -7 1634.84 207.286   2
   2   2  -7 1287.58 197.418   1
   2   2  -7 1365.31 195.473   3
  -4   2  -6 538.982 146.717   2
   2   2  -6 421.011 145.260   3
   2   2  -6 332.611 157.781   1
   2  -4  -6 196.101 141.112   3
   2   2  -5 6552.04 332.241   3
  -4   2  -5 5870.83 309.081   2
   2   2  -5 6333.57 333.931   1
   2  -4  -5 5990.80 331.283   3
   4  -2   4 31879.6 374.847   3
   2   2  -4 32952.2 685.539   3
  -4   2  -4 32516.3 637.437   2
   2   2  -4 31042.0 677.618   1
   2   2  -3 22750.0 552.832   1
  -4   2  -3 22169.4 348.056   3
   4  -2   3 22770.4 499.414   2
   4  -2   3 23437.3 355.083   3
   2   2  -3 21995.2 553.607   3
   4  -2   2 15202.2 319.319   3
   4  -2   2 14790.9 368.258   2
   4  -2   1 1151.58 109.044   2
   4  -2   1 1181.70 118.737   3
   4  -2   0 7200.77 264.457   3
   4  -2  -1 4522.63 230.975   3
  -4   2   2 10903.7 238.331   1
   4  -2  -2 11133.2 363.948   3
   4  -2  -3 493.043 140.439   3
  -2   4  -3 723.778 138.895   1
   4  -2  -4 11117.3 410.681   3
  -2   4  -4 12011.2 410.343   1
  -2   4  -5 15870.0 494.176   1
   4  -2  -5 17997.4 537.304   3
   4  -2  -6 17882.8 561.307   3
  -2   4  -6 17419.3 531.189   1
  -2   4  -7 9527.21 419.342   1
   4  -2  -7 9440.41 434.229   3
  -2   4  -7 9547.29 302.481   3
  -2   4  -8 219894. 1444.21   3
   4  -2  -8 222017. 2097.62   3
  -2   4  -8 216432. 2020.28   1
   2   2   9 5667.41 321.298   3
   4  -2  -9 6221.12 454.030   3
  -2   4  -9 6105.97 271.530   3
  -2   4  -9 5841.14 381.085   1
   2   2  10 3687.05 268.125   3
  -2   4 -10 4678.40 356.073   1
  -2   4 -10 3932.43 220.821   3
   4  -2 -10 4067.17 347.542   3
  -2   4 -11 22503.6 520.912   3
   2   2  11 23571.4 644.249   3
   4  -2 -11 23462.0 767.447   3
   4  -2 -12 8289.49 488.111   3
   2  -4  12 8168.99 472.661   1
   2   2  12 7773.53 392.718   3
   4  -2 -12 7505.13 389.385   2
   2  -4  12 7797.88 325.490   3
  -2   4 -12 8194.68 334.488   3
   4  -2 -13 9543.77 446.637   2
   2  -4  13 9170.07 366.399   3
   4  -2 -13 9617.19 541.332   3
  -2   4 -13 9408.67 369.438   3
   2   2  13 9435.11 440.142   3
   2   2  14 8459.31 428.570   3
   4  -2 -14 7582.47 499.851   3
   4  -2 -14 8637.02 448.053   2
   2  -4  14 8718.53 368.208   3
  -2   4 -14 8501.15 370.337   3
   4  -2 -15 1649.22 266.824   2
  -2   4 -15 1688.96 188.472   3
   2  -4  15 1628.24 184.722   3
   4  -2 -15 1686.46 295.284   3
   2   2  15 1613.86 216.221   3
  -2   4 -16 81687.9 1179.39   3
   4  -2 -16 79815.7 1587.95   3
   4  -2 -16 79968.1 1441.66   2
   2   2  16 82140.2 1389.44   3
   2  -4  16 80169.6 1175.57   3
   2   2  17 797.250 201.709   3
  -2   4 -17 756.927 171.188   3
   2  -4  17 994.573 172.349   3
   4  -2 -17 1217.26 277.203   2
   4  -2 -17 1110.73 317.514   3
  -2   4 -18 2194.59 366.441   2
   2  -4  18 2350.77 232.503   3
   4  -2 -18 2489.38 297.587   2
   4  -2 -18 2172.11 317.410   3
  -2   4 -18 2356.75 246.912   3
   4  -2 -19 6079.51 461.778   2
  -2   4 -19 5723.70 514.314   2
   4  -2 -19 6883.83 521.574   3
  -2   4 -19 5710.10 361.629   3
   2  -4  19 6018.38 365.607   3
  -2   4 -20 3565.30 425.571   2
  -2   4 -20 3516.18 299.452   3
   4  -2 -20 3125.92 358.614   2
   2  -4  20 2810.90 264.827   3
   4  -2 -20 3640.61 412.498   3
  -2   4 -21 76.6438 111.801   3
   4  -2 -21 47.7985 210.286   3
   2  -4  21 79.3066 107.481   3
  -2   4 -21-110.789 218.226   2
   4  -2 -21-16.4368 173.806   2
  -2   4 -22 4349.81 348.783   3
   4  -2 -22 4210.14 437.685   2
  -2   4 -22 4804.81 495.750   2
   4  -2 -22 4549.14 457.852   3
   2  -4  22 3722.14 316.160   3
   4  -2 -23 263.526 243.782   2
   4  -2 -23 366.775 252.660   3
  -2   4 -23 257.701 182.523   3
  -2   4 -23 218.499 262.847   2
  -2   4 -24 34783.4 1358.61   2
   4  -2 -24 33391.9 1233.30   3
   4  -2 -24 35908.0 1243.06   2
  -2   4 -24 36115.7 1008.44   3
   4  -2 -25 1827.69 370.460   2
  -2   4 -25 1255.78 239.295   3
  -2   4 -25 842.624 339.263   2
   4  -2 -25 1477.62 367.160   3
   4  -2 -26 4752.26 536.532   3
  -2   4 -26 4554.74 551.524   2
   4  -2 -26 4166.43 480.465   2
  -2   4 -26 4656.63 403.270   3
  -2   4 -27 2280.97 315.937   3
   4  -2 -27 2106.55 388.989   3
  -2   4 -27 1463.99 406.775   2
   4  -2 -27 2439.22 405.674   2
  -2   4 -28 1530.50 256.354   3
  -2   4 -28 1797.31 432.164   2
   4  -2 -28 1511.80 333.847   3
   4  -2 -28 1386.27 313.535   2
   4  -2 -29-151.254 217.336   2
  -2   4 -29 39.5954 295.079   2
  -2   4 -29 4.34473 157.464   3
   4  -2 -29 110.515 235.346   3
  -2   4 -30-131.909 185.879   3
   4  -2 -30 442.670 283.620   3
   4  -2 -30 956.005 328.819   2
  -2   4 -30-406.921 313.206   2
   4  -2 -31 240.762 268.221   3
  -2   4 -31-19.0795 267.529   2
   4  -2 -31-0.81448 248.207   2
   4  -2 -32 5314.24 614.264   2
  -2   4 -32 5611.38 676.473   2
   4  -2 -32 5816.94 639.018   3
  -2   4 -33 2179.85 455.763   2
   4  -2 -33 2115.55 417.321   2
   4  -2 -33 1603.91 403.612   3
  -2   4 -34 3071.61 563.307   2
   4  -2 -34 3285.95 511.881   2
   4  -2 -34 4573.87 563.140   3
  -2   4 -35-441.493 372.084   2
   4  -2 -35-258.326 271.833   3
   4  -2 -35 267.336 270.121   2
   4  -2 -36-346.008 330.619   3
   4  -2 -36-22.3604 257.616   2
  -2   4 -36-22.2651 332.614   2
   4  -2 -37 404.947 255.005   2
  -2   4 -37 191.551 329.074   2
   4  -2 -37 120.578 251.711   3
  -2   4 -38 502.515 309.239   2
   4  -2 -38 720.027 326.974   3
   4  -2 -38 477.785 311.972   2
   4  -2 -39 561.733 276.135   3
  -2   4 -39 819.092 327.442   2
   4  -2 -39-53.3959 315.179   2
   4  -2 -40 2661.79 531.914   2
   4  -2 -41-313.733 279.459   2
   4  -2 -42 444.798 285.129   2
   3   1 -41 1908.62 534.183   2
   3   1 -40 87.5880 330.279   2
  -4   3 -39 389.912 298.537   2
   3   1 -39 75.0162 285.663   2
  -4   3 -38 601.414 372.625   2
   3   1 -38 418.914 277.987   2
   3   1 -37 1801.19 445.789   2
   3   1 -37 2676.93 464.980   3
  -4   3 -37 2573.31 522.856   2
  -4   3 -36-3.16059 324.527   2
   3   1 -36-164.452 242.100   3
   3   1 -36 466.384 277.489   2
  -4   3 -35 2564.88 589.179   2
   3   1 -35 2316.21 475.569   2
   3   1 -35 2965.71 456.841   3
  -4   3 -34 403.065 307.509   2
   3   1 -34-131.179 261.963   2
   1  -4 -33 636.137 251.456   3
  -4   3 -33 630.477 366.784   2
   3   1 -33 609.871 253.238   3
   3   1 -33 807.584 337.551   2
   3   1 -32-84.2937 220.983   3
   3   1 -32 178.647 246.276   2
  -4   3 -32 121.447 261.783   2
   1  -4 -32-42.5625 195.246   3
   3   1 -31-70.5802 234.350   3
   1  -4 -31 253.802 209.245   3
   3   1 -31 457.114 283.287   2
  -4   3 -31 4.88759 265.514   2
  -4   3 -30 1904.31 436.939   2
   3   1 -30 1338.71 328.739   3
   3   1 -30 1586.34 355.841   2
   1  -4 -30 1414.45 325.754   3
  -4   3 -29 3691.23 542.657   2
   1  -4 -29 4104.65 489.580   3
   3   1 -29 3013.29 482.424   2
   3   1 -29 3488.30 451.445   3
   3   1 -28 357.567 227.740   3
  -4   3 -28-69.9888 290.015   2
  -4   3 -28-95.6512 147.643   3
   3   1 -28 168.796 257.041   2
   1  -4 -28 534.060 292.418   3
   3   1 -27 5873.85 590.689   2
   3   1 -27 4989.89 517.179   3
  -4   3 -27 6290.36 409.145   3
  -4   3 -27 6481.62 639.594   2
   1  -4 -27 5735.12 546.665   3
  -4   3 -26 1595.36 232.384   3
  -4   3 -26 2437.94 448.658   2
   1  -4 -26 2224.20 375.253   3
   3   1 -26 1808.49 361.423   3
   3   1 -26 2408.86 420.445   2
  -4   3 -25 24533.8 751.069   3
   3   1 -25 25520.5 1058.04   3
   3   1 -25 24154.7 1093.26   2
  -4   3 -25 24686.9 1177.70   2
   1  -4 -25 24346.7 1033.75   3
   1  -4 -24 218.682 240.661   3
   4  -3  24 166.789 107.883   3
  -4   3 -24 144.900 118.449   3
  -4   3 -24 256.775 285.856   2
   3   1 -24 459.454 265.384   2
   3   1 -24 128.165 192.155   3
   3   1 -23 741.239 260.229   3
   4  -3  23 283.509 113.110   3
   1  -4 -23 742.115 247.078   3
  -4   3 -23-11.8116 235.842   2
  -4   3 -23 513.719 140.838   3
   3   1 -23 560.893 255.360   2
  -4   3 -22 5228.81 329.383   3
   3   1 -22 5300.29 493.792   3
   3   1 -22 5558.83 521.106   2
  -4   3 -22 5062.92 539.498   2
   4  -3  22 4461.33 300.238   3
   1  -4 -22 5288.38 503.155   3
  -4   3 -21 6371.28 582.364   2
   3   1 -21 6623.52 510.366   3
  -4   3 -21 6136.17 335.803   3
   1  -4 -21 5534.11 482.784   3
   4  -3  21 5680.52 332.808   3
  -4   3 -20 95.6005 80.0286   3
   3   1 -20-182.596 204.630   3
  -4   3 -20-61.3468 234.299   2
   1  -4 -20-20.2523 180.775   3
   4  -3  20 193.928 95.9050   3
   4  -3  19 7118.72 332.949   3
   3   1 -19 7310.31 522.701   3
  -4   3 -19 7259.70 333.148   3
  -4   3 -19 8228.16 605.334   2
   1  -4 -19 7191.69 510.281   3
  -4   3 -18 347.704 116.187   3
   1  -4 -18 518.275 255.914   3
   4  -3  18 309.858 101.457   3
  -4   3 -18 191.683 259.932   2
   3   1 -18 110.947 173.436   3
   4  -3  17 45866.3 745.208   3
  -4   3 -17 45864.3 1311.00   2
  -4   3 -17 46640.7 753.397   3
   1  -4 -17 46062.6 1195.24   3
   3   1 -17 46536.3 1195.47   3
   4  -3  16 684.565 120.026   3
   3   1 -16 737.377 245.559   3
  -4   3 -16 1014.98 287.326   2
   1  -4 -16 905.968 253.426   3
  -4   3 -16 750.111 117.072   3
   3   1 -15 6833.23 460.766   3
   1  -4 -15 6762.11 471.971   3
   4  -3  15 5977.13 250.152   3
  -4   3 -15 6334.79 255.197   3
  -4   3 -15 6660.91 516.323   2
  -4   3 -14 21231.9 833.953   2
   3   1 -14 21887.5 769.041   3
  -4   3 -14 20836.3 418.186   3
   1  -4 -14 20280.6 760.097   3
   4  -3  14 21078.5 419.839   3
  -4   3 -13 10231.2 271.509   3
  -4   3 -13 10603.1 584.444   2
   4  -3  13 10735.7 276.241   3
  -1   4  13 10977.8 527.587   2
   3   1 -13 11587.4 559.673   3
   1  -4 -13 10951.3 545.747   3
  -4   3 -12 2525.41 129.611   3
  -1   4  12 2668.77 283.357   3
   4  -3  12 2466.16 128.136   3
  -1   4  12 3195.37 310.912   2
  -3  -1  12 2952.26 293.580   3
   3   1 -12 3411.43 329.193   3
   1  -4 -12 3159.97 319.731   3
  -4   3 -12 3062.04 330.886   2
  -1   4  11 10210.8 488.557   3
   3   1 -11 9090.27 483.467   3
  -1   4  11 10476.0 481.532   2
  -4   3 -11 10202.1 527.896   2
  -3  -1  11 9819.10 483.905   3
   1  -4 -11 9086.75 472.585   3
   3   1 -10 1695.79 246.612   3
  -1   4  10 2161.11 246.766   2
   1  -4 -10 1858.39 257.556   3
  -4   3 -10 1936.25 269.526   2
  -4   3  -9 742.161 200.334   2
   3   1  -9 562.696 183.196   1
   3   1  -9 630.386 189.300   3
   4  -3   8 2875.76 219.187   1
   3   1  -8 2646.00 266.438   1
  -4   3  -8 2535.99 255.608   2
   3   1  -8 2934.05 264.496   3
   3   1  -7 1609.33 209.936   3
   3   1  -7 1591.09 209.486   1
   4  -3   7 1463.78 155.288   1
  -4   3  -7 1541.31 207.390   2
   3   1  -6 127.024 140.304   3
   3   1  -6 292.028 136.788   1
   4  -3   6 265.134 86.1946   1
  -4   3  -6 223.833 148.019   2
   3   1  -5 31269.1 674.844   1
  -4   3  -5 30858.4 653.852   2
   3   1  -5 29906.6 698.478   3
   4  -3   5 30824.8 524.579   1
   3   1  -4 8336.97 379.799   3
   4  -3   4 7422.31 240.369   1
   3   1  -4 7752.13 338.763   1
  -4   3  -4 8246.78 339.573   2
  -4   3  -3 3416.93 153.566   3
  -4   3  -3 4290.92 244.683   2
   3   1  -3 2869.84 234.207   1
   4  -3   3 3826.00 160.519   3
   4  -3   3 3229.66 142.061   1
   3   1  -3 4358.43 283.434   3
   3   1  -2 11263.7 361.083   1
   4  -3   2 12421.5 293.374   3
  -4   3  -2 11987.3 323.001   2
   3   1  -2 11829.3 415.508   3
   4  -3   1 489.674 110.919   3
  -4   3  -1 519.245 97.3779   2
   3   1  -1 672.047 150.206   3
  -4   3   0 15329.3 270.356   2
   4  -3   0 15836.8 388.694   3
   4  -3  -1 2201.63 185.024   3
   4  -3  -2 50.6234 122.070   3
  -1   4  -3 160462. 1481.57   1
   4  -3  -3 159824. 1454.80   3
   4  -3  -4 46485.6 831.154   3
  -1   4  -4 44973.8 833.583   1
  -1   4  -5 5946.05 333.281   1
   4  -3  -5 5989.60 328.728   3
   4  -3  -6 938.049 205.722   3
   4  -3  -6 706.432 91.2970   2
  -1   4  -6 239.366 149.373   1
  -1   4  -7 81798.2 1006.33   3
   4  -3  -7 84155.2 1259.74   3
   4  -3  -7 84151.8 801.496   2
  -1   4  -7 84498.1 1248.16   1
   4  -3  -8 853.926 127.053   2
  -1   4  -8 502.729 175.509   1
   4  -3  -8 1078.29 240.409   3
  -1   4  -8 646.083 135.187   3
  -1   4  -9 5940.24 306.296   3
   4  -3  -9 6598.72 285.202   2
  -1   4  -9 6321.38 397.289   1
   4  -3  -9 6331.45 400.652   3
  -1   4 -10 18600.9 684.568   1
  -1   4 -10 18586.9 530.414   3
   4  -3 -10 19446.7 698.112   3
   3   1  10 19619.7 526.823   3
   4  -3 -10 18804.5 511.930   2
  -1   4 -11 104420. 1247.15   3
  -1   4 -11 103595. 1634.44   1
   3   1  11 107962. 1256.95   3
   4  -3 -11 103844. 1610.49   3
   4  -3 -11 103640. 1247.31   2
   1  -4  12 1953.46 205.368   3
   4  -3 -12 2666.91 343.478   3
  -1   4 -12 1476.46 187.653   3
  -1   4 -12 1909.79 289.310   1
   3   1  12 2100.85 209.098   3
   4  -3 -12 2007.23 226.092   2
   3   1  13 3268.26 254.839   3
   4  -3 -13 3096.29 356.410   3
   4  -3 -13 2887.58 257.916   2
  -1   4 -13 2983.17 264.785   3
   1  -4  13 3176.86 253.814   3
   4  -3 -14 38234.8 1063.16   3
   1  -4  14 39048.2 843.636   3
   4  -3 -14 39174.7 907.318   2
  -1   4 -14 37405.2 818.227   3
   3   1  14 39719.2 846.844   3
   1  -4  15 18022.9 603.491   3
   3   1  15 18299.6 598.924   3
   4  -3 -15 17742.2 642.509   2
  -1   4 -15 18545.2 601.746   3
   4  -3 -15 17872.6 757.472   3
   1  -4  16 7806.67 412.253   3
  -1   4 -16 8185.45 428.602   3
   4  -3 -16 7562.77 522.065   3
   3   1  16 8211.45 420.509   3
   4  -3 -16 8420.37 483.779   2
  -1   4 -17 4329.14 320.948   3
   3   1  17 3997.73 304.779   3
   1  -4  17 4588.76 334.950   3
   4  -3 -17 4787.93 378.159   2
   4  -3 -17 4963.63 449.433   3
   1  -4  18 11009.5 507.415   3
   4  -3 -18 12326.6 686.146   3
   3   1  18 10404.2 500.604   3
   4  -3 -18 12186.3 609.305   2
  -1   4 -18 11776.7 531.771   3
   3   1  19 15536.4 619.024   3
   4  -3 -19 17463.8 814.153   3
  -1   4 -19 16166.5 633.947   3
   1  -4  19 16158.5 631.279   3
   4  -3 -19 15179.8 704.925   2
   4  -3 -20 2002.70 295.161   2
   3   1  20 1663.03 236.258   3
   4  -3 -20 1729.31 324.659   3
  -1   4 -20 1791.86 239.443   3
  -1   4 -21 5062.37 383.988   3
   4  -3 -21 3785.06 393.418   2
  -1   4 -21 4199.25 479.861   2
   4  -3 -21 4859.57 481.266   3
   4  -3 -22 4788.49 477.007   3
  -1   4 -22 5300.15 546.451   2
   4  -3 -22 4450.40 425.220   2
  -1   4 -22 4948.05 394.292   3
   4  -3 -23 4675.60 460.375   2
  -1   4 -23 5308.83 410.693   3
  -1   4 -23 5361.38 565.820   2
   4  -3 -23 4536.80 478.417   3
   4  -3 -24 1706.27 308.558   2
  -1   4 -24 1923.56 403.953   2
   4  -3 -24 2237.94 380.260   3
  -1   4 -24 2414.99 307.116   3
   4  -3 -25 992.855 287.434   3
  -1   4 -25 638.201 176.711   3
   4  -3 -25 746.810 265.704   2
  -1   4 -25 565.573 270.434   2
  -1   4 -26 6409.94 497.127   3
   4  -3 -26 6527.44 596.575   3
  -1   4 -26 7029.49 673.467   2
   4  -3 -26 7561.29 609.858   2
   4  -3 -27 10345.4 756.067   3
   4  -3 -27 10482.5 730.627   2
  -1   4 -27 10293.2 807.186   2
  -1   4 -27 10721.7 630.694   3
   4  -3 -28 609.877 293.632   3
  -1   4 -28 757.986 314.761   2
   4  -3 -28 826.383 296.627   2
  -1   4 -28 1016.57 262.874   3
   4  -3 -29 490.230 262.319   2
  -1   4 -29 818.745 281.026   2
  -1   4 -29 135.555 145.154   3
   4  -3 -29 283.020 232.114   3
   4  -3 -30 1673.03 361.966   2
  -1   4 -30 1945.51 423.067   2
  -1   4 -30 1631.95 294.398   3
   4  -3 -31 356.789 273.164   2
   4  -3 -31 163.783 215.259   3
  -1   4 -31 13.4735 166.523   3
  -1   4 -31 584.595 291.439   2
   4  -3 -32 220.398 234.869   2
  -1   4 -32-28.3130 297.242   2
   4  -3 -32 131.256 238.516   3
  -1   4 -33-274.881 326.555   2
   4  -3 -33-544.415 278.008   3
   4  -3 -33 208.340 240.992   2
   4  -3 -34 608.846 289.934   3
   4  -3 -34 1236.77 381.391   2
  -1   4 -34 1183.66 417.728   2
  -1   4 -35 3928.85 640.503   2
   4  -3 -35 3191.44 511.113   3
   4  -3 -35 2274.13 444.246   2
   4  -3 -36 212.261 250.018   2
  -1   4 -36 409.119 342.933   2
   4  -3 -36 174.860 292.586   3
   4  -3 -37-192.675 302.555   2
   4  -3 -37 292.063 283.770   3
  -1   4 -37 316.769 319.117   2
  -1   4 -38 3484.38 604.429   2
   4  -3 -38 3800.61 596.705   2
   4  -3 -38 3004.09 509.566   3
  -1   4 -39 1328.24 458.002   2
   4  -3 -39 1224.93 387.728   3
   4  -3 -39 1196.72 445.868   2
   4   0 -41-248.958 285.024   2
   4   0 -40-251.851 349.703   2
  -4   4 -39-45.2740 317.943   2
   4   0 -39-397.828 281.987   2
   4   0 -38 706.886 325.443   2
   4   0 -38 1233.55 400.083   3
  -4   4 -38 947.752 380.428   2
   4   0 -37 1550.72 405.489   3
   4   0 -37 580.634 256.272   2
  -4   4 -37 812.921 373.722   2
  -4   4 -36 1268.73 422.086   2
   4   0 -36 1262.88 364.502   2
   4   0 -36 890.399 319.083   3
  -4   4 -35 2745.30 543.702   2
   4   0 -35 2207.32 422.003   3
   4   0 -35 2552.47 517.114   2
   4   0 -34 5559.68 641.062   3
   4   0 -34 6162.12 686.024   2
   4   0 -33-165.298 261.879   3
   4   0 -33 224.680 237.285   2
  -4   4 -33-333.108 384.460   2
   4   0 -32 2683.02 465.549   3
  -4   4 -32 2891.61 524.460   2
   4   0 -32 2192.71 451.566   2
   4   0 -31 75.7276 235.843   3
  -4   4 -31-22.4587 279.463   2
   4   0 -31 332.522 257.531   2
   4   0 -30 6171.70 636.398   2
  -4   4 -30 7321.83 757.618   2
   4   0 -30 6301.40 622.859   3
   4   0 -29 177.259 247.884   2
  -4   4 -29 84.6837 265.319   2
   4   0 -29 246.470 250.635   3
  -4   4 -28 267.533 301.227   2
   4   0 -28 409.041 257.544   3
   4   0 -28 164.648 215.749   2
  -4   4 -27 25038.7 1261.47   2
  -4   4 -27 24535.6 778.136   3
   4   0 -27 24364.8 1118.13   3
   4   0 -27 23694.3 1119.74   2
   4   0 -26 9533.05 706.254   2
   4   0 -26 8179.91 664.849   3
  -4   4 -26 8579.13 458.361   3
  -4   4 -26 9955.39 796.121   2
  -4   4 -25 7691.65 423.966   3
   4   0 -25 6938.31 610.423   3
  -4   4 -25 7949.61 689.919   2
   4   0 -25 6849.27 612.746   2
   4   0 -24 8855.96 651.016   3
   4   0 -24 8766.14 651.608   2
   4  -4  24 7150.94 394.738   3
  -4   4 -24 8180.93 425.949   3
  -4   4 -24 7282.23 655.244   2
   4   0 -23 1155.89 302.472   2
  -4   4 -23 831.797 171.848   3
  -4   4 -23 1668.18 397.979   2
   4  -4  23 773.857 152.560   3
   4   0 -23 949.997 303.547   3
   4   0 -22 14885.5 797.617   3
  -4   4 -22 15375.3 877.687   2
   4  -4  22 14106.9 511.990   3
  -4   4 -22 15758.0 542.776   3
   4   0 -22 15192.7 802.338   2
   4  -4  21 1358.43 171.768   3
  -4   4 -21 1667.18 193.499   3
   4   0 -21 1061.49 261.320   2
  -4   4 -21 1082.66 283.298   2
   4   0 -21 1575.00 322.611   3
   4   0 -20 898.553 277.627   3
  -4   4 -20 304.928 263.237   2
   4  -4  20 504.586 118.104   3
  -4   4 -20 398.174 123.204   3
  -4   4 -19 31913.7 681.693   3
   4   0 -19 30700.2 1069.50   3
   4  -4  19 30707.7 664.571   3
  -4   4 -19 31222.9 1159.95   2
  -4   4 -18 3872.35 447.830   2
   4  -4  18 3378.24 222.304   3
  -4   4 -18 3417.42 227.889   3
   4   0 -18 3862.77 406.087   3
  -4   4 -17 9074.64 332.105   3
  -4   4 -17 9367.53 615.635   2
   4   0 -17 9190.56 569.346   3
   4  -4  17 9162.08 330.923   3
   4   0 -16 1433.41 271.544   3
   4  -4  16 1252.79 130.636   3
  -4   4 -16 1374.02 137.703   3
  -4   4 -16 1404.88 298.892   2
  -4   4 -15 10068.7 611.686   2
   4  -4  15 9238.31 301.338   3
  -4   4 -15 9565.86 307.989   3
   4   0 -15 9701.05 567.800   3
  -4   4 -14 14159.1 346.138   3
   4  -4  14 14042.1 344.500   3
  -4   4 -14 14470.2 702.174   2
   4   0 -14 15442.3 674.087   3
   4   0 -13 6593.78 459.823   3
  -4   4 -13 6114.65 213.642   3
  -4   4 -13 7275.68 500.330   2
   4  -4  13 6064.58 415.844   1
   4  -4  12 619.107 190.251   1
  -4   4 -12 263.938 63.4790   3
   0   4  12 343.218 156.408   2
   4   0 -12 415.758 220.852   3
   0   4  12 522.845 200.250   3
  -4   4 -12 583.888 272.664   2
   4   0 -11 23510.5 785.714   3
  -4   4 -11 21479.2 332.933   3
   0   4  11 23556.7 733.826   3
   4  -4  11 24991.9 741.518   1
  -4   4 -11 24586.7 816.791   2
   4  -4  10 17899.7 600.456   1
   0   4  10 17561.5 617.769   3
  -4   4 -10 17665.0 676.915   2
   4   0 -10 17276.6 653.517   3
  -4   4  -9 585.756 192.562   2
   4  -4   9 265.486 117.355   1
   0   4   9 261.385 126.299   3
   4   0  -9 568.941 196.624   3
  -4   4  -8 4489.47 327.936   2
   4  -4   8 4269.05 276.561   1
   4   0  -8 4077.29 323.160   3
   4   0  -7 42632.3 856.960   1
  -4   4  -7 41750.7 863.587   2
   4   0  -7 43143.7 910.760   3
   4  -4   7 41985.6 767.995   1
   4   0  -6 12918.1 457.370   1
   4  -4   6 13070.4 409.850   1
   4   0  -6 12259.8 484.138   3
  -4   4  -6 13003.2 403.663   1
   4   0  -5 35484.3 779.666   3
   4  -4   5 35221.6 614.715   1
  -4   4  -5 34023.7 603.566   1
   4   0  -5 34854.9 692.055   1
  -4   4  -5 35158.1 408.760   3
   4   0  -4 3340.99 220.551   1
   4  -4   4 2349.54 164.807   1
  -4   4  -4 2556.56 185.798   1
   4   0  -4 3012.87 297.919   3
  -4   4  -4 3459.79 157.880   3
   4   0  -3 13486.9 493.780   3
   4   0  -3 10956.5 389.118   1
  -4   4  -3 13988.1 343.969   3
  -4   4  -2 18621.6 417.665   3
   4   0  -2 15646.7 393.810   1
   4   0  -2 17697.1 513.747   3
   4  -4   2 17415.3 391.557   3
  -4   4  -2 15343.5 340.167   1
   4   0  -1 3774.06 273.424   3
   4  -4   1 3328.63 233.530   3
   4   0  -1 2287.18 187.313   1
   4   0   0 3045.33 246.417   3
   4  -4   0 3156.22 218.837   3
   4  -4  -1 143077. 1299.87   3
   4   0   1 144217. 1286.26   3
   4  -4  -2 104556. 1173.48   3
   4   0   2 106327. 1072.44   3
   4  -4  -3 312357. 2120.48   3
   4  -4  -4 1003.37 234.968   3
   0   4  -4 637.667 178.946   1
  -4   4   5 1420.65 96.9811   2
   0   4  -5 1305.94 211.799   1
   0   4  -6 23062.7 590.078   3
  -4   4   6 23156.3 376.936   2
   0   4  -6 22522.7 670.262   1
   4  -4  -6 23159.5 666.981   3
  -4   4   7 1209.58 108.408   2
   0   4  -7 1187.68 214.837   1
   0   4  -7 1387.50 194.636   3
   4  -4  -7 1583.45 229.776   3
   0   4  -8 4052.20 339.253   1
   4  -4  -8 4084.04 324.499   3
   0   4  -8 3728.65 270.889   3
  -4   4   8 3892.49 201.542   2
   4  -4  -9 3486.34 219.167   2
   4  -4  -9 3709.12 342.933   3
   0   4  -9 3639.20 296.017   3
   0   4  -9 3446.59 325.427   1
   4  -4 -10 35062.1 930.355   3
   0   4 -10 35774.3 790.230   3
   0   4 -10 35387.0 947.511   1
   4  -4 -10 36062.1 690.704   2
   0  -4  11 40772.5 871.175   3
   4   0  11 39992.1 702.599   3
   4  -4 -11 40444.6 1025.62   3
   0   4 -11 38548.4 850.100   3
   0   4 -11 39709.6 1037.28   1
   4  -4 -11 39432.2 770.077   2
   4   0  12 179.735 107.848   3
   0  -4  12 86.5064 132.321   3
   4  -4 -12 134.474 141.652   2
   0   4 -12 366.084 174.851   3
   0   4 -12 361.051 204.797   1
   4  -4 -12 545.203 253.586   3
   0   4 -13 46585.4 972.776   3
   0  -4  13 46972.0 978.795   3
   4  -4 -13 46446.8 926.675   2
   4   0  13 46616.8 817.224   3
   0   4 -13 44719.3 1171.95   1
   4  -4 -13 47717.7 1173.21   3
   0   4 -14 21177.3 685.926   3
   4  -4 -14 19728.0 657.088   2
   4   0  14 20603.3 565.652   3
   0  -4  14 21402.9 689.467   3
   4  -4 -14 19241.9 793.199   3
   0  -4  15 4312.09 331.339   3
   4  -4 -15 4903.67 436.047   3
   4   0  15 4306.75 280.056   3
   0   4 -15 5486.66 370.601   3
   4  -4 -15 4618.94 345.750   2
   0  -4  16-41.6479 139.978   3
   0   4 -16 278.145 171.067   3
   4   0  16-63.0501 103.106   3
   4  -4 -16-98.1324 213.322   3
   4  -4 -16-272.830 163.720   2
   4  -4 -17 6158.80 503.431   3
   4  -4 -17 5359.91 398.857   2
   4   0  17 5584.62 335.558   3
   0  -4  17 5930.26 401.238   3
   0   4 -17 5998.66 399.123   3
   0   4 -18 5489.08 392.813   3
  -4   0 -18 5319.20 475.476   2
   4   0  18 5295.38 338.150   3
   4  -4 -18 5380.74 420.292   2
   4  -4 -18 5127.63 470.101   3
  -4   0 -19 5080.45 496.328   2
   0   4 -19 4637.56 376.975   3
   4   0  19 5139.50 336.327   3
   4  -4 -19 4319.23 439.727   3
   4  -4 -19 4891.17 414.029   2
   4  -4 -20 1008.10 246.904   2
  -4   0 -20 789.008 309.675   2
   0   4 -20 531.386 194.862   3
   4  -4 -20 1326.08 307.696   3
   4   0  20 855.227 173.319   3
   4  -4 -21 35294.1 1203.36   3
   4   0  21 32812.1 880.683   3
   0   4 -21 36367.7 1043.07   3
  -4   0 -21 36000.4 1294.22   2
   4  -4 -21 34567.3 1087.24   2
  -4   0 -22 1665.76 388.657   2
   4  -4 -22 1998.24 339.291   2
   4   0  22 1475.31 232.134   3
   0   4 -22 1098.29 259.563   3
   4  -4 -22 1636.13 373.464   3
  -4   0 -23 3937.47 494.366   2
   0   4 -23 3238.84 350.511   3
   4  -4 -23 3267.41 417.218   3
   4  -4 -23 3357.99 378.631   2
   0   4 -24-48.5711 159.837   3
   0   4 -24-140.404 217.734   2
   4  -4 -24-134.287 214.616   3
   4  -4 -24 70.5274 212.452   2
  -4   0 -24 379.229 299.652   2
  -4   0 -25 3936.04 507.165   2
   4  -4 -25 4805.33 528.620   3
   4  -4 -25 3781.82 430.624   2
   0   4 -25 4591.23 438.698   3
   0   4 -25 4398.19 523.384   2
   4  -4 -26 922.357 271.787   2
   4  -4 -26 1461.93 335.520   3
   0   4 -26 1469.16 359.349   2
   0   4 -26 1300.24 263.556   3
   0   4 -27 1034.34 353.100   2
   4  -4 -27 802.418 289.227   3
   0   4 -27 606.100 222.737   3
   4  -4 -27 399.126 228.676   2
   0   4 -28 80.4581 194.337   3
   0   4 -28-3.68500 273.378   2
   4  -4 -28 272.246 224.889   2
   4  -4 -28 267.660 252.024   3
   4  -4 -29 757.476 285.313   3
   4  -4 -29 199.989 222.673   2
   0   4 -29 954.213 354.779   2
   0   4 -29 828.165 231.089   3
   0   4 -30 2355.30 389.553   3
   4  -4 -30 1231.07 302.751   2
   0   4 -30 1762.10 424.418   2
   4  -4 -30 2182.95 418.033   3
   4  -4 -31 862.507 338.593   3
   4  -4 -31 315.591 258.754   2
   0   4 -31 820.904 362.155   2
   0   4 -31 585.599 254.019   3
   0   4 -32 132.209 199.878   3
   4  -4 -32 358.322 280.799   3
   0   4 -32-342.753 286.455   2
   4  -4 -32 258.279 233.643   2
   4  -4 -33-241.123 215.484   3
   0   4 -33 340.299 339.709   2
   4  -4 -33-124.107 267.731   2
   4  -4 -34-185.848 257.580   3
   0   4 -34 502.643 365.979   2
   4  -4 -35 211.090 284.315   3
   0   4 -35 634.578 384.236   2
   4  -4 -36-212.664 290.572   3
   0   4 -36 555.828 390.236   2
   0   4 -37 940.452 454.864   2
   4  -4 -37 971.996 381.370   3
   0   4 -38 1769.14 519.762   2
   4  -4 -38 1515.05 395.882   3
   4  -4 -39 1847.32 451.290   3
   0   4 -39 335.500 393.330   2
   4  -4 -40 1071.66 389.302   3
   4  -5 -40 1698.68 470.565   3
   4  -5 -39 326.181 312.309   3
   1   4 -39 3.00021 321.936   2
   1   4 -38 769.503 370.883   2
   4  -5 -38 1299.25 359.111   3
   1   4 -37 43.9574 322.053   2
   4  -5 -37 385.801 308.657   3
   1   4 -36 3471.17 613.328   2
   4  -5 -36 3648.27 546.364   3
   4  -5 -35 93.0283 298.193   3
   1   4 -35 305.781 325.160   2
   4  -5 -34 74.6854 246.915   3
   1   4 -34 30.0044 190.084   3
   1   4 -34 467.565 370.278   2
   1   4 -33 898.276 266.009   3
   1   4 -33 1089.26 376.159   2
   4  -5 -33 1165.87 380.911   3
   4  -5 -32 3133.42 505.313   3
   1   4 -32 2728.84 504.407   2
   1   4 -32 3365.55 447.109   3
   4  -5 -31 252.606 234.065   3
   1   4 -31 517.963 309.335   2
   1   4 -31 175.641 184.149   3
   4  -5 -30 2035.07 409.002   3
   1   4 -30 1365.84 393.979   2
   1   4 -30 1754.41 338.998   3
   4  -5 -29 775.881 328.198   3
   1   4 -29 1065.83 345.451   2
   1   4 -29 742.356 255.214   3
   4  -5 -28 1567.14 365.010   3
   1   4 -28 2005.54 339.979   3
  -5   1 -28 1466.02 369.021   2
   1   4 -28 1435.98 370.265   2
  -5   1 -27 1731.19 423.911   2
   4  -5 -27 1316.35 355.366   3
   1   4 -27 696.931 302.540   2
   1   4 -27 1300.55 296.134   3
   4  -5 -26 2415.82 408.747   3
   1   4 -26 3010.60 388.527   3
   1   4 -26 2561.66 447.370   2
  -5   1 -26 2577.09 473.360   2
   1   4 -25 1484.63 297.489   3
  -5   1 -25 1256.51 365.280   2
   4  -5 -25 1484.65 368.667   3
   5  -1  24 27281.6 797.137   3
   4  -5 -24 29341.2 1194.52   3
  -5   1 -24 29995.2 1269.93   2
   1   4 -24 31727.6 1091.39   3
   4  -5 -23 1954.06 376.152   3
   1   4 -23 1238.20 262.606   3
  -5   1 -23 1803.86 410.050   2
   5  -1  23 947.878 183.351   3
  -5   1 -22 664.984 290.542   2
   4  -5 -22 533.988 236.885   3
   1   4 -22 314.748 188.036   3
   5  -1  22 521.375 139.305   3
   4  -5 -21 1371.06 305.408   3
   1   4 -21 1694.63 301.853   3
   5  -1  21 1810.00 207.140   3
  -5   1 -21 2060.60 403.151   2
   5  -1  20 4025.81 286.084   3
   4  -5 -20 4840.64 476.429   3
   1   4 -20 3819.52 382.928   3
  -5   1 -20 4451.52 489.289   2
   5  -1  19 911.301 153.735   3
  -5   1 -19 721.837 295.283   2
   1   4 -19 659.128 200.514   3
   4  -5 -19 1047.24 283.863   3
  -5   1 -18 32528.2 1145.13   2
   1   4 -18 31448.1 955.873   3
   5  -1  18 29820.5 697.038   3
   4  -5 -18 29814.5 1063.33   3
  -5   1 -17 4751.66 495.271   2
   4  -5 -17 5178.95 500.587   3
   1   4 -17 4593.95 413.007   3
   5  -1  17 4133.01 268.172   3
   5  -1  16 56933.5 899.545   3
  -5   1 -16 56291.4 1456.69   2
   1   4 -16 58538.1 1242.85   3
   4  -5 -16 57225.8 1398.00   3
   5  -1  15 906.413 137.717   3
  -4   5  15 703.100 160.964   2
   4  -5 -15 1397.85 338.617   3
  -5   1 -15 1315.66 355.441   2
   1   4 -15 848.235 212.912   3
   1   4 -14 46738.2 1065.84   3
   5  -1  14 47104.6 763.143   3
  -1  -4  14 47737.7 1087.62   3
  -4   5  14 46847.2 994.388   2
   4  -5 -14 45417.5 1198.82   3
   1   4 -14 47137.1 1258.05   1
   1   4 -13 4505.84 416.445   1
   1   4 -13 3687.59 335.597   3
  -1  -4  13 4274.97 343.944   3
   4  -5 -13 3908.55 403.602   3
  -4   5  13 4199.31 295.300   2
   5  -1  13 4570.90 235.436   3
   1   4 -12 2409.03 277.397   3
  -4   5  12 2602.55 237.085   2
   1   4 -12 2285.34 336.176   1
   5  -1  12 2025.43 166.010   3
  -1  -4  12 2432.73 265.284   3
   4  -5 -12 2011.34 321.526   3
   1   4 -11 10789.0 579.598   1
  -4   5  11 10893.3 422.058   2
   1   4 -11 9835.45 488.989   3
   4  -5 -11 11055.2 577.392   3
  -1  -4  11 10768.2 496.293   3
   5  -1  11 10656.1 330.544   3
   4  -5 -10 21716.0 755.070   3
   1   4 -10 22594.8 788.682   1
  -4   5  10 21456.7 551.904   2
   1   4 -10 22424.6 689.087   3
   1   4  -9 669.269 205.221   3
  -4   5   9 501.238 110.423   2
   4  -5  -9 469.372 236.465   3
   1   4  -9 545.549 221.056   1
   4  -5  -8 24130.1 763.392   3
  -4   5   8 24235.9 510.515   2
   1   4  -8 23862.9 695.577   3
   1   4  -8 23901.0 763.957   1
   1   4  -7 3476.39 315.228   1
   4  -5  -7 3387.40 309.107   3
   1   4  -7 3305.35 286.594   3
  -4   5   7 3353.12 188.244   2
   1   4  -6 72764.5 1142.75   3
   1   4  -6 70432.9 1218.07   1
   4  -5  -6 73132.1 1220.30   3
   1   4  -5 4401.31 335.277   1
   5  -1   5 4620.43 220.640   3
   4  -5  -5 4739.10 325.294   3
   1   4  -4 42361.4 892.387   1
   5  -1   4 42970.1 658.783   3
   4  -5  -4 43112.3 873.081   3
   5  -1   3 40199.4 660.219   3
   4  -5  -3 40469.3 815.670   3
  -5   1  -2 1493.13 158.178   3
   5  -1   2 1552.89 187.697   3
   4  -5  -2 1342.52 186.366   3
   5  -1   1 7687.04 318.730   3
   4  -5  -1 7665.62 341.146   3
   4  -5   0 33515.9 656.307   3
   5  -1   0 33603.7 674.901   3
   5  -1  -1 2184.95 149.006   1
   5  -1  -1 2781.43 251.341   3
  -4   5  -2 2709.93 185.248   3
   5  -1  -2 3029.82 242.673   3
   5  -1  -2 2701.49 161.985   1
   5  -1  -3 13184.9 481.093   3
  -5   1   3 13078.2 374.932   1
  -4   5  -3 13121.5 373.775   3
  -4   5  -3 13255.2 395.160   1
   5  -1  -3 12753.0 366.052   1
  -5   1   4 20674.2 489.866   1
   5  -1  -4 19468.9 476.856   1
  -4   5  -4 19719.4 417.723   3
   5  -1  -4 20306.0 597.259   3
  -4   5  -4 19462.2 495.101   1
  -5   1   5 3860.04 243.329   1
  -4   5  -5 3851.89 245.846   1
   5  -1  -5 3613.73 293.813   3
   4  -5   5 3256.13 228.762   1
   5  -1  -5 3891.86 238.216   1
   5  -1  -6 30279.9 782.768   3
   4  -5   6 33112.2 703.482   1
  -4   5  -6 32379.0 699.519   1
  -5   1   6 32529.3 705.406   1
  -4   5  -7 2258.99 225.045   1
  -5   1   7 2136.09 210.504   1
   4  -5   7 2349.65 216.382   1
   5  -1  -7 2222.43 267.895   3
  -5   1   8 21458.9 640.663   1
   4  -5   8 21682.0 629.983   1
  -4   5  -8 21798.9 627.396   1
   5  -1  -8 20638.6 698.039   3
   4  -5   9 1246.36 193.581   1
  -5   1   9 902.071 167.270   1
  -4   5  -9 949.320 102.663   3
   5  -1  -9 1668.09 283.839   3
  -4   5  -9 1245.54 227.096   1
  -4   5 -10 1770.51 121.026   3
   5  -1 -10 2510.94 311.664   3
  -5   1  10 2129.55 259.933   1
   4  -5  10 1360.64 203.881   1
   1   4  10 1914.20 247.765   3
  -4   5 -11 3302.97 166.789   3
   1   4  11 3020.28 293.808   3
   4  -5  11 3238.19 294.819   1
   5  -1 -11 2791.13 317.503   3
  -5   1  11 2974.78 300.616   1
   1   4  12 13339.4 571.802   3
  -4   5 -12 12778.0 324.573   3
   5  -1 -12 13783.5 639.029   3
   4  -5  12 13546.0 592.652   1
  -4   5 -13 5785.83 231.733   3
   5  -1 -13 6565.82 472.789   3
  -4   5 -14 929.289 242.529   2
   5  -1 -14 700.352 230.913   3
  -4   5 -14 547.189 93.4761   3
  -4   5 -15 368.368 205.750   2
  -4   5 -15-23.9074 69.2555   3
   5  -1 -15-1.92599 182.152   3
   5  -1 -16 29612.7 1006.62   3
  -4   5 -16 28044.1 578.349   3
  -4   5 -16 28983.1 1041.56   2
  -4   5 -17 2016.11 184.287   3
  -4   5 -17 1724.57 333.463   2
   5  -1 -17 1903.35 339.852   3
  -4   5 -18 85.1104 90.0649   3
   5  -1 -18 159.275 185.207   3
  -4   5 -18 227.620 257.880   2
   5  -1 -19 2484.85 366.282   3
  -4   5 -19 2472.54 212.744   3
   4  -5  19 2455.43 207.698   3
  -4   5 -19 2518.99 396.849   2
  -4   5 -20 7530.36 355.858   3
   4  -5  20 6931.18 340.471   3
  -4   5 -20 7671.93 620.544   2
   5  -1 -20 8553.94 604.606   3
   5  -1 -20 8179.35 552.956   2
   5  -1 -21-227.139 198.939   3
   4  -5  21 110.640 100.652   3
  -4   5 -21-189.544 248.918   2
   5  -1 -21-278.354 220.383   2
  -4   5 -21-155.834 107.636   3
  -4   5 -22 9149.63 420.051   3
   5  -1 -22 9380.12 614.938   2
   5  -1 -22 9837.92 675.617   3
   4  -5  22 8072.17 390.715   3
  -4   5 -22 9371.88 708.315   2
   4  -5  23 1328.14 193.878   3
  -4   5 -23 1482.28 220.716   3
   5  -1 -23 1854.36 362.534   2
  -4   5 -23 2171.15 436.645   2
   5  -1 -23 1984.65 385.999   3
  -4   5 -24 62209.0 1144.96   3
  -4   5 -24 61591.7 1848.50   2
   5  -1 -24 62145.2 1726.36   3
   5  -1 -24 59094.3 1606.65   2
   4  -5  24 55435.3 1074.48   3
  -4   5 -25 611.525 201.006   3
  -4   5 -25 740.138 403.073   2
   5  -1 -25 648.313 310.821   3
   5  -1 -26 2230.71 403.667   3
   5  -1 -26 1582.82 334.259   2
  -4   5 -26 2312.43 252.985   3
  -4   5 -26 1921.48 409.266   2
  -4   5 -27 5901.74 653.504   2
   5  -1 -27 5182.05 559.425   3
   5  -1 -27 6689.25 610.607   2
  -4   5 -27 5540.66 386.727   3
  -4   5 -28 2155.92 436.032   2
   5  -1 -28 2265.96 400.991   2
   5  -1 -28 2693.46 411.616   3
  -4   5 -29 701.338 305.093   2
   5  -1 -29 640.136 294.770   2
   5  -1 -29 986.235 346.724   3
  -4   5 -30 1237.79 397.048   2
   5  -1 -30 567.781 278.626   2
   5  -1 -30 606.752 325.753   3
  -4   5 -31 253.327 323.241   2
   5  -1 -31 51.9132 253.395   3
   5  -1 -31 679.825 312.887   2
   5  -1 -32 12548.9 901.759   3
  -4   5 -32 12496.8 988.025   2
   5  -1 -32 12151.4 883.844   2
   5  -1 -33 201.286 262.441   2
  -4   5 -33 1050.84 374.424   2
   5  -1 -33 638.682 310.272   3
  -4   5 -34 4992.05 718.665   2
   5  -1 -34 4131.82 573.521   2
   5  -1 -34 4526.03 599.562   3
  -4   5 -35 200.134 357.425   2
   5  -1 -35-373.992 263.847   3
   5  -1 -35 239.693 304.188   2
   5  -1 -36 1716.72 431.428   3
   5  -1 -36 1089.16 366.538   2
  -4   5 -36 2495.12 515.201   2
  -4   5 -37 479.893 313.293   2
   5  -1 -37 91.5462 266.821   2
   5  -1 -37 456.497 289.601   3
   5  -1 -38 742.060 389.609   2
  -4   5 -38 756.699 451.594   2
   5  -1 -38 77.2584 225.374   3
   5  -1 -39 592.571 344.664   3
   5  -1 -39 330.851 327.660   2
   5  -1 -40 258.930 288.573   2
   5  -1 -40 884.697 339.985   3
   5  -1 -41 315.900 298.525   2
   5  -1 -42-445.883 363.474   2
   2   3 -40 4.75384 364.707   2
   3  -5 -39 1446.58 430.165   3
   2   3 -39 1341.59 485.211   2
   3  -5 -38 945.226 359.443   3
   2   3 -38 1250.07 458.500   2
   3  -5 -37 447.171 294.286   3
   2   3 -37 82.2299 346.552   2
  -5   2 -36 557.145 308.503   2
   2   3 -36 66.7198 276.150   2
   3  -5 -36 121.052 234.771   3
   2   3 -35 268.144 207.553   3
  -5   2 -35 296.831 343.819   2
   3  -5 -35 230.667 271.960   3
   2   3 -35 751.269 370.692   2
   2   3 -34 731.578 309.187   2
   2   3 -34 412.398 253.846   3
  -5   2 -34 239.876 305.391   2
   3  -5 -34 544.155 288.618   3
   2   3 -33-200.532 237.373   3
   3  -5 -33-271.413 249.826   3
   2   3 -33 48.0034 262.371   2
  -5   2 -33 98.7431 308.148   2
   3  -5 -32 124.651 242.965   3
  -5   2 -32 39.8878 271.799   2
   2   3 -32 62.4322 194.766   3
   2   3 -32 370.419 290.140   2
   3  -5 -31 1135.90 332.842   3
   2   3 -31 736.393 293.054   3
   2   3 -31 925.362 322.386   2
  -5   2 -31 877.696 367.720   2
   2   3 -30 1181.17 316.899   3
   3  -5 -30 953.548 313.560   3
   2   3 -30 1037.13 336.745   2
  -5   2 -30 833.631 355.254   2
  -5   2 -29 277.108 313.271   2
   3  -5 -29 95.7867 229.016   3
   2   3 -29 43.8933 238.350   2
   2   3 -29 453.027 222.233   3
   3  -5 -28-76.2616 220.302   3
   2   3 -28 160.703 208.690   3
  -5   2 -28 359.818 311.450   2
   2   3 -28 366.823 285.379   2
  -5   2 -27 227.018 285.614   2
   2   3 -27 73.8900 260.417   2
   2   3 -27-40.1670 222.306   3
   3  -5 -27 95.0472 216.571   3
   2   3 -26 4044.22 462.075   3
   2   3 -26 3760.09 518.706   2
   3  -5 -26 3069.85 434.496   3
  -5   2 -26 3716.55 505.217   2
   3  -5 -25 2547.61 391.515   3
  -5   2 -25 2805.09 456.059   2
   2   3 -25 1952.58 332.034   3
  -5   2 -24 166.834 223.204   2
   3  -5 -24 157.487 254.271   3
   5  -2  24 228.625 116.288   3
   2   3 -24 469.561 216.000   3
   5  -2  23 5571.43 336.706   3
   2   3 -23 7184.38 550.547   3
   3  -5 -23 6057.49 556.142   3
  -5   2 -23 5844.89 594.180   2
  -5   2 -22 5896.05 595.999   2
   2   3 -22 5658.27 497.541   3
   5  -2  22 5149.35 320.741   3
   3  -5 -22 5514.46 524.804   3
   5  -2  21 16343.5 532.174   3
   3  -5 -21 17047.8 855.613   3
   2   3 -21 17474.8 805.125   3
  -5   2 -21 18811.6 946.073   2
   5  -2  20 1210.78 161.610   3
   3  -5 -20 1330.37 288.948   3
   2   3 -20 927.959 250.914   3
  -5   2 -20 1497.39 334.637   2
  -5   2 -19 1005.95 279.029   2
   5  -2  19 1126.88 145.847   3
   2   3 -19 1310.71 256.925   3
   3  -5 -19 1173.70 282.258   3
  -5   2 -18 4752.46 477.413   2
   3  -5 -18 4612.68 443.158   3
   5  -2  18 4460.98 250.852   3
   2   3 -18 3990.78 373.710   3
   2   3 -17 11161.1 582.683   3
   3  -5 -17 10559.7 620.162   3
  -5   2 -17 10075.0 650.560   2
   5  -2  17 10401.2 355.795   3
   2   3 -16 1851.78 282.778   3
  -5   2 -16 1746.62 320.281   2
   5  -2  16 1752.08 152.044   3
   3  -5 -16 1378.70 261.267   3
  -3   5  15 1180.18 196.112   2
  -5   2 -15 1501.92 321.544   2
   5  -2  15 1516.66 141.847   3
   3  -5 -15 1428.41 301.608   3
   2   3 -15 1430.11 248.753   3
   5  -2  14 66913.0 784.772   3
   3  -5 -14 70879.5 1466.06   3
  -3   5  14 72332.6 1290.27   2
   2   3 -14 71812.1 1354.38   3
  -5   2 -14 69676.0 1519.13   2
   5  -2  13 81645.4 802.747   3
  -5   2 -13 84790.4 1596.81   2
   3  -5 -13 83881.5 1558.87   3
  -3   5  13 83077.4 1324.37   2
   2   3 -13 83691.0 1618.35   1
   2   3 -13 78745.3 1401.38   3
  -2  -3  12 235.069 178.350   3
   2   3 -12 305.748 183.411   3
   2   3 -12 622.740 235.692   1
   3  -5 -12 477.606 245.698   3
   5  -2  12 193.982 71.0966   3
  -5   2 -12 582.845 262.127   2
  -3   5  12 206.823 138.587   2
  -3   5  11 656.099 155.490   2
   3  -5 -11 295.995 213.208   3
  -2  -3  11 415.942 136.292   3
   5  -2  11 467.391 73.2373   3
   2   3 -11 468.262 178.250   3
  -5   2 -11 589.994 227.413   2
   2   3 -11 791.734 249.263   1
   2   3 -10 5622.89 368.985   3
  -5   2 -10 5031.92 384.046   2
  -3   5  10 5278.77 313.156   2
   5  -2  10 4892.39 172.012   3
   2   3 -10 5608.82 412.141   1
   3  -5 -10 5278.88 396.688   3
  -2  -3  10 5518.76 368.845   3
  -2  -3   9 6271.25 379.505   3
  -3   5   9 6068.43 315.597   2
  -5   2  -9 5688.67 386.067   2
   3  -5  -9 6116.60 409.321   3
   2   3  -9 5926.82 409.558   1
   2   3  -9 6130.40 383.044   3
  -5   2  -8 3738.28 312.523   2
   2   3  -8 3812.23 304.906   3
   2   3  -8 3222.85 309.011   1
   3  -5  -8 3123.90 286.799   3
   2   3  -7 8442.86 425.228   3
   3  -5  -7 9045.46 458.712   3
   5  -2   7 8452.30 218.073   3
   2   3  -7 8118.95 429.976   1
  -5   2  -7 8804.59 441.594   2
   3  -5  -6 67149.7 1144.18   3
   5  -2   6 69426.6 1111.25   2
   2   3  -6 68241.4 1109.03   3
   2   3  -6 66638.9 1148.21   1
   5  -2   6 68540.6 633.227   3
   2   3  -5 44917.8 912.022   1
   5  -2   5 48331.0 879.880   2
   2   3  -5 45161.2 904.100   3
   5  -2   5 46524.5 550.698   3
   3  -5  -5 46770.3 927.032   3
   2   3  -4 7280.08 379.134   1
   2   3  -4 6538.61 351.383   3
   5  -2   4 7177.02 241.750   3
   5  -2   4 7485.38 337.460   2
   3  -5  -4 7384.13 372.746   3
   5  -2   3 2455.54 195.297   2
   2   3  -3 2488.91 238.563   1
  -5   2  -3 2342.36 160.603   3
   5  -2   3 2357.14 156.983   3
  -5   2  -2 745.972 119.739   3
   5  -2   2 789.602 131.372   3
   5  -2   1 96059.2 1001.02   3
   5  -2   0 17129.0 454.698   3
   5  -2  -1 9624.31 359.468   3
  -5   2   2 261.637 69.3223   1
   5  -2  -2 380.752 137.396   3
  -5   2   3 268.708 75.7988   1
  -3   5  -3 284.561 123.555   1
   5  -2  -3 208.042 121.772   3
  -5   2   4 221.531 100.146   1
  -3   5  -4 89.1156 127.463   1
   5  -2  -4 114.377 133.516   3
  -3   5  -5 4934.49 297.396   1
  -5   2   5 5076.09 256.025   1
   5  -2  -5 4901.36 325.515   3
   5  -2  -6 4634.53 333.221   3
  -3   5  -6 4577.27 305.682   1
  -5   2   6 4487.21 266.270   1
   3  -5   6 4713.76 298.301   1
  -3   5  -7 8086.53 407.513   1
   3  -5   7 8265.92 401.389   1
  -5   2   7 8201.33 370.103   1
   5  -2  -7 7468.81 409.306   3
   3  -5   8 426.792 134.561   1
   5  -2  -8 351.783 167.719   3
  -5   2   8 79.7975 115.052   1
  -3   5  -8 327.096 157.836   1
  -3   5  -9 1245.94 130.947   3
  -3   5  -9 1330.24 217.588   1
   5  -2  -9 722.247 235.485   3
   3  -5   9 1465.56 211.536   1
  -3   5 -10 6934.37 420.586   1
   5  -2 -10 6877.54 446.775   3
  -3   5 -10 7308.92 282.255   3
   3  -5  10 7737.76 436.970   1
  -3   5 -11 48491.1 1091.28   1
  -3   5 -11 47287.8 714.399   3
   2   3  11 46144.6 969.731   3
   3  -5  11 49327.9 1097.36   1
   5  -2 -11 45896.6 1110.92   3
  -3   5 -12 107.343 91.8997   3
   5  -2 -12 152.143 206.713   3
   2   3  12 402.276 160.962   3
   2   3  13 108.086 123.726   3
  -3   5 -13 227.342 110.603   3
   5  -2 -13 173.635 194.983   3
  -3   5 -14 19762.2 517.085   3
   5  -2 -14 18954.4 789.821   3
   2   3  14 19825.5 686.504   3
   5  -2 -15 678.620 223.152   3
   2   3  15 341.885 149.592   3
  -3   5 -15 792.151 144.613   3
   5  -2 -16 1680.91 287.285   3
  -3   5 -16 1733.62 185.294   3
   5  -2 -16 1523.66 234.143   2
   5  -2 -17 6007.87 420.478   2
   5  -2 -17 6184.21 506.401   3
  -3   5 -17 6192.43 326.345   3
   5  -2 -18 1731.56 340.681   3
  -3   5 -18 1358.40 182.610   3
  -3   5 -18 1994.76 361.453   2
   5  -2 -18 1423.75 256.681   2
   3  -5  18 1748.51 199.338   3
  -3   5 -19 18268.9 594.645   3
   5  -2 -19 18818.7 768.962   2
   3  -5  19 17711.6 577.211   3
  -3   5 -19 19854.7 935.069   2
   5  -2 -19 18749.3 873.256   3
  -3   5 -20 128.971 113.458   3
   3  -5  20 31.7579 96.3464   3
   5  -2 -20 37.5188 178.289   2
  -3   5 -20 197.865 238.537   2
   5  -2 -20-167.925 205.843   3
   3  -5  21 4700.10 323.998   3
   5  -2 -21 4753.38 432.758   2
   5  -2 -21 5391.46 501.935   3
  -3   5 -21 5070.47 340.749   3
  -3   5 -21 4993.62 523.280   2
   5  -2 -22 9196.89 603.066   2
   5  -2 -22 9007.70 658.579   3
  -3   5 -22 9081.29 461.616   3
   3  -5  22 8166.41 431.264   3
  -3   5 -22 8341.75 669.772   2
   5  -2 -23 1503.83 301.362   2
   3  -5  23 679.128 159.375   3
  -3   5 -23 1092.31 204.202   3
  -3   5 -23 810.247 297.493   2
   5  -2 -23 795.620 282.198   3
  -3   5 -24 173.097 269.626   2
   5  -2 -24-62.4604 187.907   2
   3  -5  24 360.838 149.465   3
   5  -2 -24-60.1552 209.235   3
  -3   5 -24 348.867 149.135   3
   5  -2 -25 2778.77 413.735   3
  -3   5 -25 2299.92 422.653   2
  -3   5 -25 2670.92 289.230   3
   5  -2 -25 1918.56 331.373   2
   5  -2 -26 2353.45 419.148   3
  -3   5 -26 3022.58 318.714   3
   5  -2 -26 3263.15 437.428   2
  -3   5 -26 2552.66 500.924   2
   5  -2 -27 20601.7 1055.00   3
   5  -2 -27 19912.3 999.368   2
  -3   5 -27 20301.2 770.462   3
  -3   5 -27 21345.5 1172.77   2
   5  -2 -28 60.6891 246.937   2
  -3   5 -28 316.026 195.819   3
   5  -2 -28-81.1060 243.057   3
  -3   5 -28 624.758 364.419   2
   5  -2 -29 979.895 332.606   3
  -3   5 -29 867.421 332.769   2
   5  -2 -29 693.179 282.718   2
   5  -2 -30 1791.49 374.450   2
   5  -2 -30 2046.32 377.854   3
  -3   5 -30 1886.79 439.152   2
  -3   5 -31 533.715 314.803   2
   5  -2 -31 200.916 219.427   3
   5  -2 -31-75.2882 223.713   2
   5  -2 -32 362.812 248.973   3
  -3   5 -32 28.6656 287.969   2
   5  -2 -32 248.318 258.859   2
  -3   5 -33-75.0402 308.339   2
   5  -2 -33 23.9549 216.621   2
   5  -2 -33 401.148 307.257   3
   5  -2 -34 2079.85 439.866   3
  -3   5 -34 2149.05 523.962   2
   5  -2 -34 2094.91 433.611   2
   5  -2 -35 4013.86 600.563   3
  -3   5 -35 4360.98 658.760   2
   5  -2 -35 4061.09 570.314   2
  -3   5 -36 572.322 361.845   2
   5  -2 -36 354.457 315.958   3
   5  -2 -36 695.261 350.250   2
   5  -2 -37 1594.44 440.307   2
  -3   5 -37 864.954 394.468   2
   5  -2 -37 1885.96 478.555   3
  -3   5 -38 2013.63 535.771   2
   5  -2 -38 2232.26 494.410   2
   5  -2 -38 1550.71 408.752   3
   5  -2 -39-46.4675 274.536   3
  -3   5 -39 203.587 408.928   2
   5  -2 -39-178.005 282.987   2
   5  -2 -40-539.749 307.456   2
   5  -2 -40 12.0280 253.654   3
   5  -2 -41 95.4525 259.488   2
   5  -2 -42 897.548 366.409   2
   3   2 -40 77.8428 291.765   2
   3   2 -39 376.798 323.296   2
  -5   3 -38 2203.24 563.668   2
   3   2 -38 2377.17 491.818   2
   3   2 -37-149.647 259.208   2
  -5   3 -37-382.657 303.457   2
  -5   3 -36 181.338 297.424   2
   3   2 -36-19.5437 221.436   3
   3   2 -36 633.432 339.102   2
   3   2 -35 2536.68 445.150   3
  -5   3 -35 2686.62 537.961   2
   3   2 -35 3154.27 551.373   2
   3   2 -34 819.925 299.634   2
   2  -5 -34 822.469 321.134   3
   3   2 -34 646.804 315.870   3
  -5   3 -34 253.725 285.483   2
   3   2 -33 1190.26 376.868   2
  -5   3 -33 1599.88 429.231   2
   3   2 -33 858.985 302.177   3
   2  -5 -33 1084.58 300.279   3
   2  -5 -32-62.4856 231.878   3
   3   2 -32 35.7884 227.869   2
   3   2 -32 186.758 228.452   3
  -5   3 -32 560.513 348.095   2
   3   2 -31-49.1704 228.239   2
   2  -5 -31 433.952 246.418   3
  -5   3 -31 432.347 304.996   2
   3   2 -31 118.117 213.696   3
   3   2 -30 3398.04 457.232   3
  -5   3 -30 2998.71 501.447   2
   3   2 -30 2767.01 477.049   2
   2  -5 -30 3910.09 506.532   3
   2  -5 -29 130.783 218.909   3
  -5   3 -29 203.492 305.058   2
   3   2 -29 951.307 349.201   2
   3   2 -29 305.716 246.081   3
   3   2 -28 1358.64 320.659   3
   2  -5 -28 1236.34 325.659   3
   3   2 -28 1370.44 374.178   2
  -5   3 -28 838.148 357.745   2
   3   2 -27 27564.7 1158.36   3
   3   2 -27 26416.1 1208.02   2
  -5   3 -27 23176.7 1231.53   2
   2  -5 -27 24793.7 1117.07   3
   2  -5 -26 6972.94 624.501   3
  -5   3 -26 7548.63 708.933   2
   3   2 -26 7290.59 608.528   3
   3   2 -26 7115.31 665.592   2
   2  -5 -25 188.160 246.487   3
   3   2 -25 292.836 219.629   3
  -5   3 -25 457.673 298.140   2
   3   2 -25 538.009 292.712   2
  -5   3 -24 752.576 325.982   2
   5  -3  24 531.128 127.141   3
   3   2 -24 445.410 231.240   3
   2  -5 -24 749.488 267.177   3
   2  -5 -23 4382.36 467.888   3
   3   2 -23 5073.25 469.843   3
   5  -3  23 3780.44 268.678   3
  -5   3 -23 4525.02 518.242   2
   2  -5 -22 6891.62 561.241   3
   3   2 -22 7464.91 558.669   3
   5  -3  22 6832.99 338.650   3
  -5   3 -22 7900.99 657.381   2
   3   2 -21 5391.99 487.597   3
  -5   3 -21 5210.63 524.640   2
   2  -5 -21 5298.35 484.285   3
   5  -3  21 4976.12 276.927   3
  -5   3 -20 1175.80 321.997   2
   3   2 -20 1384.04 287.057   3
   2  -5 -20 1415.69 318.435   3
   5  -3  20 1025.19 145.842   3
   3   2 -19 19151.0 818.243   3
  -5   3 -19 18600.4 904.329   2
   5  -3  19 18520.3 480.955   3
   2  -5 -19 17575.7 822.467   3
  -5   3 -18 2052.98 326.848   2
   2  -5 -18 1612.93 292.968   3
   5  -3  18 1756.01 152.303   3
   3   2 -18 1979.24 298.873   3
   2  -5 -17 256.189 206.925   3
   5  -3  17-24.7608 63.0428   3
  -5   3 -17 9.64265 218.077   2
   3   2 -17 69.5912 166.865   3
   3   2 -16 2141.44 290.322   3
   5  -3  16 2058.83 140.705   3
  -5   3 -16 2031.78 323.607   2
   2  -5 -16 2491.59 318.148   3
   2  -5 -15 2402.68 345.322   3
  -5   3 -15 3004.93 387.740   2
   5  -3  15 2212.65 134.005   3
   3   2 -15 2884.44 343.920   3
  -5   3 -14 50182.9 1278.46   2
   3   2 -14 48025.1 1165.79   3
   2  -5 -14 50560.3 1221.09   3
  -2   5  14 47985.3 1106.67   2
  -2   5  13 2328.85 268.820   2
  -5   3 -13 3055.72 373.351   2
   5  -3  13 1810.98 99.8067   3
   2  -5 -13 2558.53 344.484   3
   3   2 -13 2253.53 313.025   3
   3   2 -12 189.491 220.311   3
   3   2 -12 752.277 244.644   1
  -2   5  12 439.912 163.324   2
  -5   3 -12 711.446 244.580   2
   2  -5 -12 1058.45 292.399   3
   3   2 -11 35874.6 931.252   3
  -2   5  11 36651.9 868.720   2
   3   2 -11 36195.5 979.663   1
  -3  -2  11 36929.2 940.021   3
   2  -5 -11 36547.4 976.641   3
  -5   3 -11 34212.3 949.613   2
   2  -5 -10 571.324 222.641   3
  -5   3 -10 681.847 197.109   2
   3   2 -10 666.211 200.655   3
  -2   5  10 592.936 164.340   2
  -3  -2  10 452.793 161.146   3
   3   2 -10 433.242 200.457   1
  -5   3  -9 1497.80 242.950   2
   2  -5  -9 1031.58 233.542   3
   3   2  -9 1249.87 227.153   3
   3   2  -9 1272.41 237.642   1
   5  -3   8 4036.31 304.002   2
  -5   3  -8 3949.48 316.755   2
   3   2  -8 4493.16 345.394   1
   3   2  -8 4396.86 337.338   3
   3   2  -7 12861.1 534.180   3
   3   2  -7 13654.6 548.751   1
  -5   3  -7 13550.5 540.083   2
   5  -3   7 13996.1 533.445   2
  -5   3  -6 23477.1 649.201   2
   3   2  -6 23576.1 671.980   1
   5  -3   6 23621.8 647.262   2
   3   2  -6 22728.7 677.962   3
  -5   3  -5 2279.03 217.073   2
   5  -3   5 2681.81 124.121   3
   5  -3   5 2408.76 226.595   2
   3   2  -5 2550.76 257.758   3
  -5   3  -5 2276.40 110.730   3
   3   2  -5 2077.71 236.246   1
   5  -3   4 676.992 137.848   2
   3   2  -4 565.550 177.075   3
   5  -3   4 645.962 87.7910   1
   3   2  -4 334.164 156.649   1
  -5   3  -4 487.903 83.6091   3
  -5   3  -4 497.202 160.869   2
   5  -3   4 811.575 99.3941   3
  -5   3  -3 14881.5 423.234   2
   3   2  -3 15088.9 488.835   1
   5  -3   3 15563.4 429.000   2
   5  -3   3 15070.2 332.672   3
  -5   3  -3 14977.6 332.784   3
   3   2  -3 14360.0 506.526   3
   3   2  -2 21191.0 588.502   3
  -5   3  -2 23090.5 451.636   3
   5  -3   2 22296.6 443.132   3
   5  -3   2 22838.8 480.425   2
   5  -3   1 16487.9 413.665   3
   5  -3   1 15854.7 367.592   2
  -5   3  -1 14934.7 393.651   3
   5  -3   0 1234.17 106.924   2
   5  -3   0 1086.12 153.351   3
   5  -3  -1 47986.6 787.759   3
   5  -3  -1 49568.1 497.087   2
   5  -3  -2 853.627 161.565   3
   5  -3  -3 2328.60 224.780   3
  -2   5  -4 1019.82 184.552   1
   5  -3  -4 1059.14 174.203   3
  -2   5  -5 5784.04 344.748   1
   5  -3  -5 6149.08 362.456   3
  -2   5  -6 1311.59 217.821   1
   5  -3  -6 1563.49 257.808   3
  -2   5  -7 29066.4 762.606   1
   5  -3  -7 29497.9 796.767   3
  -2   5  -8 1721.62 180.111   3
  -2   5  -8 1760.64 232.459   1
   5  -3  -8 1780.59 254.059   3
   5  -3  -9 23712.2 772.893   3
  -2   5  -9 24759.2 759.494   1
  -2   5  -9 23960.7 566.661   3
   5  -3 -10 7485.00 457.148   3
  -2   5 -10 8507.03 476.340   1
   2  -5  10 7157.03 428.614   1
  -2   5 -10 7622.70 332.505   3
   5  -3 -10 7501.71 317.191   2
   2  -5  11 6979.52 439.618   1
   5  -3 -11 7230.97 472.855   3
   5  -3 -11 6906.39 329.142   2
   3   2  11 7520.68 390.400   3
  -2   5 -11 6467.13 317.611   3
  -2   5 -11 7435.68 465.563   1
   5  -3 -12 147.566 123.969   2
  -2   5 -12 315.363 195.027   1
   5  -3 -12-30.0836 218.400   3
   3   2  12 173.907 116.279   3
  -2   5 -12 75.7373 102.017   3
   5  -3 -13 44503.7 915.558   2
  -2   5 -13 45698.7 1166.16   1
   3   2  13 45486.5 952.057   3
  -2   5 -13 45944.0 856.665   3
   5  -3 -13 45792.6 1179.69   3
  -2   5 -14 6013.83 337.512   3
   3   2  14 6163.31 375.413   3
   5  -3 -14 6461.52 389.358   2
   5  -3 -14 6075.25 485.222   3
  -2   5 -15 11.9096 119.779   3
   3   2  15 214.418 125.653   3
   5  -3 -15 297.401 232.182   3
   5  -3 -15-39.7728 146.131   2
  -2   5 -16 735.060 156.869   3
   3   2  16 1094.26 199.348   3
   5  -3 -16 1275.25 281.610   3
   5  -3 -16 962.144 189.042   2
  -2   5 -17 20796.4 646.351   3
   5  -3 -17 19894.1 724.584   2
   5  -3 -17 21352.4 887.930   3
   3   2  17 20921.0 725.955   3
   2  -5  17 20355.7 635.519   3
   5  -3 -18 1087.08 233.533   2
   2  -5  18 1181.77 182.257   3
  -2   5 -18 1302.71 190.005   3
   5  -3 -18 790.645 277.470   3
   5  -3 -19 8086.36 524.470   2
   5  -3 -19 7822.28 571.581   3
  -2   5 -19 8928.81 447.883   3
   2  -5  19 6975.09 401.649   3
  -2   5 -20-41.7467 121.363   3
   5  -3 -20-101.387 188.937   3
   5  -3 -20 107.117 179.142   2
   2  -5  20 200.055 114.703   3
   5  -3 -21 11281.5 718.423   3
  -2   5 -21 9556.09 698.334   2
   2  -5  21 9351.86 489.780   3
  -2   5 -21 11462.1 546.166   3
   5  -3 -21 9865.65 597.116   2
   5  -3 -22 2552.46 339.043   2
   5  -3 -22 2829.77 392.754   3
  -2   5 -22 2185.76 405.083   2
  -2   5 -22 2768.25 281.778   3
  -2   5 -23 236.000 130.902   3
  -2   5 -23 217.028 260.352   2
   5  -3 -23 48.9356 166.917   2
   5  -3 -23 506.366 281.648   3
   5  -3 -24 513.856 174.371   2
   5  -3 -24 589.667 230.915   3
  -2   5 -24 482.600 287.575   2
  -2   5 -24 699.674 182.546   3
  -2   5 -25 5345.43 416.707   3
  -2   5 -25 4704.54 562.979   2
   5  -3 -25 5619.70 564.244   3
   5  -3 -25 5393.17 500.098   2
  -2   5 -26 740.211 346.487   2
  -2   5 -26 482.216 191.540   3
   5  -3 -26 319.336 247.341   3
   5  -3 -26 517.966 253.781   2
  -2   5 -27 1757.85 267.679   3
   5  -3 -27 1952.96 391.266   3
   5  -3 -27 1846.11 359.133   2
  -2   5 -27 2266.68 427.416   2
   5  -3 -28-75.3554 197.495   2
  -2   5 -28 146.745 146.689   3
  -2   5 -28-491.192 298.265   2
   5  -3 -28-262.097 258.515   3
  -2   5 -29 2872.43 508.478   2
   5  -3 -29 1931.53 352.915   2
  -2   5 -29 2625.44 337.144   3
   5  -3 -29 2333.72 416.189   3
   5  -3 -30 1177.26 359.152   3
   5  -3 -30 2210.80 397.812   2
  -2   5 -30 1496.75 266.007   3
  -2   5 -30 2151.94 466.471   2
   5  -3 -31-86.5094 237.947   2
   5  -3 -31-129.609 278.391   3
  -2   5 -31-225.343 352.239   2
   5  -3 -32 81.8612 236.966   2
   5  -3 -32-251.508 257.899   3
  -2   5 -32-116.832 280.106   2
  -2   5 -33 1798.18 459.368   2
   5  -3 -33 1676.33 397.101   2
   5  -3 -33 1170.60 351.596   3
   5  -3 -34-88.3057 244.173   2
  -2   5 -34 215.051 256.713   2
   5  -3 -34 311.664 224.185   3
  -2   5 -35 1421.33 434.281   2
   5  -3 -35 790.213 330.784   2
   5  -3 -35 892.986 307.884   3
   5  -3 -36 18.3865 266.741   3
  -2   5 -36 117.101 242.925   2
   5  -3 -36 96.5179 253.123   2
  -2   5 -37 2149.07 469.267   2
   5  -3 -37 2294.21 456.520   2
   5  -3 -37 2118.63 462.707   3
   5  -3 -38 1783.02 446.529   2
   5  -3 -38 1806.28 430.429   3
  -2   5 -38 1378.75 477.414   2
  -2   5 -39 84.7771 357.596   2
   5  -3 -39-173.705 309.569   3
   5  -3 -39-372.616 298.065   2
   5  -3 -40-152.489 279.080   3
   5  -3 -40 48.1956 226.780   2
   5  -3 -41 3117.28 559.259   2
   4   1 -41 984.530 380.795   2
   4   1 -40 825.816 366.061   2
   4   1 -39-39.5845 290.317   2
   4   1 -38-392.302 349.951   3
  -5   4 -38 529.875 378.226   2
   4   1 -38-46.2696 273.585   2
   4   1 -37 527.818 302.953   3
  -5   4 -37 299.999 347.617   2
   4   1 -37 114.521 270.834   2
   4   1 -36 433.971 312.079   3
  -5   4 -36 607.306 319.120   2
   4   1 -36 876.234 361.744   2
  -5   4 -35 880.208 413.994   2
   4   1 -35 1348.57 371.697   3
   4   1 -35 964.865 346.078   2
   4   1 -34 7718.76 763.172   2
  -5   4 -34 7755.61 849.085   2
   4   1 -34 7390.65 709.656   3
   4   1 -33 1062.62 353.696   2
   4   1 -33 240.512 295.152   3
  -5   4 -33 817.779 364.660   2
   4   1 -32 7656.65 734.046   2
   4   1 -32 6791.85 665.274   3
  -5   4 -32 7593.44 802.509   2
   4   1 -31-60.7800 235.704   3
  -5   4 -31-176.706 308.546   2
   4   1 -31 63.5302 249.210   2
   4   1 -30 1455.80 337.428   3
   4   1 -30 1885.40 392.814   2
  -5   4 -30 1421.56 390.509   2
   4   1 -29 147.977 248.989   2
  -5   4 -29 48.8124 295.440   2
   4   1 -29 129.319 237.816   3
   4   1 -28 5986.27 624.410   2
  -5   4 -28 5100.65 606.661   2
   4   1 -28 5994.51 577.967   3
  -5   4 -27 7714.81 732.239   2
   4   1 -27 7659.59 676.170   2
   4   1 -27 8057.78 657.360   3
   4   1 -26 5537.67 554.486   3
  -5   4 -26 6095.27 354.396   3
  -5   4 -26 4881.25 557.323   2
   4   1 -26 5061.27 537.220   2
   1  -5 -25 3817.39 485.930   3
  -5   4 -25 3033.24 259.015   3
  -5   4 -25 2919.02 479.340   2
   4   1 -25 4245.10 511.895   3
   4   1 -25 4214.44 561.733   2
   1  -5 -24 56372.5 1559.91   3
  -5   4 -24 54939.7 1730.17   2
  -5   4 -24 54972.8 977.216   3
   4   1 -24 55356.0 1579.41   3
   4   1 -24 53785.4 1579.45   2
  -5   4 -23 881.615 162.333   3
   1  -5 -23 1310.26 344.896   3
   5  -4  23 411.037 116.116   3
  -5   4 -23 986.983 349.649   2
   4   1 -23 851.774 277.191   3
   5  -4  22 7910.85 350.670   3
   1  -5 -22 8808.01 627.858   3
  -5   4 -22 9007.89 374.641   3
  -5   4 -22 8604.60 684.778   2
   4   1 -22 8782.62 626.291   3
   4   1 -21 459.760 241.387   3
   1  -5 -21 308.158 223.569   3
  -5   4 -21-87.4437 200.063   2
  -5   4 -21 250.471 93.3578   3
   5  -4  21 300.960 97.1612   3
   4   1 -20 10851.2 661.058   3
  -5   4 -20 10885.2 369.410   3
  -5   4 -20 11259.0 730.243   2
   1  -5 -20 11160.9 673.333   3
   5  -4  20 10523.8 363.537   3
   5  -4  19 3396.45 201.538   3
  -5   4 -19 3515.42 439.798   2
   4   1 -19 3577.77 402.873   3
   1  -5 -19 3809.02 417.141   3
  -5   4 -19 3446.01 201.715   3
   1  -5 -18 2827.68 350.279   3
   4   1 -18 3076.25 364.187   3
  -5   4 -18 3044.14 179.086   3
  -5   4 -18 3800.52 444.502   2
   5  -4  18 3158.88 179.818   3
   4   1 -17 2662.31 372.277   3
  -5   4 -17 2299.80 151.535   3
   5  -4  17 2352.79 150.580   3
  -5   4 -17 2960.56 400.058   2
  -5   4 -16 39551.7 1197.55   2
   4   1 -16 38302.2 1104.79   3
  -5   4 -16 35741.6 511.362   3
  -5   4 -15 1147.95 281.817   2
   5  -4  15 711.879 78.6920   3
   4   1 -15 878.677 234.245   3
   4   1 -14 1924.51 284.532   3
  -5   4 -14 2227.79 353.182   2
   5  -4  13 2593.90 289.145   1
  -5   4 -13 2586.16 331.914   2
   4   1 -13 3106.60 347.142   3
   5  -4  12 20911.1 690.179   1
  -1   5  12 20430.6 718.470   2
   4   1 -12 19337.6 739.796   3
  -5   4 -12 19476.2 754.298   2
   5  -4  11 10199.1 466.366   1
   4   1 -11 8903.18 501.296   3
  -5   4 -11 9601.55 521.047   2
  -1   5  11 10630.6 509.933   2
   4   1 -10 6842.29 433.860   1
   5  -4  10 6341.65 353.196   1
   4   1 -10 6564.17 440.059   3
  -5   4 -10 6801.33 438.349   2
   5  -4   9 3264.34 248.268   1
  -5   4  -9 3558.12 324.039   2
   4   1  -9 3102.55 308.889   3
   4   1  -9 3335.42 311.908   1
  -5   4  -8 11742.5 511.375   2
   5  -4   8 11382.6 415.724   1
   4   1  -8 11244.8 522.268   3
   4   1  -8 12024.9 515.771   1
  -5   4  -7 2512.22 272.920   2
   4   1  -7 2527.37 260.690   1
   4   1  -7 2441.88 277.678   3
   5  -4   7 2506.77 202.447   1
  -5   4  -6 1429.17 224.150   2
   4   1  -6 1212.59 197.406   1
   5  -4   6 1095.48 134.540   1
   4   1  -6 1266.97 230.230   3
  -5   4  -5 1229.25 195.458   2
   5  -4   5 924.363 127.088   1
   5  -4   5 864.618 80.8802   3
   4   1  -5 882.683 182.373   1
   4   1  -5 1296.25 222.759   3
  -5   4  -5 874.374 85.0085   3
  -5   4  -4 1646.20 113.285   3
  -5   4  -4 1631.70 181.616   2
   4   1  -4 1431.57 186.027   1
   5  -4   4 1639.11 112.283   3
   5  -4   4 1577.36 122.546   1
   4   1  -4 1301.55 194.436   3
  -5   4  -3 10220.8 252.437   1
   4   1  -3 9493.75 420.571   3
  -5   4  -3 10352.6 287.466   3
   4   1  -3 9463.93 376.452   1
  -5   4  -3 9939.82 345.523   2
   5  -4   3 10066.8 282.074   3
  -5   4  -2 4932.46 224.906   3
  -5   4  -2 4824.98 157.013   1
   4   1  -2 4960.18 313.067   3
   4   1  -2 4698.53 262.216   1
  -5   4  -2 4705.70 220.960   2
   5  -4   2 4990.27 221.430   3
   5  -4   1 3733.39 228.139   3
   4   1  -1 3551.33 277.407   3
  -5   4  -1 3993.06 234.807   3
  -5   4  -1 4072.73 198.529   2
   4   1   0 81796.0 1101.56   3
  -5   4   0 82098.4 682.802   2
   5  -4   0 82019.2 986.750   3
   5  -4  -1 19766.4 518.575   3
   5  -4  -2 408.586 140.806   3
   5  -4  -3 31371.2 716.178   3
  -1   5  -4 87935.3 1268.40   1
   5  -4  -4 85952.4 1228.34   3
   5  -4  -5 9063.51 437.303   3
  -1   5  -5 8714.07 437.564   1
   5  -4  -6 7358.48 413.966   3
  -1   5  -6 7658.45 416.185   1
   5  -4  -7 19287.4 680.450   3
  -1   5  -7 18486.1 656.023   1
   5  -4  -7 18658.8 342.836   2
   5  -4  -8 83284.9 813.560   2
   5  -4  -8 83225.8 1389.59   3
  -1   5  -8 84658.8 1386.86   1
  -1   5  -8 82077.1 1135.92   3
   5  -4  -9 639.933 126.807   2
  -1   5  -9 621.297 239.218   1
  -1   5  -9 700.297 171.661   3
   5  -4  -9 813.586 265.244   3
   5  -4 -10 11266.0 560.200   3
   5  -4 -10 10836.2 363.857   2
  -1   5 -10 10936.0 447.075   3
  -1   5 -10 11552.1 566.693   1
   5  -4 -11 20350.9 533.581   2
  -1   5 -11 20345.6 761.599   1
   5  -4 -11 20082.8 762.482   3
  -1   5 -11 20594.9 617.087   3
   5  -4 -12 1090.93 267.355   3
   4   1  12 1040.54 156.777   3
   5  -4 -12 1491.41 178.049   2
  -1   5 -12 1052.49 173.946   3
  -1   5 -12 1175.99 267.933   1
   5  -4 -13 8470.06 398.172   2
   5  -4 -13 9167.77 555.208   3
   4   1  13 8918.39 402.645   3
  -1   5 -13 8422.63 533.423   1
  -1   5 -13 8800.77 422.258   3
   5  -4 -14 7086.34 381.368   2
  -1   5 -14 7528.48 526.928   1
  -1   5 -14 7687.87 402.577   3
   5  -4 -14 7344.03 509.270   3
   4   1  14 7524.90 379.181   3
   5  -4 -15 4368.00 330.152   2
  -1   5 -15 4357.55 321.633   3
   4   1  15 4589.87 316.479   3
   5  -4 -15 4180.04 407.283   3
   1  -5  16 53403.6 1092.11   3
   5  -4 -16 54026.8 1376.64   3
   5  -4 -16 52319.0 1104.56   2
   4   1  16 51541.1 1034.29   3
  -1   5 -16 51378.6 1065.76   3
   1  -5  17 52.1767 128.518   3
   5  -4 -17 616.939 288.800   3
   5  -4 -17 523.278 199.689   2
   4   1  17 166.986 136.494   3
  -1   5 -17 245.321 156.172   3
   5  -4 -18 13401.5 606.178   2
   1  -5  18 13081.7 572.402   3
  -1   5 -18 13075.6 581.099   3
   4   1  18 12353.5 545.242   3
   5  -4 -18 13339.5 746.648   3
   5  -4 -19 4036.07 470.424   3
   4   1  19 3635.25 311.690   3
  -1   5 -19 4153.58 338.205   3
   5  -4 -19 3963.14 360.419   2
  -1   5 -20 18854.7 720.457   3
   5  -4 -20 17799.7 749.186   2
   5  -4 -20 18957.4 903.221   3
   4   1  20 17372.9 666.062   3
   5  -4 -21 1127.58 295.204   3
  -1   5 -21 916.936 213.698   3
   5  -4 -21 1099.22 252.550   2
   5  -4 -22-244.948 198.712   3
  -1   5 -22 69.4882 142.198   3
  -1   5 -23 1833.34 280.165   3
   5  -4 -23 1928.39 364.102   3
   5  -4 -23 2346.11 362.395   2
   5  -4 -24 22572.4 950.592   2
  -1   5 -24 20374.1 817.989   3
   5  -4 -24 20777.7 1015.28   3
  -1   5 -24 20281.3 1057.69   2
  -1   5 -25 471.427 227.060   3
   5  -4 -25 335.000 285.325   3
   5  -4 -25 211.468 221.275   2
  -1   5 -25 712.449 349.354   2
  -1   5 -26 3349.81 375.101   3
   5  -4 -26 2896.47 415.494   2
   5  -4 -26 3125.81 457.714   3
  -1   5 -26 3937.35 534.285   2
  -1   5 -27 2894.72 355.886   3
   5  -4 -27 3040.64 425.380   2
  -1   5 -27 3293.41 476.422   2
   5  -4 -27 2349.31 426.462   3
   5  -4 -28 92.0821 247.395   3
  -1   5 -28 161.261 260.936   2
   5  -4 -28-104.456 186.760   2
  -1   5 -28-3.66140 162.173   3
   5  -4 -29 369.535 289.998   3
  -1   5 -29 546.210 308.859   2
   5  -4 -29-172.035 242.604   2
  -1   5 -29 158.674 174.309   3
  -1   5 -30-30.7764 159.041   3
   5  -4 -30 454.766 297.592   3
  -1   5 -30-183.368 279.321   2
   5  -4 -30 64.8556 197.312   2
  -1   5 -31 61.9538 157.619   3
   5  -4 -31 286.237 281.552   3
  -1   5 -31 335.227 297.811   2
   5  -4 -31-243.423 232.533   2
   5  -4 -32 736.580 286.715   2
  -1   5 -32 632.738 320.273   2
   5  -4 -32 1202.30 360.178   3
   5  -4 -33 906.433 313.928   2
  -1   5 -33 854.366 333.743   2
   5  -4 -33 911.972 343.082   3
   5  -4 -34 123.841 218.398   3
  -1   5 -34 500.430 316.772   2
   5  -4 -34 375.319 254.539   2
   5  -4 -35 449.292 282.935   2
   5  -4 -35-214.825 313.770   3
  -1   5 -35 550.026 335.189   2
   5  -4 -36 2210.41 468.107   3
  -1   5 -36 2338.53 497.491   2
   5  -4 -36 2143.64 450.300   2
  -1   5 -37 316.561 309.117   2
   5  -4 -37-79.3750 272.029   3
  -1   5 -38 1323.57 403.521   2
   5  -4 -38 1229.16 370.956   3
  -1   5 -39-98.5237 333.518   2
   5  -4 -39 178.322 269.266   3
   5  -4 -40 1893.56 458.505   3
   5  -4 -41 392.653 290.538   3
   5   0 -41 721.538 373.628   2
   5   0 -40 378.870 325.439   2
   5   0 -39 618.259 361.534   3
   5   0 -39-212.872 313.911   2
  -5   5 -38 995.089 418.356   2
   5   0 -38 535.912 343.903   2
   5   0 -38 743.758 308.098   3
   5   0 -37 2305.55 484.499   2
  -5   5 -37 2121.30 522.716   2
   5   0 -37 2160.64 466.197   3
   5   0 -36 557.621 331.695   2
  -5   5 -36 442.079 368.761   2
   5   0 -36 61.6870 259.360   3
  -5   5 -35 2759.57 584.439   2
   5   0 -35 2892.30 483.578   3
   5   0 -35 2630.90 508.755   2
  -5   5 -34 911.779 345.528   2
   5   0 -34 383.350 306.164   2
   5   0 -34 913.503 368.939   3
   5   0 -33 164.361 276.266   2
  -5   5 -33 117.044 303.678   2
   5   0 -33 84.2757 275.401   3
  -5   5 -32 161.629 342.544   2
   5   0 -32 1060.07 357.471   2
   5   0 -32 521.916 332.365   3
   5   0 -31 4444.85 563.403   2
   5   0 -31 4733.88 586.775   3
  -5   5 -31 4845.96 629.209   2
  -5   5 -30 4130.99 597.498   2
   5   0 -30 4151.55 532.676   2
   5   0 -30 4587.88 575.790   3
   5   0 -29 20065.7 1083.02   2
   5   0 -29 19763.3 1071.82   3
  -5   5 -29 20997.5 1210.63   2
   5   0 -28-180.902 276.316   3
  -5   5 -28 176.076 279.769   2
   5   0 -28 453.538 252.656   2
   5   0 -27 4022.65 499.232   2
  -5   5 -27 3526.68 526.362   2
   5   0 -27 4031.20 511.864   3
   5   0 -26 4453.23 500.909   2
  -5   5 -26 5528.68 627.956   2
   5   0 -26 4681.01 541.244   3
   5   0 -25 4942.30 512.549   2
  -5   5 -25 5684.19 631.990   2
  -5   5 -25 5468.25 326.171   3
   5   0 -25 4798.75 523.771   3
   5   0 -24 3028.14 422.863   2
   5   0 -24 2886.84 438.458   3
  -5   5 -24 2459.13 219.514   3
  -5   5 -24 2982.39 453.130   2
   5   0 -23 12804.2 792.964   3
   5  -5  23 10938.4 417.724   3
   5   0 -23 13092.2 766.358   2
  -5   5 -23 11505.2 425.973   3
  -5   5 -23 13112.2 862.460   2
  -5   5 -22 8910.97 722.058   2
   5   0 -22 10067.2 695.232   3
   5  -5  22 8261.45 352.234   3
  -5   5 -22 8102.24 348.781   3
   5   0 -21 27872.8 1099.47   3
  -5   5 -21 26712.7 1141.31   2
   5  -5  21 26147.8 590.666   3
  -5   5 -21 27972.5 610.142   3
   5   0 -20 140.310 201.880   3
  -5   5 -20 276.399 281.269   2
  -5   5 -20 202.024 87.8661   3
   5   0 -19 3887.89 424.638   3
  -5   5 -19 3690.98 449.653   2
  -5   5 -19 3806.90 209.804   3
  -5   5 -18 335.615 80.0010   3
  -5   5 -18 189.146 206.673   2
   5   0 -18 545.966 203.570   3
  -5   5 -17 13322.1 752.644   2
   5   0 -17 13878.3 713.985   3
  -5   5 -17 12355.9 328.560   3
  -5   5 -16 3506.42 168.446   3
  -5   5 -16 3847.43 427.199   2
   5   0 -16 3884.92 395.777   3
  -5   5 -15 257.581 235.756   2
  -5   5 -15 319.050 65.2084   3
   5   0 -15 47.2651 197.354   3
  -5   5 -14 24000.1 916.839   2
   5   0 -14 22404.8 840.944   3
  -5   5 -14 20595.3 337.856   3
   5   0 -13 13013.0 649.148   3
  -5   5 -13 14445.3 695.322   2
   5  -5  13 13884.2 613.369   1
   5   0 -12 2269.53 318.223   3
  -5   5 -12 1805.63 317.298   2
   5  -5  12 2194.18 273.558   1
  -5   0  11 1015.05 221.830   1
   5   0 -11 575.953 223.308   3
  -5   5 -11 938.907 244.982   2
   5  -5  11 1011.97 178.737   1
  -5   5 -10 64.8862 181.807   2
   5  -5  10 245.075 118.052   1
  -5   0  10 132.945 114.040   1
   5   0 -10 139.387 180.949   3
   0   5  10-5.84859 99.2958   3
  -5   5  -9 2766.23 293.164   2
   5  -5   9 2765.57 242.330   1
  -5   0   9 3075.60 294.433   1
   5   0  -9 2503.28 309.624   3
  -5   0   8 1558.83 210.965   1
  -5   5  -8 1189.67 215.062   2
   5  -5   8 1452.90 179.165   1
   5   0  -8 1370.89 214.340   1
   5   0  -8 1316.26 234.618   3
  -5   5  -7 24.9037 111.940   1
  -5   0   7 257.306 124.494   1
  -5   5  -7 191.175 52.3032   3
   5   0  -7 479.078 204.360   3
  -5   5  -7 388.746 174.955   2
   5   0  -7 230.234 142.477   1
   5  -5   7 12.7350 92.1725   1
  -5   0   6 434.769 153.850   1
  -5   5  -6 900.110 154.013   1
  -5   5  -6 599.180 82.6070   3
   5   0  -6 793.514 172.992   1
   5   0  -6 503.939 200.970   3
   5  -5   6 617.922 132.209   1
   5   0  -5 2793.98 286.842   3
  -5   5  -5 2954.95 205.389   1
  -5   0   5 2746.67 234.300   1
   5   0  -5 2684.51 243.670   1
  -5   5  -5 2870.01 161.331   3
   5  -5   5 2857.83 207.658   1
   5   0  -4 6943.28 324.448   1
  -5   5  -4 6658.33 276.883   1
  -5   5  -4 6893.29 249.168   3
   5   0  -4 6590.57 378.559   3
  -5   0   4 6808.56 325.402   1
  -5   5  -3 10217.2 315.643   1
  -5   5  -3 10237.9 323.701   3
   5   0  -3 9964.61 362.140   1
   5   0  -3 10044.3 444.969   3
   5   0  -2 1015.69 185.791   3
   5   0  -2 499.152 113.445   1
  -5   5  -2 680.017 132.191   3
   5  -5   2 977.872 133.434   3
  -5   5  -2 761.150 108.418   1
  -5   5  -1 37422.6 685.178   3
   5   0  -1 36143.3 774.137   3
   5   0  -1 36104.3 631.884   1
   5  -5   1 35848.6 655.142   3
   5  -5   0 11623.5 405.138   3
  -5   5   0 12367.0 427.288   3
   5   0   0 11956.3 454.851   3
   5  -5  -1 819.258 154.378   3
   5   0   1 567.380 135.349   3
   5  -5  -2 2244.91 246.685   3
   5   0   2 2203.09 229.205   3
   5  -5  -3 117795. 1424.81   3
   5   0   3 117434. 1249.35   3
   0   5  -4 37409.2 874.269   1
   5  -5  -4 38180.7 852.179   3
   5  -5  -5 40405.8 897.913   3
   0   5  -5 40041.5 930.892   1
  -5   5   6 35003.1 419.632   2
   5  -5  -6 35923.3 883.847   3
   0   5  -6 37095.9 909.278   1
  -5   5   7 6895.18 221.105   2
   5  -5  -7 7496.22 444.805   3
   0   5  -7 7169.36 431.987   1
   5  -5  -8 3666.67 341.153   3
  -5   5   8 3756.23 183.417   2
   0   5  -8 3983.37 357.032   1
   0   5  -8 3703.73 299.540   3
   0   5  -9 2282.78 258.146   3
   5  -5  -9 2446.39 305.711   3
   0   5  -9 2068.56 301.895   1
   5  -5 -10 47188.0 1159.02   3
   0   5 -10 47301.2 992.622   3
   0   5 -10 47548.1 1161.30   1
   5  -5 -11 89400.4 1622.68   3
   0   5 -11 92180.2 1646.80   1
   0   5 -11 92242.1 1379.65   3
   5  -5 -12-120.830 219.004   3
   0   5 -12 611.987 248.842   1
   0   5 -12 228.590 175.997   3
   5   0  12 373.190 115.450   3
   5  -5 -13 7603.43 526.637   3
   0   5 -13 6754.97 407.968   3
   0   5 -13 6696.61 501.463   1
   5   0  13 7470.68 340.062   3
   0   5 -14 46257.1 1269.85   1
   5  -5 -14 45660.4 1235.60   3
   5   0  14 46120.1 850.096   3
   5  -5 -14 46003.6 946.985   2
   0   5 -14 46552.6 1047.44   3
   5   0  15 2708.24 228.093   3
   0   5 -15 3264.35 311.554   3
   5  -5 -15 2358.04 338.761   3
   5  -5 -15 3279.21 289.949   2
   0   5 -15 3752.13 418.064   1
   0   5 -16 2501.11 282.065   3
   5  -5 -16 2375.58 252.966   2
   5  -5 -16 1950.37 314.024   3
   5   0  16 2078.74 209.371   3
   5   0  17 2037.65 215.933   3
   0   5 -17 2301.82 289.889   3
   5  -5 -17 1798.05 252.863   2
   5  -5 -17 2557.04 369.339   3
   0   5 -18 17485.8 698.300   3
   5  -5 -18 16133.5 812.147   3
   5   0  18 16474.4 572.651   3
   5  -5 -18 16316.4 672.819   2
   5  -5 -19 12063.1 724.074   3
   5  -5 -19 12382.4 606.410   2
   5   0  19 12262.5 507.326   3
   0   5 -19 12273.2 616.792   3
   0   5 -20 4270.05 385.720   3
   5  -5 -20 3779.42 369.493   2
   5   0  20 3502.20 295.573   3
   5  -5 -20 2802.92 389.184   3
   0   5 -21 2609.07 317.038   3
   5  -5 -21 2359.71 380.090   3
   5   0  21 2251.61 249.088   3
   5  -5 -21 2566.00 315.633   2
   5  -5 -22 2140.72 383.261   3
   0   5 -22 2397.41 309.911   3
   5   0  22 2084.58 244.379   3
   5  -5 -22 2356.17 326.920   2
   5  -5 -23 10639.0 644.382   2
   0   5 -23 11090.4 629.143   3
   5   0  23 9787.22 511.038   3
   5  -5 -23 10050.0 716.872   3
   5  -5 -24 2704.91 365.398   2
   5  -5 -24 2937.34 443.373   3
   0   5 -24 2035.59 297.688   3
   5  -5 -25 166.184 194.657   2
   5  -5 -25-130.332 277.577   3
   0   5 -25 168.299 222.263   3
   0   5 -26 4870.92 468.733   3
   0   5 -26 4677.65 580.805   2
   5  -5 -26 5227.93 560.383   3
   5  -5 -26 4889.10 495.350   2
   0   5 -27 5449.29 491.053   3
   0   5 -27 6628.44 677.318   2
   5  -5 -27 4601.07 490.722   2
   5  -5 -27 5555.87 581.943   3
   5  -5 -28-131.031 221.631   2
   5  -5 -28 183.022 212.012   3
   0   5 -28 334.308 204.389   3
   0   5 -28 116.591 269.330   2
   5  -5 -29 885.216 313.803   3
   0   5 -29 50.4098 196.200   3
   0   5 -29 198.465 279.778   2
   5  -5 -29 115.842 198.675   2
   0   5 -30 807.689 315.153   2
   5  -5 -30 656.174 252.301   3
   0   5 -30 990.527 260.827   3
   5  -5 -31 146.198 245.529   3
   0   5 -31 399.652 266.858   2
   0   5 -31 52.3251 177.577   3
   0   5 -32 254.511 241.150   2
   0   5 -32-162.049 179.499   3
   5  -5 -32-403.219 300.006   3
   5  -5 -33-125.900 283.016   3
   0   5 -33 53.8278 242.957   2
   5  -5 -34 417.824 288.866   3
   0   5 -34 1126.30 373.094   2
   0   5 -35 201.626 268.447   2
   5  -5 -35 1088.06 366.639   3
   0   5 -36 333.023 275.521   2
   5  -5 -36 148.235 290.336   3
   0   5 -37 459.554 312.491   2
   5  -5 -37-83.7978 249.751   3
   0   5 -38 1926.34 490.372   2
   5  -5 -38 2441.30 463.660   3
   0   5 -39 1450.60 421.718   2
   5  -5 -39 792.077 361.159   3
   5  -5 -40 459.426 314.868   3
   5  -5 -41 1493.78 462.379   3
   5  -6 -41 5280.56 708.306   3
   5  -6 -40-195.198 275.601   3
   5  -6 -39 197.461 351.823   3
   1   5 -39 795.057 423.659   2
   5  -6 -38 2168.82 471.210   3
   1   5 -38 2904.30 611.529   2
   1   5 -37 901.748 424.093   2
   5  -6 -37 749.620 326.965   3
   1   5 -36-226.102 365.665   2
   5  -6 -36-77.1445 318.317   3
   5  -6 -35 269.467 293.167   3
   1   5 -35-149.128 303.247   2
   1   5 -34 29.0693 256.061   2
   5  -6 -34 198.796 231.119   3
   1   5 -33 2146.14 375.799   3
   5  -6 -33 2100.98 455.976   3
   1   5 -33 1180.44 347.017   2
   1   5 -32 226.950 259.124   3
   1   5 -32 515.911 275.269   2
   5  -6 -32-133.040 245.926   3
   5  -6 -31 2448.67 446.731   3
   1   5 -31 2544.61 403.384   3
   1   5 -31 3415.41 564.816   2
   1   5 -30 416.077 216.018   3
   1   5 -30 806.999 382.653   2
   5  -6 -30 625.180 281.806   3
   1   5 -29 288.895 226.749   3
   1   5 -29 464.000 298.154   2
   5  -6 -29-23.1337 257.784   3
   1   5 -28 118.251 254.516   2
   1   5 -28 73.2394 193.690   3
   5  -6 -28 281.253 265.052   3
   5  -6 -27-201.057 234.778   3
   1   5 -27 292.291 224.455   3
   5  -6 -26 225.254 279.140   3
   1   5 -26 333.880 204.559   3
   1   5 -25 2422.30 355.373   3
   5  -6 -25 1938.00 365.203   3
   1   5 -24 820.386 262.854   3
   5  -6 -24 650.915 276.645   3
   6  -1  23 6663.50 381.136   3
   5  -6 -23 7913.94 656.477   3
   1   5 -23 7557.89 558.441   3
   1   5 -22 354.535 218.757   3
   6  -1  22 95.8855 107.244   3
   5  -6 -22 214.339 271.687   3
   1   5 -21 19667.9 843.512   3
   6  -1  21 18182.7 598.386   3
   5  -6 -21 19308.0 948.376   3
   5  -6 -20 1256.63 303.178   3
   1   5 -20 1475.71 276.394   3
   6  -1  20 1740.79 200.915   3
   1   5 -19 835.565 218.888   3
   6  -1  19 659.282 132.403   3
   5  -6 -19 1083.98 311.172   3
   6  -1  18 867.568 142.061   3
   5  -6 -18 1292.62 298.921   3
   1   5 -18 1507.31 251.800   3
   1   5 -17 3322.27 351.054   3
   5  -6 -17 3268.55 407.865   3
   6  -1  17 3562.78 245.427   3
   5  -6 -16 958.897 279.080   3
   1   5 -16 660.997 193.357   3
   1   5 -16 1171.34 283.273   1
   6  -1  16 673.966 132.452   3
  -5   6  15 891.848 165.201   2
   1   5 -15 630.563 211.749   3
   1   5 -15 1340.67 296.893   1
   5  -6 -15 1283.09 276.474   3
   6  -1  15 975.229 138.582   3
   1   5 -14 21182.6 764.470   3
   5  -6 -14 19989.4 858.135   3
  -5   6  14 20765.0 640.752   2
   1   5 -14 20657.3 881.452   1
   6  -1  14 21337.7 530.305   3
   6  -1  13 105012. 1135.57   3
   1   5 -13 106826. 1914.78   1
   5  -6 -13 104366. 1858.55   3
   1   5 -13 104160. 1621.28   3
  -5   6  13 106338. 1382.07   2
   1   5 -12 447.726 259.972   1
   5  -6 -12 600.983 275.033   3
   1   5 -12 814.409 219.070   3
  -5   6  12 375.028 125.696   2
  -5   6  11 12460.8 432.094   2
   1   5 -11 12410.3 568.135   3
   5  -6 -11 13251.4 660.746   3
   1   5 -11 12895.3 664.407   1
   5  -6 -10 39819.4 1068.78   3
   1   5 -10 37617.4 1069.47   1
   1   5 -10 38786.8 957.498   3
  -5   6  10 39532.1 715.420   2
  -5   6   9 1956.55 162.843   2
   5  -6  -9 2220.71 313.388   3
   1   5  -9 1859.68 269.006   3
   1   5  -9 1558.94 285.408   1
   5  -6  -8 1777.79 273.609   3
   1   5  -8 1569.02 250.156   3
   1   5  -8 1932.42 286.723   1
  -5   6   8 1674.28 140.224   2
   6  -1   8 1730.71 222.711   2
  -5   6   7 749.454 109.218   2
   1   5  -7 997.787 225.203   3
   1   5  -7 597.299 217.131   1
   6  -1   7 709.845 203.559   2
   5  -6  -7 892.465 266.864   3
   5  -6  -6 93042.0 1466.20   3
   6  -1   6 92984.9 1051.20   3
   1   5  -6 94773.5 1523.55   1
   1   5  -5 61074.4 1210.00   1
   5  -6  -5 61687.4 1156.65   3
   6  -1   5 62533.3 885.039   3
   1   5  -4 225.000 175.037   1
   5  -6  -4 322.671 187.270   3
   6  -1   4 268.376 105.715   3
   5  -6  -3 11496.2 489.147   3
   6  -1   3 11607.2 412.646   3
   6  -1   2 16143.4 498.968   3
   5  -6  -2 15646.4 535.096   3
   5  -6  -1 64738.1 1030.60   3
   6  -1   1 63634.6 991.117   3
  -6   1  -1 65710.6 1004.15   3
   5  -6   0 15862.6 504.626   3
   6  -1   0 17086.3 529.736   3
  -5   6   0 17070.5 521.906   3
   6  -1  -1 7454.17 272.096   1
  -5   6  -1 8098.21 349.387   3
   6  -1  -1 7109.86 373.146   3
   6  -1  -2 57184.9 1023.72   3
   6  -1  -2 57361.2 770.211   1
  -5   6  -2 59756.3 882.813   3
  -5   6  -3 38690.5 692.654   3
   6  -1  -3 38343.3 671.715   1
   6  -1  -3 38802.5 875.339   3
  -5   6  -3 38060.7 708.842   1
   6  -1  -4 8103.36 335.344   1
   6  -1  -4 8322.33 436.468   3
  -6   1   4 8544.54 351.999   1
  -5   6  -4 8740.95 361.537   1
  -5   6  -4 8248.29 311.813   3
  -5   6  -5 263.035 127.542   1
  -6   1   5 550.527 137.625   1
   6  -1  -5 376.373 182.186   3
  -5   6  -5 376.528 93.4276   3
   6  -1  -5 360.177 119.198   1
  -6   1   6 2475.83 223.566   1
  -5   6  -6 2647.82 225.332   1
   5  -6   6 2563.63 218.430   1
   6  -1  -6 2781.29 247.736   1
   6  -1  -6 2462.75 300.059   3
  -5   6  -6 2686.92 175.810   3
  -5   6  -7 63.8214 136.309   1
   6  -1  -7 274.012 191.394   3
  -6   1   7 104.842 101.291   1
   5  -6   7 193.507 113.727   1
  -5   6  -8 2480.25 248.091   1
   6  -1  -8 2696.49 322.770   3
   5  -6   8 2677.29 245.913   1
  -6   1   8 2895.23 269.161   1
   6  -1  -9 5021.84 403.432   3
  -6   1   9 5813.31 379.705   1
  -5   6  -9 5413.98 352.018   1
   5  -6   9 5579.02 354.134   1
  -6   1  10 10120.4 520.469   1
  -5   6 -10 9456.73 479.466   1
   5  -6  10 10099.9 490.347   1
   6  -1 -10 9664.71 576.987   3
  -5   6 -10 7982.98 246.596   3
   6  -1 -11 16560.3 716.486   3
   5  -6  11 15139.8 611.385   1
  -5   6 -11 14768.1 325.734   3
  -6   1  11 15942.7 651.844   1
   5  -6  12 356.417 153.887   1
  -5   6 -12 371.422 72.6398   3
   6  -1 -12 336.027 198.004   3
  -5   6 -13 500.127 83.6422   3
   6  -1 -13 636.306 248.747   3
   6  -1 -14 20388.7 855.126   3
  -5   6 -14 19627.0 840.032   2
  -5   6 -14 19211.6 394.849   3
   6  -1 -15 5897.14 485.290   3
  -5   6 -15 5449.67 222.837   3
  -5   6 -15 4962.40 473.476   2
  -5   6 -16 32.9811 56.6915   3
  -5   6 -16-105.021 214.864   2
   6  -1 -16-69.5892 194.706   3
  -5   6 -17 2146.05 346.258   2
  -5   6 -17 1808.60 149.307   3
   6  -1 -17 2354.56 351.488   3
  -5   6 -18 119.382 70.4236   3
   6  -1 -18 88.1916 199.120   3
  -5   6 -18 404.644 228.779   2
   6  -1 -19 13254.2 758.750   3
  -5   6 -19 13819.1 803.001   2
  -5   6 -19 13427.9 405.239   3
   6  -1 -20 1887.38 356.844   3
  -5   6 -20 1747.04 160.731   3
  -5   6 -20 1626.07 323.255   2
  -5   6 -21 4657.51 266.779   3
  -5   6 -21 4429.59 502.863   2
   6  -1 -21 4547.87 491.531   3
  -5   6 -22 4841.96 286.906   3
   6  -1 -22 4850.33 515.202   3
  -5   6 -22 4937.49 551.263   2
   6  -1 -22 5818.42 505.881   2
   6  -1 -23 3852.11 499.672   3
  -5   6 -23 4702.51 537.085   2
   6  -1 -23 4287.78 443.279   2
  -5   6 -23 4766.44 291.402   3
   6  -1 -24 2832.79 432.445   3
  -5   6 -24 3926.15 538.075   2
   6  -1 -24 3742.93 431.369   2
  -5   6 -24 3177.50 247.613   3
   6  -1 -25 681.259 276.625   2
   6  -1 -25 816.777 328.904   3
  -5   6 -25 1461.84 412.453   2
  -5   6 -25 847.576 156.156   3
   6  -1 -26 2117.75 438.650   3
  -5   6 -26 2769.08 507.911   2
   6  -1 -26 3043.62 424.563   2
   6  -1 -27 20486.5 1030.93   2
  -5   6 -27 21667.5 1194.96   2
   6  -1 -27 19464.1 1072.47   3
   6  -1 -28 819.333 316.877   2
   6  -1 -28 122.261 242.752   3
  -5   6 -28 534.526 369.218   2
   6  -1 -29 737.230 321.367   3
  -5   6 -29 772.471 376.730   2
   6  -1 -29 264.649 249.188   2
  -5   6 -30 3828.25 579.302   2
   6  -1 -30 5079.65 575.617   2
   6  -1 -30 4633.68 574.532   3
   6  -1 -31 652.934 307.839   3
   6  -1 -31 1045.09 337.438   2
  -5   6 -31 1110.57 411.102   2
   6  -1 -32 1145.00 322.780   3
  -5   6 -32 1247.93 377.415   2
   6  -1 -32 1254.20 356.420   2
  -5   6 -33-196.393 331.106   2
   6  -1 -33 211.879 224.113   2
   6  -1 -33 361.965 280.098   3
   6  -1 -34 2004.35 439.607   2
   6  -1 -34 2223.09 478.011   3
  -5   6 -34 2869.43 599.281   2
   6  -1 -35 1667.13 390.232   2
   6  -1 -35 1498.63 427.760   3
   6  -1 -36 268.790 268.490   2
   6  -1 -36-140.634 273.410   3
  -5   6 -36-24.8330 296.103   2
   6  -1 -37 1321.82 446.489   3
   6  -1 -37 381.884 281.692   2
  -5   6 -37 796.214 388.978   2
   6  -1 -38 1954.11 463.191   3
  -5   6 -38 2554.14 621.763   2
   6  -1 -38 1707.46 415.393   2
   6  -1 -39-83.0500 314.433   3
   6  -1 -39 291.350 292.845   2
   6  -1 -40-244.464 292.164   2
   6  -1 -40-161.762 284.949   3
   6  -1 -41 600.472 301.626   2
   6  -1 -42-477.770 334.583   2
   4  -6 -39 59.5281 286.158   3
   2   4 -39 1562.82 431.393   2
   4  -6 -38 4435.33 642.192   3
   2   4 -38 4097.27 649.815   2
   4  -6 -37 190.278 248.481   3
   2   4 -37-107.311 325.484   2
   4  -6 -36 890.541 350.463   3
   2   4 -36 671.487 342.227   2
   2   4 -35 1026.65 289.605   3
   4  -6 -35 1646.36 420.859   3
   2   4 -35 1155.07 373.638   2
   2   4 -34 294.445 288.329   2
   2   4 -34 582.993 299.938   3
   4  -6 -34 4.39911 245.226   3
   2   4 -33 124.639 218.267   3
   2   4 -33 388.594 331.277   2
   4  -6 -33-112.881 301.740   3
   2   4 -32 365.045 222.747   3
   2   4 -32-34.6684 275.045   2
   4  -6 -32 251.983 260.114   3
   2   4 -31 22.8250 224.117   3
   2   4 -31-342.340 287.541   2
   2   4 -30 331.837 301.954   2
  -6   2 -30 229.356 266.954   2
   4  -6 -30 44.3830 229.622   3
   2   4 -30 205.725 244.052   3
   2   4 -29 41.2887 202.326   3
  -6   2 -29-219.368 274.993   2
   2   4 -29 66.3716 234.722   2
   4  -6 -29 268.610 282.485   3
   2   4 -28 154.067 292.688   2
   2   4 -28 383.844 240.119   3
  -6   2 -28 253.824 287.956   2
   4  -6 -28 666.486 326.079   3
  -6   2 -27 11864.7 885.617   2
   2   4 -27 9712.29 711.792   3
   4  -6 -27 10884.1 793.921   3
  -6   2 -26 3620.07 533.713   2
   4  -6 -26 3071.56 467.790   3
   2   4 -26 2884.26 418.485   3
   4  -6 -25 255.349 246.270   3
   2   4 -25 468.216 210.606   3
  -6   2 -25 148.295 263.599   2
  -6   2 -24 426.257 274.429   2
   2   4 -24 111.824 196.877   3
   4  -6 -24 688.004 294.552   3
   2   4 -23 13785.8 751.922   3
   6  -2  23 13306.8 485.481   3
   4  -6 -23 14478.4 838.794   3
  -6   2 -23 14317.9 890.872   2
   2   4 -22 438.147 226.129   3
   6  -2  22 179.784 104.933   3
  -6   2 -22 436.322 294.729   2
   4  -6 -22 137.809 225.087   3
   2   4 -21 13585.1 712.487   3
   6  -2  21 13534.3 458.299   3
   4  -6 -21 14193.1 795.957   3
  -6   2 -21 14034.8 837.705   2
  -6   2 -20 1981.60 369.098   2
   6  -2  20 2038.49 186.760   3
   4  -6 -20 2259.53 360.437   3
   2   4 -20 2193.31 316.706   3
   2   4 -19 13060.7 681.693   3
   4  -6 -19 12752.0 741.801   3
   6  -2  19 12630.1 414.394   3
  -6   2 -19 11830.9 747.704   2
   6  -2  18 3040.99 206.488   3
  -6   2 -18 3456.29 420.003   2
   2   4 -18 3210.51 367.472   3
   4  -6 -18 3193.60 400.473   3
   4  -6 -17 1112.42 267.991   3
  -6   2 -17 611.459 238.073   2
   2   4 -17 1167.79 233.286   3
   6  -2  17 854.608 119.505   3
   4  -6 -16 4099.96 426.360   3
   6  -2  16 4084.52 213.861   3
  -6   2 -16 3976.32 415.991   2
   2   4 -16 4650.58 403.607   3
   2   4 -15-88.8606 176.243   3
  -6   2 -15 203.753 238.927   2
   2   4 -15 428.451 233.232   1
  -4   6  15 287.594 137.166   2
   6  -2  15 280.393 80.9205   3
   4  -6 -15-64.4078 218.365   3
  -6   2 -14 60843.8 1430.73   2
   4  -6 -14 57469.9 1394.81   3
   2   4 -14 62340.0 1327.89   3
   2   4 -14 64982.3 1507.42   1
  -4   6  14 61437.5 1161.30   2
   6  -2  14 58964.0 736.178   3
   2   4 -13 51700.7 1313.13   1
   4  -6 -13 50170.6 1262.23   3
   6  -2  13 51498.5 659.489   3
  -4   6  13 51598.0 1023.51   2
  -6   2 -13 51933.1 1303.06   2
   2   4 -13 53490.6 1199.29   3
   2   4 -12 358.568 207.238   3
  -4   6  12 173.670 126.182   2
   6  -2  12 247.360 79.3176   3
   4  -6 -12 817.087 308.348   3
   2   4 -12 390.414 242.142   1
   2   4 -11 64501.7 1277.44   3
  -4   6  11 64549.9 1049.85   2
   4  -6 -11 62318.8 1356.96   3
   6  -2  11 62215.0 696.087   3
   2   4 -11 65428.2 1418.95   1
  -4   6  10 20700.0 577.033   2
   2   4 -10 20168.9 782.021   1
   2   4 -10 19512.2 710.717   3
   4  -6 -10 21070.6 779.966   3
   6  -2   9 10805.2 290.478   3
  -4   6   9 11140.9 408.929   2
   6  -2   9 10917.0 547.280   2
   4  -6  -9 10400.5 567.396   3
   2   4  -9 11231.3 585.569   1
   2   4  -9 10720.8 527.188   3
   4  -6  -8 17777.4 684.166   3
   6  -2   8 17913.3 654.046   2
   6  -2   8 17547.6 373.082   3
   2   4  -8 16921.5 636.734   3
   2   4  -8 18660.2 706.820   1
   6  -2   7 10357.6 482.410   2
   4  -6  -7 9355.70 496.124   3
   2   4  -7 9662.85 511.051   1
   6  -2   7 10256.5 298.216   3
   2   4  -7 9013.55 477.107   3
   2   4  -6 71123.7 1269.34   1
   6  -2   6 69458.6 791.567   3
   6  -2   6 72788.8 1198.52   2
   2   4  -6 70935.3 1217.95   3
   4  -6  -6 67103.6 1237.78   3
   2   4  -5 2635.03 282.009   1
   4  -6  -5 3246.98 310.386   3
   6  -2   5 2873.63 256.113   2
   2   4  -5 2909.57 294.028   3
   6  -2   5 2914.48 188.964   3
   6  -2   4 6101.61 332.144   2
   6  -2   4 5930.03 268.771   3
   2   4  -4 6166.97 399.742   1
   4  -6  -4 6283.68 383.415   3
   6  -2   3 63135.3 850.945   3
  -6   2  -3 64131.8 856.302   3
   6  -2   2 22176.6 547.466   3
  -6   2  -2 22345.8 534.136   3
   6  -2   1 27695.7 618.472   3
  -6   2  -1 26596.6 602.454   3
   6  -2   0 352.402 64.7009   1
  -6   2   0 812.305 163.163   3
   6  -2   0 800.560 174.716   3
   6  -2  -1 26564.1 396.753   1
  -4   6  -1 26431.7 622.805   3
   6  -2  -1 26339.5 646.479   3
  -6   2   2 27483.3 457.987   1
   6  -2  -2 27680.7 687.981   3
  -4   6  -2 27982.9 622.060   3
   6  -2  -2 27735.8 453.564   1
  -6   2   3 17962.8 408.650   1
   6  -2  -3 18473.2 584.400   3
  -6   2   4 611.787 127.296   1
   6  -2  -4 1228.46 232.952   3
  -4   6  -4 1085.08 182.497   1
  -4   6  -5 9434.87 423.498   1
   6  -2  -5 9664.97 476.549   3
  -6   2   5 10021.3 369.730   1
   6  -2  -6 10340.3 505.886   3
  -4   6  -6 10161.9 440.101   1
  -6   2   6 10414.5 400.321   1
  -6   2   7 3918.57 266.828   1
   4  -6   7 4674.42 321.673   1
   6  -2  -7 3905.16 333.118   3
  -4   6  -7 4468.37 323.436   1
  -6   2   8 1136.87 161.568   1
  -4   6  -8 1686.51 226.817   1
   4  -6   8 1301.65 197.914   1
   6  -2  -8 1133.80 241.725   3
   6  -2  -9 370.488 214.891   3
  -6   2   9 159.502 133.805   1
   4  -6   9 375.573 169.058   1
  -4   6  -9 69.8815 148.715   1
   4  -6  10 8774.91 467.980   1
  -4   6 -10 9325.18 489.599   1
   6  -2 -10 8443.50 499.926   3
  -6   2  10 9533.71 478.651   1
  -4   6 -10 8881.10 308.952   3
  -4   6 -11 135.882 91.9121   3
   4  -6  11 171.872 153.690   1
  -6   2  11 263.209 152.616   1
  -4   6 -11 102.266 165.038   1
   6  -2 -11 30.8981 217.966   3
   2   4  12 1454.25 238.177   3
  -4   6 -12 1339.96 140.950   3
  -4   6 -12 1808.26 282.385   1
   6  -2 -12 1300.15 283.986   3
  -4   6 -13 7373.46 296.624   3
   6  -2 -13 7469.69 509.795   3
  -4   6 -14 10663.0 363.918   3
   6  -2 -14 10400.4 611.431   3
  -4   6 -15 18420.4 487.017   3
   6  -2 -15 18661.2 825.981   3
   6  -2 -16 1743.34 308.251   3
  -4   6 -16 1369.29 162.413   3
  -4   6 -17 24204.7 592.819   3
   6  -2 -17 22608.7 940.591   3
  -4   6 -18 1696.37 182.557   3
   6  -2 -18 1340.93 300.571   3
  -4   6 -18 966.846 286.284   2
  -4   6 -19 7286.26 350.770   3
   6  -2 -19 6859.90 475.116   2
   6  -2 -19 7450.39 592.603   3
  -4   6 -19 7644.39 619.627   2
  -4   6 -20-34.6876 95.5115   3
   6  -2 -20-257.794 215.618   3
   6  -2 -20 138.209 157.403   2
  -4   6 -20-145.626 249.425   2
  -4   6 -21 10521.0 447.415   3
   6  -2 -21 10266.5 694.271   3
   6  -2 -21 9901.65 603.774   2
  -4   6 -21 10969.6 757.084   2
   6  -2 -22 4732.79 449.338   2
  -4   6 -22 4600.85 312.856   3
   6  -2 -22 4310.08 494.240   3
  -4   6 -22 4680.22 535.570   2
   6  -2 -23 259.500 219.975   2
  -4   6 -23 129.471 119.583   3
  -4   6 -23-2.95874 250.611   2
   6  -2 -23-279.602 269.336   3
   6  -2 -24 472.228 227.420   2
  -4   6 -24 621.168 148.887   3
  -4   6 -24 497.674 317.259   2
   6  -2 -24 898.528 330.933   3
  -4   6 -25 17048.4 629.454   3
   6  -2 -25 18182.7 993.775   3
  -4   6 -25 18267.5 1051.74   2
   6  -2 -25 18909.3 916.552   2
   6  -2 -26 1451.12 325.940   2
  -4   6 -26 1578.73 449.550   2
   6  -2 -26 1373.19 365.819   3
  -4   6 -26 1523.69 228.186   3
   6  -2 -27 4579.73 509.171   2
   6  -2 -27 4839.40 563.603   3
  -4   6 -27 3672.49 546.849   2
  -4   6 -28 636.180 300.291   2
   6  -2 -28 145.678 215.109   2
   6  -2 -28 154.945 260.715   3
   6  -2 -29 4093.75 544.676   3
   6  -2 -29 3628.09 500.800   2
  -4   6 -29 3872.68 546.275   2
  -4   6 -30 2516.65 490.280   2
   6  -2 -30 3599.39 493.630   2
   6  -2 -30 3306.32 511.271   3
   6  -2 -31 135.437 257.793   3
  -4   6 -31 204.168 331.617   2
   6  -2 -31 580.687 272.235   2
  -4   6 -32 59.6979 301.681   2
   6  -2 -32 131.382 276.286   3
   6  -2 -32 115.257 226.787   2
  -4   6 -33 3307.96 594.048   2
   6  -2 -33 3454.99 549.046   3
   6  -2 -33 2468.25 444.036   2
  -4   6 -34 951.831 402.525   2
   6  -2 -34 1478.16 430.819   3
   6  -2 -34 1733.26 382.849   2
   6  -2 -35-320.327 322.854   3
  -4   6 -35 201.223 242.169   2
   6  -2 -35 25.7452 245.353   2
   6  -2 -36 189.281 270.138   3
  -4   6 -36 508.751 335.631   2
   6  -2 -36 660.294 306.284   2
   6  -2 -37 2820.28 542.518   3
  -4   6 -37 2752.14 582.841   2
   6  -2 -37 3061.57 532.459   2
   6  -2 -38 1432.90 417.054   2
   6  -2 -38 1663.09 479.129   3
  -4   6 -38 2163.90 582.508   2
   6  -2 -39 247.381 291.422   2
   6  -2 -39 340.494 322.043   3
   6  -2 -40 26.7544 317.480   3
   6  -2 -40 772.171 366.256   2
   6  -2 -41 1788.28 458.287   2
   6  -2 -41 1025.53 386.815   3
   3   3 -40 2710.32 570.308   2
   3   3 -39-8.75061 299.337   2
   3   3 -38 1323.88 454.273   2
   3   3 -37 316.927 339.877   2
   3   3 -36 4022.17 539.934   3
   3   3 -36 4296.59 649.527   2
  -6   3 -36 4962.72 733.519   2
  -6   3 -35 1889.98 448.267   2
   3   3 -35 1272.14 388.630   2
   3   3 -35 2573.23 466.121   3
   3  -6 -35 1094.80 344.821   3
   3   3 -34 849.176 360.583   2
  -6   3 -34 182.185 307.963   2
   3  -6 -34 310.510 290.695   3
   3   3 -34 103.504 227.345   3
  -6   3 -33 370.242 294.832   2
   3  -6 -33-114.676 256.101   3
   3   3 -33 29.2575 283.449   2
   3   3 -33 166.951 209.801   3
   3   3 -32 1322.17 372.384   2
   3  -6 -32 774.219 308.345   3
   3   3 -32 893.517 296.569   3
  -6   3 -32 1302.47 407.499   2
   3  -6 -31-102.180 265.947   3
  -6   3 -31-61.3816 276.811   2
   3   3 -31 304.909 238.138   3
   3   3 -31-396.859 280.554   2
   3  -6 -30-245.310 227.312   3
  -6   3 -30 267.084 258.039   2
   3   3 -30 243.630 272.426   2
   3   3 -30 601.474 264.329   3
   3  -6 -29 794.844 287.590   3
   3   3 -29 1155.55 321.213   3
   3   3 -29 435.635 291.231   2
   3  -6 -28 5787.80 595.136   3
  -6   3 -28 7463.40 732.073   2
   3   3 -28 5332.33 557.325   3
   3   3 -28 7594.65 716.380   2
  -6   3 -27 5427.96 644.724   2
   3  -6 -27 5759.44 604.159   3
   3   3 -27 6089.08 584.824   3
   3  -6 -26 57.0014 227.814   3
  -6   3 -26 101.811 302.743   2
   3   3 -26 160.238 229.215   3
   3   3 -25 567.258 239.873   3
   3  -6 -25 674.516 293.984   3
  -6   3 -25 978.566 323.527   2
  -6   3 -24 13447.3 898.135   2
   3   3 -24 13137.9 765.597   3
   3  -6 -24 12316.6 788.258   3
   3   3 -23 177.316 191.862   3
   6  -3  23 123.952 91.6226   3
   3  -6 -23 157.191 220.877   3
  -6   3 -23 373.179 238.813   2
   3  -6 -22 976.941 278.604   3
   3   3 -22 1063.76 273.946   3
   6  -3  22 839.011 124.514   3
  -6   3 -22 1283.62 308.267   2
   3  -6 -21-50.5168 198.080   3
   3   3 -21 652.195 236.323   3
  -6   3 -21 206.520 225.657   2
   6  -3  21 314.710 92.5796   3
   3   3 -20 1920.65 316.056   3
   3  -6 -20 2089.60 350.419   3
   6  -3  20 2090.30 160.966   3
  -6   3 -20 2533.50 390.031   2
   3  -6 -19 709.309 233.697   3
   3   3 -19 369.847 210.935   3
  -6   3 -19 596.802 262.020   2
   6  -3  19 408.577 78.7112   3
   3  -6 -18 984.419 263.769   3
   6  -3  18 656.020 88.3490   3
  -6   3 -18 1184.65 303.547   2
   3   3 -18 612.701 214.104   3
   6  -3  17 3128.20 158.908   3
   3  -6 -17 3402.31 416.755   3
  -6   3 -17 4047.92 443.864   2
   3   3 -17 3415.08 367.553   3
   3  -6 -16 21229.6 879.872   3
  -6   3 -16 20189.9 879.708   2
   6  -3  16 19773.5 363.457   3
   3   3 -16 21038.9 825.925   3
   6  -3  15 369.189 59.2710   3
  -6   3 -15 476.462 239.428   2
   3   3 -15 94.7584 172.421   3
   3   3 -14 33695.9 990.628   3
   3  -6 -14 32075.3 1034.26   3
   3   3 -14 31982.5 1063.88   1
  -3   6  14 32503.5 899.200   2
  -6   3 -14 31894.9 1037.45   2
  -3   6  13 3837.55 315.505   2
   3   3 -13 3817.18 396.300   1
  -6   3 -13 3809.36 398.862   2
   3  -6 -13 3958.95 411.662   3
   3   3 -13 3584.98 351.894   3
   3  -6 -12 824.516 244.944   3
  -6   3 -12 767.092 244.712   2
   3   3 -12 1398.00 295.142   1
  -3   6  12 814.703 173.910   2
   3   3 -12 1171.02 238.608   3
  -3   6  11 2995.95 263.774   2
   3   3 -11 2610.06 323.398   3
   3  -6 -11 3719.60 372.842   3
  -6   3 -11 3126.95 338.158   2
   3   3 -11 3289.87 360.838   1
   3   3 -10 16861.5 669.449   3
   3   3 -10 17361.3 705.896   1
  -6   3 -10 16962.7 675.667   2
   3  -6 -10 17445.2 707.647   3
  -6   3  -9 1720.65 262.389   2
   3  -6  -9 2025.71 309.394   3
   3   3  -9 1138.62 240.095   3
   6  -3   9 1437.82 233.033   2
   3   3  -9 1076.12 227.537   1
   6  -3   8 13206.8 557.233   2
   3   3  -8 13190.4 585.247   1
   3   3  -8 14021.4 586.318   3
   3  -6  -8 12763.5 583.232   3
  -6   3  -8 12480.4 545.006   2
   3   3  -7 347.954 189.106   1
  -6   3  -7 438.724 184.235   2
   6  -3   7 350.227 71.0251   3
   3   3  -7 441.141 192.058   3
   6  -3   7 611.080 152.950   2
  -6   3  -6 24084.9 683.757   2
   6  -3   6 25402.4 692.446   2
   6  -3   6 24674.3 398.754   3
   3   3  -6 24641.0 736.555   3
   3   3  -6 25377.4 751.229   1
   6  -3   5 5198.31 214.313   3
   6  -3   5 5192.26 316.727   2
   3   3  -5 4999.26 353.534   3
   3   3  -5 4473.15 342.511   1
  -6   3  -5 4887.34 200.255   3
   3   3  -4 40909.7 910.143   3
   3   3  -4 41322.4 899.602   1
   6  -3   4 41678.0 797.352   2
   6  -3   4 41391.2 595.051   3
  -6   3  -4 41783.8 600.501   3
   3   3  -3 4432.73 327.377   3
   6  -3   3 4808.99 230.962   3
   3   3  -3 4855.70 324.719   1
  -6   3  -3 4610.85 228.322   3
   6  -3   3 4689.10 265.004   2
   6  -3   2 6679.50 293.396   2
   6  -3   2 6494.86 282.403   3
  -6   3  -2 6495.64 285.730   3
  -6   3  -1 3276.73 222.187   3
   6  -3   1 3285.49 228.459   3
   6  -3   1 3268.49 201.713   2
  -6   3   0 71585.5 992.072   3
   6  -3   0 69460.9 981.334   3
   6  -3  -1 3258.21 261.846   3
  -6   3   2 13336.5 275.717   1
   6  -3  -2 14085.3 488.586   3
   6  -3  -3 1087.71 223.988   3
  -6   3   3 589.709 100.450   1
   6  -3  -4 26953.8 727.841   3
  -6   3   4 26865.5 512.412   1
  -3   6  -4 25773.5 686.131   1
  -6   3   5 13496.4 404.603   1
  -3   6  -5 13780.8 518.407   1
   6  -3  -5 14137.1 550.283   3
  -3   6  -6 8229.55 423.563   1
   6  -3  -6 8385.09 449.742   3
   3  -6   7 4165.41 316.460   1
  -3   6  -7 3787.35 332.663   1
   6  -3  -7 4284.64 351.968   3
   3  -6   8 19655.1 670.675   1
   6  -3  -8 18953.9 698.106   3
  -3   6  -8 17904.2 645.084   1
   6  -3  -9 481.336 204.356   3
   3  -6   9 802.310 188.357   1
  -3   6  -9 1021.51 223.871   1
   6  -3 -10 2599.50 322.987   3
   3  -6  10 2694.99 282.844   1
  -3   6 -10 2921.72 326.341   1
  -3   6 -10 2658.23 207.748   3
  -3   6 -11 9383.61 529.294   1
  -3   6 -11 9249.70 368.035   3
   6  -3 -11 8841.95 545.667   3
  -3   6 -12 814.608 214.193   1
   6  -3 -12 789.189 241.077   3
   3   3  12 705.573 159.119   3
  -3   6 -12 869.026 140.407   3
  -3   6 -13 3635.64 369.369   1
   3   3  13 3289.83 300.751   3
  -3   6 -13 3110.19 236.506   3
   6  -3 -13 3407.98 378.154   3
   6  -3 -14 4708.50 433.352   3
   3   3  14 3818.22 318.543   3
   6  -3 -14 4692.90 320.713   2
  -3   6 -14 4419.48 275.121   3
   6  -3 -15 175.117 136.933   2
  -3   6 -15 300.976 123.738   3
  -3   6 -16 22917.1 632.777   3
   6  -3 -16 22685.2 924.508   3
   6  -3 -16 23759.0 754.595   2
  -3   6 -17 126.061 100.737   3
   6  -3 -17 111.496 133.575   2
   6  -3 -18 367.596 199.057   3
  -3   6 -18 376.342 110.437   3
   6  -3 -18 499.978 170.986   2
   6  -3 -19 5663.64 438.881   2
  -3   6 -19 5468.46 346.677   3
   6  -3 -19 5977.62 527.740   3
  -3   6 -20 4334.84 316.088   3
   6  -3 -20 3995.84 466.633   3
   6  -3 -20 3737.08 371.709   2
  -3   6 -21 1228.05 192.571   3
   6  -3 -21 1206.43 308.679   3
   6  -3 -21 884.352 219.319   2
  -3   6 -21 804.723 239.914   2
  -3   6 -22 3590.18 310.764   3
  -3   6 -22 3753.50 510.595   2
   6  -3 -22 4044.04 462.715   3
   6  -3 -22 3839.48 399.907   2
  -3   6 -23 459.732 159.748   3
  -3   6 -23 324.795 291.134   2
   6  -3 -23-78.3226 258.238   3
   6  -3 -23 106.585 173.988   2
   6  -3 -24 16726.1 834.473   2
  -3   6 -24 15724.0 950.476   2
  -3   6 -24 17254.4 677.147   3
   6  -3 -24 14909.9 893.507   3
   6  -3 -25 151.961 220.573   2
   6  -3 -25 583.944 290.702   3
  -3   6 -25-234.915 306.137   2
  -3   6 -25 134.740 161.361   3
  -3   6 -26 502.788 158.107   3
  -3   6 -26 261.244 275.479   2
   6  -3 -26 961.228 326.486   3
   6  -3 -26 702.920 246.818   2
  -3   6 -27 5400.08 410.087   3
   6  -3 -27 4473.71 533.018   3
  -3   6 -27 5449.93 646.238   2
   6  -3 -27 5342.51 534.655   2
  -3   6 -28 10259.5 852.468   2
   6  -3 -28 11406.8 769.489   2
  -3   6 -28 10483.7 577.939   3
   6  -3 -28 9805.58 779.073   3
   6  -3 -29 304.188 297.529   3
   6  -3 -29-122.401 207.865   2
  -3   6 -29 385.584 330.551   2
   6  -3 -30 1036.28 324.881   3
   6  -3 -30 1033.22 310.324   2
  -3   6 -30 834.341 394.539   2
   6  -3 -31 298.367 233.763   2
  -3   6 -31 377.095 294.809   2
   6  -3 -31-462.113 358.465   3
   6  -3 -32 3624.86 528.699   3
   6  -3 -32 3585.59 506.693   2
  -3   6 -32 3381.73 561.411   2
   6  -3 -33 236.731 313.052   3
   6  -3 -33-59.6801 218.089   2
  -3   6 -33 482.408 322.426   2
   6  -3 -34 601.476 361.571   3
   6  -3 -34 520.107 267.612   2
  -3   6 -34 590.982 306.510   2
  -3   6 -35 416.245 281.026   2
   6  -3 -35 326.447 280.093   2
   6  -3 -35 115.575 280.671   3
  -3   6 -36 427.409 378.486   2
   6  -3 -36 583.772 299.335   3
   6  -3 -36 318.158 281.263   2
  -3   6 -37-560.789 375.767   2
   6  -3 -37 482.076 328.367   2
   6  -3 -37 71.8258 258.914   3
   6  -3 -38 1147.34 373.264   2
  -3   6 -38 2309.90 570.212   2
   6  -3 -38 1719.67 433.360   3
   6  -3 -39 256.150 306.581   2
   6  -3 -39-85.4125 271.097   3
   6  -3 -40 2547.06 493.285   3
   6  -3 -40 2364.46 496.265   2
   6  -3 -41-101.090 303.769   3
   4   2 -40 426.338 323.883   2
   4   2 -39 394.865 358.247   2
  -6   4 -38 1196.45 480.262   2
   4   2 -38 1221.64 418.390   2
   4   2 -37 2524.79 515.797   2
   4   2 -37 1630.98 414.674   3
   4   2 -36 566.921 339.800   3
  -6   4 -36 1.23273 281.766   2
   4   2 -36-25.1865 308.224   2
  -6   4 -35 5865.92 764.473   2
   4   2 -35 5045.48 659.856   2
   4   2 -35 5584.99 645.482   3
  -6   4 -34 900.940 410.856   2
   4   2 -34-133.197 248.951   3
   4   2 -34 537.723 316.756   2
   4   2 -33-279.390 305.865   2
   4   2 -33 116.741 260.445   3
  -6   4 -33 463.509 346.762   2
   4   2 -32 383.228 262.722   3
  -6   4 -32-137.292 282.009   2
   4   2 -32-117.332 256.716   2
   4   2 -31 458.983 290.527   3
  -6   4 -31-153.229 277.199   2
   4   2 -31-133.337 278.880   2
  -6   4 -30 1814.79 428.544   2
   4   2 -30 1986.12 394.256   3
   4   2 -30 1661.05 405.955   2
  -6   4 -29 2328.66 482.756   2
   4   2 -29 2274.69 423.134   3
   4   2 -29 1729.77 404.199   2
   4   2 -28 256.443 216.453   3
  -6   4 -28-36.5936 253.441   2
   4   2 -28-109.329 218.379   2
   4   2 -27 476.279 264.271   3
  -6   4 -27 349.537 291.893   2
   2  -6 -27 1083.46 318.689   3
   4   2 -27 321.483 222.073   2
  -6   4 -26 3725.80 516.566   2
   4   2 -26 3718.80 456.448   3
   2  -6 -26 4028.97 487.778   3
   4   2 -25 2867.51 424.529   3
  -6   4 -25 2909.41 461.249   2
   2  -6 -25 3294.83 466.420   3
   2  -6 -24 566.964 266.893   3
  -6   4 -24 197.828 249.006   2
   4   2 -24 147.565 188.711   3
   4   2 -23 2648.09 389.087   3
   6  -4  23 2157.12 178.394   3
  -6   4 -23 2919.24 464.098   2
   2  -6 -23 2548.26 373.251   3
   4   2 -22 8509.76 626.770   3
  -6   4 -22 7651.46 652.208   2
   6  -4  22 7484.53 294.738   3
   2  -6 -22 7823.76 605.668   3
   4   2 -21 4221.58 452.719   3
  -6   4 -21 3924.85 477.238   2
   6  -4  21 3731.85 202.504   3
   2  -6 -21 4681.80 478.190   3
   2  -6 -20 209.262 177.098   3
   4   2 -20 225.543 189.954   3
  -6   4 -20 249.607 215.797   2
   6  -4  20-20.4062 47.2877   3
   6  -4  19 3.41186 39.0988   3
  -6   4 -19 176.934 206.854   2
   4   2 -19-87.5239 189.717   3
   2  -6 -19-26.0484 171.069   3
   4   2 -18 393.086 195.302   3
  -6   4 -18 502.234 240.781   2
   6  -4  18 438.369 61.0343   3
   2  -6 -18 520.855 227.068   3
   4   2 -17 2914.50 351.060   3
   2  -6 -17 2931.48 370.497   3
  -6   4 -17 3174.92 391.763   2
  -6   4 -16 1711.44 314.816   2
   2  -6 -16 1863.00 306.521   3
   4   2 -16 2054.10 311.072   3
  -6   4 -15 1539.39 309.140   2
   4   2 -15 1789.49 291.197   3
  -6   4 -14 54389.0 1360.33   2
   4   2 -14 54140.1 1298.30   3
   4   2 -13 61693.1 1402.48   1
   6  -4  13 56994.4 1182.64   1
  -6   4 -13 59325.9 1376.32   2
   4   2 -13 59912.1 1326.37   3
   4   2 -12 791.076 272.554   1
  -2   6  12 1205.34 229.380   2
   4   2 -12 499.160 224.720   3
   6  -4  12 980.824 208.956   1
   6  -4  11 11271.4 481.587   1
   4   2 -11 10311.2 561.476   3
  -6   4 -11 11022.9 562.447   2
   4   2 -11 11362.3 596.537   1
   6  -4  10 1486.24 187.806   1
   4   2 -10 1505.26 264.087   1
  -6   4 -10 1508.52 257.889   2
   4   2 -10 1091.57 226.335   3
  -6   4  -9 6771.48 433.355   2
   6  -4   9 7252.27 349.613   1
   4   2  -9 6815.84 442.503   3
   4   2  -9 6986.88 437.494   1
   4   2  -8 5006.97 373.087   3
  -6   4  -8 5470.53 362.380   2
   4   2  -8 5642.23 383.535   1
   6  -4   8 5199.97 278.256   1
   4   2  -7 701.039 203.531   3
   6  -4   7 451.288 104.172   1
  -6   4  -7 613.532 190.396   2
   4   2  -7 614.168 190.861   1
   6  -4   7 414.939 148.728   2
   6  -4   6 4771.27 330.036   2
  -6   4  -6 3790.85 150.028   3
   6  -4   6 4161.21 158.089   3
   4   2  -6 5308.55 397.317   3
  -6   4  -6 5405.40 362.636   2
   6  -4   6 4761.79 237.540   1
   4   2  -6 4433.32 369.292   1
   4   2  -5 51505.7 999.865   1
   4   2  -5 49762.7 1045.90   3
   6  -4   5 53032.8 934.126   2
  -6   4  -5 51239.1 579.009   3
   6  -4   5 52333.1 591.896   3
  -6   4  -5 51951.5 934.277   2
   6  -4   5 52043.4 641.812   1
  -6   4  -4 667.492 97.8702   3
   4   2  -4 714.057 178.424   1
   6  -4   4 810.824 117.108   3
   6  -4   4 757.060 86.0856   1
   6  -4   4 1201.28 188.855   2
  -6   4  -4 897.817 180.966   2
   4   2  -4 553.238 191.153   3
  -6   4  -3 66931.8 924.599   2
   4   2  -3 67224.4 1089.84   1
   4   2  -3 66936.7 1167.51   3
   6  -4   3 68590.9 927.041   2
   6  -4   3 70473.5 815.606   3
  -6   4  -3 68654.1 803.631   3
   6  -4   2 81750.4 936.832   2
   6  -4   2 80764.4 944.675   3
  -6   4  -2 82375.8 945.015   3
   4   2  -2 81275.4 1240.51   3
  -6   4  -2 79681.4 923.103   2
  -6   4  -1 181.473 117.234   3
   4   2  -1 223.494 148.932   3
   6  -4   1 187.778 122.683   3
   6  -4   1 200.842 84.2918   2
  -6   4   0 2519.40 201.362   3
   6  -4   0 2471.20 209.987   3
   6  -4   0 2345.25 139.612   2
  -6   4   1 1131.97 165.300   3
   6  -4  -1 752.141 146.165   3
   6  -4  -1 942.345 86.4520   2
   6  -4  -2 1777.64 213.706   3
   6  -4  -3 71103.6 1131.18   3
  -2   6  -4 19771.3 640.851   1
   6  -4  -4 20760.7 636.837   3
  -2   6  -5 5151.02 350.125   1
   6  -4  -5 5459.98 368.057   3
   6  -4  -6 24252.1 743.779   3
  -2   6  -6 26266.6 764.058   1
   6  -4  -7 4765.16 370.761   3
   6  -4  -7 4625.96 166.572   2
  -2   6  -7 4798.67 368.607   1
  -2   6  -8 4283.51 351.313   1
   6  -4  -8 4278.35 366.069   3
   6  -4  -8 4156.54 181.282   2
   2  -6   9 230.082 158.379   1
   6  -4  -9 123.154 76.9755   2
   6  -4  -9 328.690 200.144   3
  -2   6  -9 185.353 127.642   3
  -2   6  -9 9.48314 160.283   1
  -2   6 -10 10064.7 552.460   1
  -2   6 -10 9563.65 416.000   3
   6  -4 -10 8837.50 533.183   3
   6  -4 -10 9631.61 339.241   2
   6  -4 -11 69059.5 1428.97   3
  -2   6 -11 67822.5 1075.48   3
  -2   6 -11 69034.4 1401.56   1
   6  -4 -11 66461.1 929.759   2
   6  -4 -12 1208.95 167.766   2
   6  -4 -12 1403.67 300.389   3
  -2   6 -12 934.976 251.944   1
  -2   6 -12 1020.06 181.506   3
   6  -4 -13 345.441 236.754   3
   6  -4 -13 357.278 126.714   2
  -2   6 -13 128.413 119.960   3
   4   2  13 221.154 133.765   3
  -2   6 -13 566.736 219.525   1
   6  -4 -14 15362.3 738.063   3
  -2   6 -14 14964.4 543.761   3
  -2   6 -14 15025.2 741.168   1
   4   2  14 15599.2 584.130   3
   6  -4 -14 14643.8 527.178   2
   4   2  15 1286.88 201.625   3
   6  -4 -15 1148.30 282.156   3
  -2   6 -15 1555.08 291.712   1
   6  -4 -15 1103.62 180.536   2
  -2   6 -15 1288.23 192.186   3
   4   2  16 242.068 121.245   3
  -2   6 -16 382.324 138.213   3
   6  -4 -16 482.464 248.234   3
   6  -4 -16 231.508 118.806   2
   6  -4 -17 1056.40 212.317   2
   4   2  17 997.341 188.953   3
   6  -4 -17 1351.32 306.033   3
  -2   6 -17 937.328 178.629   3
  -2   6 -18 11228.2 522.427   3
   6  -4 -18 10113.8 671.332   3
   6  -4 -18 10651.2 539.840   2
  -2   6 -19 2299.83 267.212   3
   6  -4 -19 1783.60 249.684   2
   6  -4 -19 1823.51 354.574   3
   6  -4 -20 2716.56 310.177   2
  -2   6 -20 2704.69 288.735   3
   6  -4 -20 3126.28 411.366   3
   6  -4 -21 120.768 146.923   2
   6  -4 -21-75.2424 237.415   3
  -2   6 -21 28.4334 116.264   3
  -2   6 -22 2582.38 291.216   3
   6  -4 -22 2658.33 327.054   2
   6  -4 -22 2898.35 399.940   3
   6  -4 -23 168.178 206.630   2
  -2   6 -23-8.02889 141.439   3
   6  -4 -23 187.602 273.869   3
   6  -4 -24 1298.38 276.419   2
  -2   6 -24 956.918 226.837   3
   6  -4 -24 955.955 323.257   3
  -2   6 -24 622.663 309.571   2
   6  -4 -25 2440.33 402.448   3
   6  -4 -25 2253.17 346.966   2
  -2   6 -25 2389.23 298.704   3
  -2   6 -25 2474.63 446.270   2
   6  -4 -26 2378.67 431.243   3
  -2   6 -26 1679.23 274.666   3
   6  -4 -26 2221.07 355.614   2
  -2   6 -26 1475.58 392.267   2
   6  -4 -27 2721.81 441.699   3
   6  -4 -27 2692.37 388.044   2
  -2   6 -27 2874.06 334.914   3
  -2   6 -27 2835.36 502.610   2
   6  -4 -28 1009.74 283.661   2
  -2   6 -28 1068.95 347.819   2
   6  -4 -28 1308.69 363.943   3
  -2   6 -28 826.246 224.131   3
  -2   6 -29-79.8747 243.757   2
  -2   6 -29 23.2373 152.812   3
   6  -4 -29-144.050 228.402   2
   6  -4 -29-198.986 288.629   3
  -2   6 -30 2281.02 479.840   2
   6  -4 -30 1343.60 324.062   2
   6  -4 -30 2396.20 471.857   3
   6  -4 -31 1659.05 357.819   2
  -2   6 -31 1999.01 433.261   2
   6  -4 -31 1834.77 409.387   3
   6  -4 -32-464.022 288.228   2
   6  -4 -32 245.258 259.021   3
  -2   6 -32 171.519 251.590   2
   6  -4 -33 143.990 222.931   2
   6  -4 -33 580.692 346.226   3
  -2   6 -33 1020.60 322.452   2
   6  -4 -34 526.070 294.993   2
  -2   6 -34 380.591 327.298   2
   6  -4 -34 484.949 297.309   3
   6  -4 -35 2666.57 463.978   2
  -2   6 -35 2881.57 570.438   2
   6  -4 -35 2030.14 421.684   3
   6  -4 -36 222.307 247.316   2
  -2   6 -36-334.519 328.506   2
   6  -4 -36 49.0958 252.884   3
   6  -4 -37-377.665 305.699   2
  -2   6 -37 739.517 415.667   2
   6  -4 -37 519.380 316.437   3
   6  -4 -38 4056.86 604.318   2
  -2   6 -38 5607.96 789.102   2
   6  -4 -38 3932.90 610.030   3
   6  -4 -39 2442.75 513.277   3
   6  -4 -40-325.078 321.502   3
   6  -4 -41-112.338 317.060   3
   5   1 -41 231.342 300.280   2
   5   1 -40-10.6200 289.055   2
   5   1 -39-258.417 289.029   3
   5   1 -39-257.131 270.491   2
  -6   5 -38 413.339 346.202   2
   5   1 -38 126.504 300.266   3
   5   1 -38 226.963 282.018   2
  -6   5 -37 318.992 332.295   2
   5   1 -37 107.783 292.646   2
   5   1 -37 465.977 345.043   3
   5   1 -36 459.479 300.018   2
  -6   5 -36 486.006 373.197   2
   5   1 -36 575.692 331.635   3
   5   1 -35 6970.55 726.872   3
   5   1 -35 7535.14 788.587   2
  -6   5 -35 7225.82 814.834   2
  -6   5 -34 4548.95 677.060   2
   5   1 -34 4327.12 608.916   2
   5   1 -34 4199.31 575.152   3
  -6   5 -33-211.001 304.236   2
   5   1 -33-389.036 311.654   2
   5   1 -33-599.211 316.258   3
   5   1 -32 2622.81 475.088   2
   5   1 -32 1901.81 413.134   3
  -6   5 -32 2010.24 446.388   2
   5   1 -31 900.271 329.631   2
  -6   5 -31 709.922 375.375   2
   5   1 -31 562.459 287.235   3
   5   1 -30 3003.91 475.796   2
  -6   5 -30 2902.53 497.530   2
   5   1 -30 3512.43 509.306   3
   5   1 -29-44.7235 244.948   3
   5   1 -29 43.0034 249.035   2
  -6   5 -29-7.94097 280.851   2
  -6   5 -28 1082.47 415.508   2
   5   1 -28 270.837 260.321   2
   5   1 -28 375.614 265.085   3
  -6   5 -27 23724.1 1249.41   2
   5   1 -27 23689.0 1128.25   3
   5   1 -27 22760.0 1124.89   2
   5   1 -26 3860.58 494.104   2
  -6   5 -26 4384.25 592.756   2
   5   1 -26 4396.34 533.279   3
  -6   5 -25 12.6694 266.432   2
   5   1 -25 8.93131 213.474   3
  -6   5 -24 1938.60 392.984   2
   5   1 -24 1688.11 351.135   3
   5   1 -23 684.457 279.851   3
  -6   5 -23 695.288 331.919   2
  -6   5 -22 11753.7 809.592   2
   5   1 -22 11968.0 753.867   3
   5   1 -21 6434.95 548.078   3
  -6   5 -21 6993.11 608.093   2
   5   1 -20 626.404 271.450   3
  -6   5 -20 744.039 287.231   2
  -6   5 -19 14584.8 824.131   2
   5   1 -19 14227.9 758.978   3
   5   1 -18-0.87483 184.110   3
  -6   5 -18 355.384 212.417   2
  -6   5 -17-321.402 253.971   2
   5   1 -17-14.6258 179.902   3
  -6   5 -16 700.388 242.644   2
   5   1 -16 586.300 204.090   3
  -6   5 -15 527.891 260.002   2
   5   1 -15 476.965 229.618   3
   5   1 -14 33756.6 1056.67   3
  -6   5 -14 34133.7 1088.47   2
   5   1 -13 2132.35 315.559   3
  -6   5 -13 2422.12 332.932   2
   6  -5  13 2195.00 254.007   1
  -6   5 -12 3652.69 404.519   2
   5   1 -12 3996.71 409.859   3
   6  -5  12 4179.75 343.298   1
   6  -5  11 56634.4 1085.53   1
   5   1 -11 58127.7 1282.35   3
  -6   5 -11 58205.3 1277.32   2
   5   1 -11 57164.5 1254.40   1
   5   1 -10 5973.29 443.999   3
  -6   5 -10 5353.87 429.697   2
   6  -5  10 5348.17 339.816   1
   5   1 -10 5182.66 404.968   1
   5   1  -9 2958.20 302.244   1
  -6   5  -9 2960.74 313.786   2
   5   1  -9 2495.00 320.208   3
   6  -5   9 2889.78 246.075   1
  -5  -1   9 3252.59 306.593   1
   6  -5   8 6471.99 321.446   1
   5   1  -8 6323.44 430.156   3
  -6   5  -8 6550.86 402.034   2
  -5  -1   8 6504.88 398.519   1
   5   1  -8 6470.16 402.429   1
   6  -5   7 411.057 112.899   1
  -6   5  -7 178.904 175.916   2
  -5  -1   7 417.684 170.714   1
   5   1  -7 168.924 161.549   1
   5   1  -7 457.283 203.656   3
  -6   5  -6 71.4649 137.359   2
  -6   5  -6 101.055 44.7207   3
   6  -5   6 107.960 80.8099   1
   5   1  -6-17.3470 197.032   3
   5   1  -6-122.867 141.344   1
  -5  -1   6 104.963 120.354   1
  -6   5  -5 7561.01 242.661   3
   6  -5   5 7765.92 242.457   3
  -5  -1   5 8198.94 403.741   1
   6  -5   5 7540.06 277.701   1
  -6   5  -5 7341.32 365.928   2
   5   1  -5 8495.02 446.589   3
   5   1  -5 7541.30 380.545   1
  -6   5  -4 503.130 86.7557   1
  -6   5  -4 527.399 90.8290   3
   6  -5   4 446.358 98.8710   3
   5   1  -4 618.005 152.408   1
  -6   5  -4 769.350 160.844   2
   5   1  -4 658.617 191.818   3
  -6   5  -3 74764.3 972.467   2
  -6   5  -3 75814.3 883.924   3
  -6   5  -3 73314.8 710.389   1
   6  -5   3 74223.9 872.028   3
   5   1  -3 75199.7 1089.06   1
   5   1  -3 73352.4 1230.49   3
  -6   5  -2 16204.4 461.623   3
   5   1  -2 13630.6 550.410   3
  -6   5  -2 16318.0 437.772   2
   6  -5   2 15386.8 444.204   3
   5   1  -2 13843.5 467.107   1
  -6   5  -2 14211.1 301.990   1
   5   1  -1 61865.0 1072.25   3
  -6   5  -1 64923.9 927.591   3
   6  -5   1 64115.3 912.149   3
  -6   5  -1 63516.1 751.164   2
   6  -5   0 4780.55 312.402   3
   5   1   0 4706.29 339.260   3
  -6   5   0 4699.81 299.776   3
  -6   5   0 4649.53 195.270   2
  -6   5   1 1551.04 103.059   2
   5   1   1 1352.78 218.862   3
  -6   5   1 1574.82 200.088   3
   6  -5  -1 1925.76 209.806   3
   6  -5  -2 4211.75 288.624   3
   6  -5  -3 41048.1 880.367   3
   6  -5  -4 4081.94 331.381   3
  -1   6  -5 33181.8 874.042   1
   6  -5  -5 32585.6 849.098   3
  -1   6  -6 26862.2 809.137   1
   6  -5  -6 25933.0 790.268   3
  -1   6  -7 4863.18 383.484   1
   6  -5  -7 5331.92 393.563   3
  -1   6  -8 286.813 180.818   1
   6  -5  -8 496.966 201.715   3
  -1   6  -9 11.6394 189.720   1
  -1   6  -9 103.804 137.409   3
   6  -5  -9 106.270 198.822   3
  -1   6 -10 20500.6 647.125   3
   6  -5 -10 18271.4 751.499   3
  -1   6 -10 20725.3 787.985   1
   6  -5 -10 19996.9 456.518   2
  -1   6 -11 22712.0 847.197   1
  -1   6 -11 23453.5 694.680   3
   6  -5 -11 22381.1 830.631   3
   6  -5 -11 22858.0 527.285   2
  -1   6 -12 1756.53 306.475   1
   6  -5 -12 2035.91 197.750   2
  -1   6 -12 1707.03 244.226   3
   6  -5 -12 1818.85 305.713   3
   6  -5 -13 33863.1 740.640   2
  -1   6 -13 33709.7 869.300   3
   6  -5 -13 33035.8 1068.35   3
  -1   6 -13 34098.2 1078.05   1
  -1   6 -14 11299.1 651.414   1
   6  -5 -14 10093.3 617.289   3
  -1   6 -14 11978.2 522.287   3
   6  -5 -14 11037.2 450.227   2
   5   1  14 10890.6 464.465   3
   6  -5 -15 98.9783 122.672   2
   5   1  15 199.834 115.252   3
   6  -5 -15-88.0886 215.283   3
  -1   6 -15 186.999 128.780   3
  -1   6 -15 241.642 230.262   1
   6  -5 -16 623.470 270.219   3
  -1   6 -16 654.976 173.022   3
   6  -5 -16 800.417 169.885   2
   5   1  16 704.526 152.397   3
  -1   6 -16 599.920 237.577   1
   6  -5 -17 5704.46 506.719   3
  -1   6 -17 5278.47 391.514   3
   6  -5 -17 5089.61 369.251   2
   5   1  17 4667.60 330.725   3
   6  -5 -18 5000.13 377.239   2
  -1   6 -18 5715.00 408.878   3
   6  -5 -18 5812.71 516.144   3
   5   1  18 5683.40 374.673   3
   5   1  19 149.861 113.096   3
   6  -5 -19 9.07784 211.207   3
  -1   6 -19 35.1313 132.181   3
   6  -5 -19-12.5949 163.738   2
   5   1  20 3295.35 305.065   3
  -1   6 -20 3190.89 331.652   3
   6  -5 -20 3039.46 409.536   3
   6  -5 -20 3860.89 365.498   2
   6  -5 -21 12167.1 768.849   3
   6  -5 -21 12605.7 636.601   2
  -1   6 -21 13050.5 636.744   3
   6  -5 -22 183.698 224.788   3
   6  -5 -22 107.764 186.711   2
  -1   6 -22 94.1899 146.547   3
  -1   6 -23 965.094 217.903   3
   6  -5 -23 1038.87 246.000   2
   6  -5 -23 716.370 249.003   3
   6  -5 -24 126.885 173.097   2
  -1   6 -24 214.354 186.949   3
   6  -5 -25 8935.36 622.970   2
   6  -5 -25 8696.25 702.489   3
  -1   6 -25 9626.45 597.537   3
   6  -5 -26 412.137 263.005   3
  -1   6 -26 687.725 222.164   3
   6  -5 -26 296.815 234.861   2
  -1   6 -27 238.589 188.181   3
  -1   6 -27 627.349 289.428   2
   6  -5 -27 548.986 234.459   2
   6  -5 -27 661.981 321.437   3
  -1   6 -28 113.030 157.652   3
   6  -5 -28 171.321 185.802   2
   6  -5 -28 740.565 304.279   3
  -1   6 -28 889.577 405.085   2
  -1   6 -29 758.485 364.878   2
   6  -5 -29 949.911 297.370   2
   6  -5 -29 614.314 297.241   3
  -1   6 -29 767.913 247.098   3
   6  -5 -30 65.6041 271.941   3
  -1   6 -30 1105.85 272.201   3
   6  -5 -30 1236.31 320.208   2
  -1   6 -30 615.041 330.376   2
   6  -5 -31 88.3932 249.146   3
   6  -5 -31 19.0309 223.859   2
   6  -5 -32-55.7948 207.406   2
   6  -5 -32 272.151 262.377   3
  -1   6 -32 296.001 311.203   2
  -1   6 -33 3434.57 589.366   2
   6  -5 -33 4897.98 631.140   3
  -1   6 -34 1158.08 432.970   2
   6  -5 -34 74.2330 297.799   3
  -1   6 -35 495.990 375.992   2
   6  -5 -35 650.155 334.460   3
  -1   6 -36 803.950 381.622   2
   6  -5 -36 664.628 346.391   3
   6  -5 -37 1408.32 434.043   3
  -1   6 -37 1378.53 446.042   2
   6  -5 -38 3558.56 609.316   3
  -1   6 -38 3130.15 625.145   2
   6  -5 -39 560.018 376.416   3
   6  -5 -40-295.228 329.894   3
   6  -5 -41 4010.08 635.773   3
   6   0 -41 217.248 271.181   2
   6   0 -40 762.842 363.792   2
   6   0 -40 1030.61 379.302   3
   6   0 -39 959.095 384.327   3
   6   0 -39-422.058 319.224   2
   6   0 -38-146.402 283.977   3
   6   0 -38 58.9297 236.783   2
  -6   6 -37 566.173 346.947   2
   6   0 -37-256.153 321.596   3
   6   0 -37-7.16449 238.314   2
   6   0 -36 1097.50 344.055   2
  -6   6 -36 1548.21 472.305   2
   6   0 -36 591.370 351.193   3
   6   0 -35 2466.05 469.862   2
  -6   6 -35 1539.30 461.333   2
   6   0 -35 1640.50 393.538   3
  -6   6 -34 1674.33 455.452   2
   6   0 -34 1608.59 426.997   3
   6   0 -34 1541.31 394.016   2
  -6   6 -33 112.335 251.396   2
   6   0 -33 55.8924 266.619   2
   6   0 -33 235.020 284.610   3
  -6   6 -32 6127.98 738.929   2
   6   0 -32 5730.30 664.007   3
   6   0 -32 5459.09 636.071   2
   6   0 -31-179.443 249.721   2
   6   0 -31 153.676 259.596   3
  -6   6 -31 325.417 288.328   2
   6   0 -30 425.943 238.367   3
  -6   6 -30 159.563 221.338   2
   6   0 -30 37.6235 207.334   2
  -6   6 -29 530.005 334.561   2
   6   0 -29 465.402 288.578   3
   6   0 -29 460.757 265.219   2
  -6   6 -28 8526.92 809.003   2
   6   0 -28 9678.55 762.642   2
   6   0 -28 8626.03 748.468   3
   6   0 -27 10379.4 800.418   3
  -6   6 -27 11741.4 922.587   2
   6   0 -27 11509.6 807.260   2
   6   0 -26 651.518 279.855   3
  -6   6 -26 15.4466 273.425   2
   6   0 -26 11.6989 217.679   2
  -6   6 -25 174.897 319.054   2
   6   0 -25-534.269 270.860   3
  -6   6 -24 37787.8 1474.22   2
   6   0 -24 35876.0 1364.02   3
   6   0 -23 458.641 297.124   3
  -6   6 -23 860.564 394.640   2
  -6   6 -23 565.660 100.420   3
   6   0 -22 6904.63 607.371   3
  -6   6 -22 6240.23 592.408   2
  -6   6 -22 5859.08 244.464   3
  -6   6 -21 662.895 245.267   2
  -6   6 -21 673.386 86.5423   3
   6   0 -21 928.149 267.710   3
  -6   6 -20 2356.76 137.749   3
   6   0 -20 2988.79 407.352   3
  -6   6 -20 2824.49 405.867   2
  -6   6 -19 7322.11 612.141   2
  -6   6 -19 5863.67 201.166   3
   6   0 -19 6504.20 537.861   3
   6   0 -18 1528.97 312.001   3
  -6   6 -18 1239.20 86.7214   3
  -6   6 -18 1562.55 325.724   2
   6   0 -17 261.045 221.455   3
  -6   6 -17 703.814 283.974   2
   6   0 -16 47300.4 1336.63   3
  -6   6 -16 47430.2 1361.82   2
   6   0 -15 440.976 231.273   3
  -6   6 -15 146.308 217.834   2
  -6   6 -14 8243.27 559.089   2
   6   0 -14 8980.50 565.473   3
   6   0 -13 2487.35 350.229   3
  -6   6 -13 2182.71 331.034   2
   6  -6  13 2203.98 268.049   1
   6   0 -12 6496.49 485.713   3
  -6   6 -12 6510.21 480.870   2
   6  -6  12 6815.58 421.474   1
   6   0 -11 2525.63 326.554   3
   6  -6  11 2855.22 266.168   1
  -6   6 -11 2359.22 316.421   2
   6   0 -10 1590.87 283.306   3
   6  -6  10 1281.28 194.621   1
  -6   6 -10 1896.53 291.378   2
  -6   0  10 1650.84 240.972   1
  -6   0   9 71.1079 128.901   1
   6   0  -9-31.3692 142.466   1
  -6   6  -9 84.9573 41.2181   3
   6  -6   9 136.366 116.297   1
  -6   6  -9-218.666 173.761   2
   6   0  -9 10.3140 192.368   3
  -6   0   8 23375.8 726.350   1
  -6   6  -8 23745.4 742.778   2
  -6   6  -8 21423.8 365.094   3
   6   0  -8 23224.4 799.133   3
  -6   6  -8 22167.2 631.748   1
   6  -6   8 22749.7 629.454   1
   6   0  -8 23343.6 712.784   1
   6  -6   7 251.926 110.349   1
  -6   6  -7 398.413 80.2789   3
  -6   0   7 215.279 146.350   1
  -6   6  -7 201.898 116.323   1
   6   0  -7 686.839 234.419   3
   6   0  -7 310.467 155.273   1
  -6   6  -7 407.762 171.560   2
   6  -6   6 1613.78 176.738   1
  -6   6  -6 1517.56 182.439   1
   6   0  -6 2243.93 306.479   3
   6   0  -6 1421.34 229.864   1
  -6   0   6 1685.06 226.588   1
  -6   6  -6 1872.45 157.291   3
  -6   6  -5 5828.06 286.779   1
  -6   6  -5 6187.59 270.502   3
   6   0  -5 6257.44 416.638   3
   6   0  -5 5359.93 345.063   1
  -6   0   5 5622.35 336.553   1
   6   0  -4 1858.80 254.863   3
   6   0  -4 1907.08 205.762   1
  -6   6  -4 1779.87 167.989   1
  -6   6  -4 2220.84 176.721   3
   6  -6   3 20123.3 495.066   3
   6   0  -3 18880.9 530.327   1
  -6   6  -3 19049.9 449.867   1
   6   0  -3 18929.2 647.052   3
  -6   6  -3 18592.0 489.815   3
  -6   6  -2 1327.61 163.232   3
   6   0  -2 1301.07 159.218   1
   6  -6   2 1276.07 151.621   3
  -6   6  -2 1199.03 130.764   1
   6   0  -2 1458.37 216.349   3
   6  -6   1 256.310 123.440   3
   6   0  -1 25.4608 85.9594   1
   6   0  -1 86.1730 142.067   3
  -6   6  -1 189.174 128.982   3
   6   0   0 94581.1 1321.80   3
   6  -6   0 95374.5 1228.66   3
  -6   6   0 95862.4 1262.48   3
  -6   6   1 389.124 165.919   3
   6   0   1 915.280 181.693   3
   6  -6  -1 924.899 184.103   3
   6   0   2 236.235 132.679   3
   6  -6  -2 116.885 151.811   3
  -6   6   2 37.2914 133.662   3
   6   0   3 27054.8 684.018   3
   6  -6  -3 27408.4 743.154   3
   6  -6  -4 117672. 1586.30   3
   6   0   4 115830. 1362.37   3
   6  -6  -5 713.635 213.631   3
   0   6  -5 1017.25 240.337   1
   0   6  -6 21130.6 749.661   1
   6  -6  -6 20175.7 716.335   3
   0   6  -7 1207.92 273.065   1
   6  -6  -7 1799.41 307.226   3
  -6   6   7 1067.05 90.0175   2
   6  -6  -8 28522.3 905.451   3
   0   6  -8 28004.4 788.990   3
   0   6  -8 28686.9 904.771   1
   0   6  -9 46.6121 202.193   1
   6  -6  -9 300.959 219.719   3
   0   6  -9-13.5046 176.078   3
   6  -6 -10 7575.89 517.055   3
   0   6 -10 7146.37 498.133   1
   0   6 -10 7664.33 442.963   3
   6  -6 -11 14881.5 713.650   3
   0   6 -11 15468.9 741.911   1
   0   6 -11 15102.4 617.613   3
   0   6 -12 11763.6 650.501   1
   0   6 -12 11230.2 551.274   3
   6  -6 -12 11524.1 645.718   3
   0   6 -13 5755.13 477.653   1
   0   6 -13 5565.34 394.503   3
   6  -6 -13 5871.76 481.466   3
   6   0  14 12294.4 461.699   3
   0   6 -14 12445.8 568.188   3
   6  -6 -14 12892.8 705.316   3
   0   6 -14 12983.4 709.748   1
   6  -6 -15 394.796 272.888   3
   0   6 -15 752.572 291.459   1
   6   0  15 520.981 157.585   3
   0   6 -15 944.685 227.025   3
   6   0  16 33507.5 784.301   3
   0   6 -16 33990.5 1186.20   1
   6  -6 -16 32998.4 1144.26   3
   0   6 -16 34342.0 972.031   3
   6   0  17 14491.6 533.157   3
   6  -6 -17 14342.8 795.891   3
   0   6 -17 15067.8 824.419   1
   0   6 -17 14727.4 659.577   3
   0   6 -18 23968.9 843.092   3
   6   0  18 23122.3 687.974   3
   6  -6 -18 24224.4 1026.18   3
   0   6 -19-199.528 165.624   3
   6   0  19 1.66722 99.0896   3
   6  -6 -19-71.0207 244.716   3
   6   0  20 5720.44 370.070   3
   6  -6 -20 5856.82 553.555   3
   0   6 -20 6377.82 476.946   3
   0   6 -21 40.7535 166.353   3
   6   0  21 195.549 123.197   3
   6  -6 -21 188.486 226.622   3
   0   6 -22 248.461 164.117   3
   6   0  22 165.500 125.285   3
   6  -6 -22 276.189 232.592   3
   0   6 -23 8365.63 563.420   3
   6  -6 -23 8240.70 697.276   3
   6   0  23 7131.36 433.296   3
   0   6 -24 43583.5 1262.99   3
   6  -6 -24 41918.9 1488.94   3
   0   6 -25 9258.47 626.285   3
   6  -6 -25 7116.22 679.333   3
   0   6 -26 1012.36 252.545   3
   6  -6 -26 1322.99 344.633   3
   0   6 -27 500.456 230.138   3
   6  -6 -27 230.274 249.557   3
   0   6 -28 323.103 192.329   3
   6  -6 -28 627.287 316.288   3
   0   6 -29-312.315 306.401   2
   0   6 -29-114.238 166.743   3
   6  -6 -29-135.862 283.484   3
   0   6 -30 578.196 248.216   3
   0   6 -30 224.633 286.687   2
   6  -6 -30 797.694 303.232   3
   6  -6 -31 322.540 309.997   3
   0   6 -31 181.426 208.613   3
   0   6 -31-12.1734 284.302   2
   6  -6 -32 4061.83 579.643   3
   0   6 -32 4259.69 646.991   2
   6  -6 -33 67.7027 268.784   3
   0   6 -33 621.432 364.766   2
   0   6 -34 291.617 280.229   2
   6  -6 -34-260.292 329.731   3
   6  -6 -35 270.882 244.052   3
   0   6 -35-565.573 364.814   2
   6  -6 -36 1030.28 388.037   3
   0   6 -36 1398.43 413.378   2
   6  -6 -37 12.0686 297.648   3
   0   6 -37 763.420 347.667   2
   6  -6 -38 246.122 334.781   3
   0   6 -38 649.674 361.873   2
   6  -6 -39 363.678 295.866   3
   6  -6 -40 1938.15 457.002   3
   6  -6 -41 595.512 391.862   3
   6  -7 -40-79.4544 322.837   3
   6  -7 -39-85.2474 312.576   3
   6  -7 -38 1842.85 449.781   3
   1   6 -38 1800.70 526.805   2
   6  -7 -37 1040.11 405.383   3
   1   6 -37 158.410 374.876   2
   1   6 -36-325.702 285.996   2
   6  -7 -36-209.676 312.704   3
   6  -7 -35 2356.72 479.497   3
   1   6 -35 1934.06 439.565   2
   1   6 -34 366.095 307.966   2
   6  -7 -34 578.391 331.573   3
   6  -7 -33 51.7183 255.014   3
   1   6 -33-284.046 297.718   2
   1   6 -33-34.8744 202.900   3
   1   6 -32-449.574 239.886   3
   1   6 -32-608.598 391.028   2
   6  -7 -31 58.6483 271.505   3
   1   6 -31 149.644 293.267   2
   1   6 -31 375.676 248.411   3
   1   6 -30 700.182 284.115   3
   1   6 -30 931.143 358.840   2
   6  -7 -30 1033.14 363.395   3
   1   6 -29 701.340 276.002   3
   6  -7 -29 1231.92 398.589   3
   1   6 -28 972.184 279.635   3
   6  -7 -28 286.268 258.559   3
   1   6 -27 7363.46 607.637   3
   6  -7 -27 6341.75 656.387   3
   6  -7 -26-53.6801 229.721   3
   1   6 -26 293.352 190.577   3
   1   6 -25 1429.71 308.938   3
   6  -7 -25 1186.66 372.329   3
   1   6 -24 110.016 184.568   3
   6  -7 -24 574.504 328.191   3
   1   6 -23 1374.57 306.283   3
   6  -7 -23 1449.63 324.537   3
   7  -1  22 2483.35 231.897   3
   1   6 -22 2770.91 365.133   3
   6  -7 -22 3003.13 451.349   3
   6  -7 -21 8616.64 672.969   3
   7  -1  21 8329.92 403.621   3
   1   6 -21 9128.18 588.229   3
   1   6 -20 3193.71 362.515   3
   6  -7 -20 2902.65 423.389   3
   7  -1  20 2953.03 244.706   3
   7  -1  19 7463.43 373.050   3
   1   6 -19 7738.17 535.539   3
   6  -7 -19 8225.91 638.027   3
   1   6 -18 1252.59 307.002   1
   1   6 -18 1640.79 299.548   3
   6  -7 -18 2194.59 369.924   3
   7  -1  18 1717.97 192.739   3
   1   6 -17 936.181 286.507   1
   1   6 -17 669.486 207.703   3
   7  -1  17 530.107 122.743   3
   1   6 -16 258.700 160.943   3
   7  -1  16 272.113 104.967   3
   6  -7 -16 303.097 263.564   3
   1   6 -16 429.579 217.599   1
   1   6 -15 4663.72 402.358   3
   1   6 -15 5372.67 519.716   1
   7  -1  15 4259.77 263.771   3
   6  -7 -15 4493.33 463.810   3
   1   6 -14 26938.7 1035.94   1
   6  -7 -14 26023.7 1001.49   3
   1   6 -14 25254.8 883.591   3
  -6   7  14 26979.2 710.605   2
   7  -1  14 27463.1 632.609   3
   1   6 -13 3876.72 373.585   3
   1   6 -13 3634.01 404.569   1
   6  -7 -13 3910.22 448.090   3
  -6   7  13 3677.51 260.608   2
  -6   7  12 113.596 84.9888   2
   6  -7 -12 149.421 205.660   3
   1   6 -12 211.344 214.556   1
   1   6 -12 94.0854 155.173   3
  -6   7  11 43488.8 765.027   2
   6  -7 -11 44118.3 1215.97   3
   1   6 -11 44840.1 1240.33   1
   1   6 -11 45918.0 1116.53   3
  -6   7  10 43006.6 717.208   2
   6  -7 -10 40821.8 1153.39   3
   1   6 -10 45324.9 1097.32   3
   1   6 -10 43751.0 1197.63   1
   1   6  -9 4993.65 395.421   3
  -6   7   9 4863.99 236.815   2
   1   6  -9 4937.40 431.028   1
   6  -7  -9 4865.24 424.872   3
   6  -7  -8 809.046 250.625   3
   1   6  -8 489.047 228.767   3
   1   6  -8 650.837 251.316   1
  -6   7   8 426.507 87.4026   2
   7  -1   8 426.063 129.224   3
   1   6  -7 972.512 248.006   1
   7  -1   7 657.326 142.654   3
  -6   7   7 519.563 84.8338   2
   6  -7  -7 1097.86 272.108   3
   6  -7  -6 15939.3 658.850   3
   1   6  -6 15201.6 665.133   1
   7  -1   6 15910.0 493.246   3
   1   6  -5 481.534 212.534   1
   6  -7  -5 250.725 178.448   3
   7  -1   5 425.551 124.982   3
   7  -1   4 4321.53 283.409   3
   6  -7  -4 4534.39 362.636   3
   7  -1   3 101757. 1311.80   3
   6  -7  -3 99555.0 1484.06   3
   7  -1   2 4695.98 316.712   3
  -6   7   2 4305.99 343.670   3
   6  -7  -2 4440.57 334.268   3
   7  -1   1 11090.5 465.668   3
   6  -7  -1 11013.9 464.386   3
  -6   7   1 11475.4 486.077   3
  -7   1  -1 11098.3 467.281   3
  -6   7   0 997.474 173.066   3
  -7   1   0 1027.57 196.033   3
   7  -1   0 870.134 128.268   1
   7  -1   0 874.870 176.540   3
   6  -7   0 967.088 184.432   3
   7  -1  -1 28864.3 573.835   1
   7  -1  -1 28762.4 773.355   3
  -7   1   1 29410.9 780.816   3
  -6   7  -1 28396.3 708.406   3
   7  -1  -2 753.135 147.692   1
  -6   7  -2 822.058 167.230   3
   7  -1  -2 612.360 188.108   3
  -6   7  -3 259.159 125.943   3
  -6   7  -3 222.053 107.428   1
   7  -1  -3 227.792 107.926   1
   7  -1  -4 4779.46 278.457   1
  -6   7  -4 4969.79 293.106   1
   7  -1  -4 4925.77 367.163   3
  -6   7  -4 4817.52 275.173   3
  -7   1   5 29570.6 700.061   1
   7  -1  -5 28441.3 680.917   1
   7  -1  -5 28184.2 849.992   3
  -6   7  -5 28059.9 672.038   1
  -6   7  -5 29299.7 616.253   3
  -6   7  -6 5115.11 252.723   3
   7  -1  -6 5318.92 404.967   3
  -6   7  -6 4905.95 312.113   1
  -7   1   6 5231.55 322.431   1
   7  -1  -6 4915.73 312.227   1
  -7   1   7 1207.29 189.300   1
  -6   7  -7 1537.76 144.053   3
  -6   7  -7 1402.92 192.268   1
   7  -1  -7 1652.85 284.935   3
   7  -1  -7 1501.01 202.848   1
  -6   7  -8 145.592 71.8909   3
  -6   7  -8 261.127 131.502   1
   6  -7   8 407.716 142.607   1
  -7   1   8 240.115 123.986   1
   7  -1  -8 270.185 197.237   3
   6  -7   9 4496.12 323.043   1
  -6   7  -9 5029.40 350.936   1
  -6   7  -9 4455.93 208.781   3
  -7   1   9 4952.62 367.791   1
   7  -1  -9 4850.25 411.519   3
  -6   7 -10 3959.54 338.667   1
   7  -1 -10 3954.71 388.821   3
   6  -7  10 3215.89 287.255   1
  -7   1  10 3450.26 312.964   1
  -6   7 -10 3538.50 181.383   3
   6  -7  11 3369.55 315.814   1
  -6   7 -11 3749.05 324.968   1
   7  -1 -11 3543.34 378.625   3
  -6   7 -11 3215.18 161.523   3
  -6   7 -12 190.921 68.2802   3
   7  -1 -12 173.618 277.796   3
  -6   7 -13 41614.4 1196.84   2
   7  -1 -13 42470.1 1237.44   3
  -6   7 -13 39498.2 518.520   3
  -6   7 -14 19836.7 366.462   3
  -6   7 -14 21601.6 886.159   2
   7  -1 -14 21363.1 885.924   3
  -6   7 -15 198.778 48.4206   3
   7  -1 -15 207.110 230.750   3
  -6   7 -15 248.082 231.081   2
   7  -1 -16 15.0228 198.063   3
  -6   7 -16 218.689 57.2299   3
  -6   7 -16 199.022 205.328   2
  -6   7 -17 25238.1 442.850   3
  -6   7 -17 27542.2 1098.36   2
   7  -1 -17 27351.9 1064.36   3
  -6   7 -18 442.603 70.5319   3
   7  -1 -18 213.456 215.831   3
  -6   7 -18 541.746 220.853   2
  -6   7 -19 795.973 93.1754   3
  -6   7 -19 865.524 289.211   2
   7  -1 -19 661.634 249.928   3
  -6   7 -20 90.7112 49.8649   3
  -6   7 -20-223.291 288.363   2
   7  -1 -20 1.69337 198.502   3
  -6   7 -21 9406.79 315.287   3
  -6   7 -21 10546.0 767.342   2
   7  -1 -21 9032.95 693.571   3
  -6   7 -22 1520.47 394.207   2
  -6   7 -22 960.130 109.941   3
   7  -1 -22 1443.54 321.599   3
  -6   7 -23 2745.92 466.757   2
  -6   7 -23 2239.11 172.306   3
   7  -1 -23 2445.80 413.341   3
   7  -1 -24 375.910 287.672   3
   7  -1 -24 398.629 240.503   2
  -6   7 -24 385.805 258.095   2
   7  -1 -25 8991.83 735.767   3
  -6   7 -25 8593.53 758.637   2
   7  -1 -25 8887.36 659.713   2
  -6   7 -26 1153.38 374.178   2
   7  -1 -26 2163.10 379.152   2
   7  -1 -26 2055.37 437.330   3
   7  -1 -27 270.980 239.063   3
   7  -1 -27 408.834 231.975   2
  -6   7 -27 249.677 279.211   2
  -6   7 -28 1265.90 403.387   2
   7  -1 -28 741.190 301.396   3
   7  -1 -28 1740.32 349.325   2
  -6   7 -29 1865.14 467.315   2
   7  -1 -29 1456.77 382.074   3
   7  -1 -29 1633.90 377.707   2
   7  -1 -30 1891.42 409.066   3
  -6   7 -30 2188.33 494.734   2
   7  -1 -30 1743.37 364.855   2
   7  -1 -31 2343.71 421.778   2
  -6   7 -31 2230.83 491.454   2
   7  -1 -31 3276.83 525.443   3
   7  -1 -32-103.442 206.753   2
   7  -1 -32 302.437 249.730   3
  -6   7 -32 436.585 338.893   2
   7  -1 -33 105.720 265.318   3
  -6   7 -33 3.05721 318.474   2
   7  -1 -33-150.727 215.176   2
   7  -1 -34 793.766 351.767   3
  -6   7 -34 376.551 314.354   2
   7  -1 -35 1883.09 440.466   2
  -6   7 -35 1635.21 471.705   2
   7  -1 -35 2285.83 491.423   3
   7  -1 -36 76.3693 275.287   2
   7  -1 -36 323.881 280.319   3
  -6   7 -36-264.427 329.659   2
   7  -1 -37 2098.96 467.020   2
  -6   7 -37 2110.88 605.603   2
   7  -1 -37 1664.21 448.975   3
   7  -1 -38 1209.38 383.435   2
   7  -1 -38 810.032 404.851   3
   7  -1 -39 1179.21 411.650   2
   7  -1 -39 703.615 345.054   3
   7  -1 -40 1369.19 443.344   3
   7  -1 -40 1315.52 436.761   2
   7  -1 -41 3213.83 588.212   3
   5  -7 -40 3875.46 623.724   3
   2   5 -39 938.709 451.820   2
   5  -7 -39 171.961 287.258   3
   2   5 -38 1987.38 489.651   2
   5  -7 -38 1194.63 396.201   3
   5  -7 -37-298.870 263.687   3
   2   5 -37-287.882 305.940   2
   5  -7 -36 1488.69 451.546   3
   2   5 -36 566.023 380.601   2
   2   5 -35 1466.73 483.061   2
   5  -7 -35 694.010 346.397   3
   2   5 -34 88.5538 219.759   3
   5  -7 -34 220.374 296.241   3
   2   5 -34 108.714 282.261   2
   2   5 -33 915.834 395.029   2
   2   5 -33 366.586 220.973   3
   2   5 -32 4838.20 556.275   3
   2   5 -32 4670.58 641.652   2
   5  -7 -32 5365.79 632.200   3
   2   5 -31 210.859 241.092   3
   5  -7 -31-306.730 326.465   3
   2   5 -30-161.816 246.204   3
   5  -7 -30 70.0557 226.487   3
   2   5 -30-148.354 301.694   2
   5  -7 -29 361.774 308.099   3
   2   5 -29 290.789 222.052   3
   5  -7 -28 5183.64 592.651   3
   2   5 -28 4054.13 460.336   3
   2   5 -27 1621.56 331.587   3
   5  -7 -27 2396.39 468.929   3
   2   5 -26-61.9943 236.137   3
   5  -7 -26 243.226 256.879   3
   2   5 -25 2217.26 367.753   3
   5  -7 -25 1934.07 410.999   3
   5  -7 -24 18425.2 1001.09   3
   2   5 -24 17009.6 873.801   3
   5  -7 -23 2031.78 392.690   3
   2   5 -23 2062.20 343.148   3
   7  -2  22 823.815 135.271   3
   5  -7 -22 1041.92 313.646   3
   2   5 -22 945.252 263.213   3
   7  -2  21-11.6608 74.9892   3
   2   5 -21-112.750 184.183   3
   5  -7 -21 126.838 224.533   3
   2   5 -20 65.4157 183.385   3
   7  -2  20 34.8710 74.1820   3
   5  -7 -20 52.6147 232.883   3
   7  -2  19 319.012 91.2877   3
   5  -7 -19 481.150 230.321   3
   2   5 -19 104.223 173.218   3
   5  -7 -18 1636.41 329.115   3
   7  -2  18 2032.71 171.188   3
   2   5 -18 2025.92 296.056   3
   2   5 -17 5742.65 536.377   1
   2   5 -17 6072.89 470.710   3
   7  -2  17 5464.18 256.813   3
   5  -7 -17 5292.80 499.803   3
   7  -2  16 24782.1 525.015   3
   2   5 -16 26326.9 928.775   3
   5  -7 -16 26011.3 1010.47   3
  -5   7  16 24067.2 769.770   2
   2   5 -16 24883.9 1041.71   1
   2   5 -15 1462.24 265.906   3
   2   5 -15 1776.68 328.591   1
   5  -7 -15 1612.59 306.295   3
  -5   7  15 1249.38 193.260   2
   7  -2  15 1617.81 146.542   3
  -5   7  14 20802.6 665.513   2
   2   5 -14 23295.3 840.844   3
   5  -7 -14 21757.7 899.387   3
   7  -2  14 21590.4 473.081   3
   2   5 -14 22383.6 928.643   1
   7  -2  13 123.990 75.2357   3
   2   5 -13 63.3114 172.125   3
  -5   7  13 142.456 111.124   2
   5  -7 -13 222.053 225.443   3
   2   5 -13 471.390 245.782   1
   2   5 -12 4386.59 430.864   1
   2   5 -12 4738.84 398.224   3
   5  -7 -12 4573.59 427.878   3
  -5   7  12 4327.77 288.088   2
   2   5 -11 8270.71 546.646   1
  -5   7  11 8980.01 389.861   2
   5  -7 -11 8521.71 542.971   3
   2   5 -11 8982.20 516.403   3
   5  -7 -10 5303.05 443.361   3
   7  -2  10 5061.69 234.265   3
  -5   7  10 5363.28 291.746   2
   2   5 -10 5144.35 443.334   1
   2   5 -10 4838.09 395.162   3
  -5   7   9 2119.48 185.143   2
   7  -2   9 2185.78 167.180   3
   2   5  -9 2310.93 320.588   1
   5  -7  -9 2197.22 321.863   3
   2   5  -9 2078.84 294.290   3
   2   5  -8 23432.0 800.054   3
   2   5  -8 24560.1 851.451   1
   5  -7  -8 25693.2 849.478   3
   7  -2   8 24453.8 516.505   3
   7  -2   8 23952.0 785.988   2
   2   5  -7 3723.42 351.328   3
   2   5  -7 4282.29 396.208   1
   7  -2   7 4444.91 235.882   3
   7  -2   7 3532.46 314.590   2
   5  -7  -7 3844.21 358.804   3
   5  -7  -6 18794.0 702.652   3
   7  -2   6 18470.8 645.207   2
   2   5  -6 18122.7 706.714   1
   2   5  -6 17729.4 678.487   3
   7  -2   6 18488.3 479.023   3
   2   5  -5 2237.06 294.942   1
   7  -2   5 2227.43 199.717   3
   5  -7  -5 2311.39 294.493   3
   7  -2   5 2409.44 255.957   2
   2   5  -4 13115.6 586.473   1
   7  -2   4 13415.5 437.068   3
   5  -7  -4 12480.3 554.860   3
   7  -2   3 60295.2 941.047   3
  -7   2  -3 59280.2 944.142   3
   7  -2   2 2774.00 247.432   3
  -7   2  -2 2708.83 227.361   3
   7  -2   1 316.187 135.259   3
  -5   7   1 286.235 146.717   3
  -7   2  -1 224.408 124.716   3
  -5   7   0 62343.9 1063.87   3
   7  -2   0 60308.7 650.031   1
   7  -2   0 61099.1 1042.15   3
  -7   2   0 61947.2 1045.72   3
   7  -2  -1 6058.24 231.496   1
  -5   7  -1 7164.77 376.248   3
  -7   2   1 6800.73 390.866   3
   7  -2  -1 6901.05 395.044   3
   7  -2  -2 21792.3 665.413   3
  -5   7  -2 21037.8 591.326   3
   7  -2  -2 21287.6 442.497   1
   7  -2  -3 362.482 106.485   1
  -7   2   3 146.646 78.7098   1
  -5   7  -3 205.839 118.490   3
   7  -2  -3 423.336 181.587   3
  -7   2   4 2064.76 177.868   1
  -5   7  -4 1829.20 183.113   3
   7  -2  -4 2057.74 264.841   3
  -5   7  -4 2218.10 223.876   1
  -7   2   5 5518.12 291.775   1
   7  -2  -5 5366.50 390.692   3
  -5   7  -5 4947.42 326.455   1
   7  -2  -6 10207.9 523.133   3
  -7   2   6 9805.21 399.293   1
  -5   7  -6 10167.6 452.685   1
  -7   2   7 9379.52 417.115   1
  -5   7  -7 8692.58 438.277   1
   7  -2  -7 9058.75 519.746   3
  -7   2   8 30454.3 771.999   1
  -5   7  -8 30249.4 813.229   1
   7  -2  -8 28455.3 898.951   3
   5  -7   8 31256.6 824.007   1
   5  -7   9 1954.30 256.037   1
  -7   2   9 1558.48 222.231   1
   7  -2  -9 1481.65 303.941   3
  -5   7  -9 1741.71 264.403   1
  -7   2  10 5573.73 382.569   1
   7  -2 -10 5933.86 474.393   3
   5  -7  10 6087.71 406.270   1
  -5   7 -10 5295.72 396.157   1
   5  -7  11 1874.10 245.264   1
  -5   7 -11 1821.70 156.794   3
   7  -2 -11 1789.68 295.938   3
  -7   2  11 1837.76 240.285   1
  -5   7 -11 1981.51 270.692   1
  -5   7 -12 620.577 105.985   3
  -5   7 -12 859.450 224.638   1
   7  -2 -12 851.793 273.104   3
   7  -2 -13 688.302 234.233   3
  -5   7 -13 761.212 106.029   3
   7  -2 -14 18734.2 825.596   3
  -5   7 -14 18484.9 458.550   3
   7  -2 -15 217.719 216.749   3
  -5   7 -15 439.314 100.966   3
   7  -2 -16 24827.6 994.041   3
  -5   7 -16 24048.6 538.346   3
   7  -2 -17 3757.49 462.264   3
  -5   7 -17 3701.37 223.440   3
   7  -2 -18 644.373 228.843   3
  -5   7 -18 643.863 112.487   3
  -5   7 -18 557.646 244.118   2
  -5   7 -19 1519.73 161.839   3
   7  -2 -19 1312.47 285.805   3
  -5   7 -19 1395.43 329.935   2
   7  -2 -20 846.065 282.182   3
  -5   7 -20 579.399 117.327   3
  -5   7 -20 399.140 233.880   2
   7  -2 -21 197.655 159.232   2
  -5   7 -21 141.456 83.5469   3
  -5   7 -21 281.078 231.794   2
   7  -2 -21 155.922 214.919   3
   7  -2 -22 1675.38 353.017   3
  -5   7 -22 1855.91 376.301   2
  -5   7 -22 1988.74 197.767   3
   7  -2 -22 1958.18 300.130   2
  -5   7 -23 222.840 123.307   3
   7  -2 -23 400.754 237.336   3
  -5   7 -23 267.937 265.652   2
   7  -2 -23 269.208 216.184   2
  -5   7 -24 27477.2 717.491   3
  -5   7 -24 30460.4 1337.98   2
   7  -2 -24 26075.0 1189.50   3
   7  -2 -24 28251.2 1086.99   2
   7  -2 -25-73.2385 237.422   3
  -5   7 -25 649.361 368.912   2
   7  -2 -25 155.309 242.961   2
  -5   7 -26 1151.89 364.045   2
   7  -2 -26 1641.00 317.129   2
   7  -2 -26 1984.99 388.558   3
   7  -2 -27 3801.08 532.023   3
   7  -2 -27 4435.15 498.937   2
  -5   7 -27 4554.57 614.397   2
   7  -2 -28 6371.88 667.222   3
   7  -2 -28 6099.73 570.011   2
  -5   7 -28 5521.11 663.707   2
   7  -2 -29 676.850 282.090   3
   7  -2 -29 237.200 234.731   2
  -5   7 -29 956.860 347.814   2
   7  -2 -30-34.2491 211.494   2
   7  -2 -30-321.586 259.334   3
  -5   7 -30 259.826 293.571   2
   7  -2 -31-2.77019 265.317   3
  -5   7 -31-153.720 309.612   2
   7  -2 -31 106.402 218.922   2
   7  -2 -32 5557.06 646.376   3
  -5   7 -32 6350.82 751.460   2
   7  -2 -32 6084.43 641.121   2
  -5   7 -33 429.802 330.574   2
   7  -2 -33-111.261 267.395   3
   7  -2 -33 217.747 235.716   2
   7  -2 -34 291.669 296.323   3
   7  -2 -34-211.055 257.979   2
  -5   7 -34 250.345 273.849   2
   7  -2 -35 530.190 281.585   2
   7  -2 -35 133.740 291.273   3
  -5   7 -35 726.428 342.073   2
  -5   7 -36-235.739 337.225   2
   7  -2 -36-59.7883 265.698   2
   7  -2 -36 306.728 278.140   3
   7  -2 -37 604.765 360.048   3
  -5   7 -37 464.655 344.943   2
   7  -2 -37 59.2674 267.811   2
   7  -2 -38 975.111 366.007   2
   7  -2 -38 1003.92 413.148   3
   7  -2 -39 6.23954 287.351   3
   7  -2 -39-178.569 316.534   2
   7  -2 -40 1915.63 494.696   3
   7  -2 -41-297.737 346.013   3
   3   4 -39 657.062 352.651   2
   3   4 -38 1158.78 456.815   2
   3   4 -37 2694.61 583.360   2
   3   4 -36 216.213 275.593   3
   3   4 -36-63.4180 297.434   2
   3   4 -35 2508.47 451.216   3
   3   4 -35 2877.03 540.620   2
   4  -7 -35 3067.86 522.241   3
   3   4 -34 257.679 312.047   2
   4  -7 -34-126.866 278.082   3
   3   4 -34 112.309 257.338   3
   4  -7 -33 5255.57 663.470   3
   3   4 -33 6144.63 737.662   2
   3   4 -33 4533.06 546.208   3
   4  -7 -32 156.897 273.015   3
   3   4 -32 673.566 298.712   3
   3   4 -32 156.778 281.796   2
   3   4 -31-362.227 265.713   3
   4  -7 -31-57.3598 255.555   3
   3   4 -31-117.100 254.233   2
   3   4 -30 743.036 325.211   2
  -7   3 -30 699.544 347.534   2
   4  -7 -30 1188.12 333.524   3
   3   4 -30 446.847 252.711   3
  -7   3 -29 181.668 227.902   2
   4  -7 -29 74.0394 254.980   3
   4  -7 -28 517.740 286.676   3
   3   4 -28 241.429 233.806   3
  -7   3 -28 363.728 304.183   2
  -7   3 -27 89.6318 284.641   2
   3   4 -27 216.055 228.469   3
   4  -7 -27 224.319 222.692   3
   3   4 -26 12.5071 219.654   3
  -7   3 -26 353.582 272.651   2
   4  -7 -26-329.219 240.188   3
  -7   3 -25 9124.94 770.304   2
   3   4 -25 9904.18 703.101   3
   4  -7 -25 8983.40 715.990   3
   3   4 -24-12.6714 212.557   3
  -7   3 -24 317.693 306.878   2
   4  -7 -24-114.450 263.965   3
   3   4 -23 25.4732 196.997   3
   4  -7 -23 133.222 214.518   3
  -7   3 -23-197.592 269.516   2
  -7   3 -22 3197.48 446.776   2
   7  -3  22 2369.72 170.194   3
   3   4 -22 2104.53 343.943   3
   4  -7 -22 2537.73 404.601   3
   7  -3  21 2916.83 186.151   3
   4  -7 -21 3373.19 444.333   3
  -7   3 -21 3430.71 451.914   2
   3   4 -21 3422.60 407.724   3
   4  -7 -20 387.401 242.314   3
  -7   3 -20 138.317 205.588   2
   7  -3  20 75.2184 54.0748   3
   3   4 -20 66.8025 191.673   3
   7  -3  19 73.5086 48.8003   3
   4  -7 -19 354.194 250.098   3
   3   4 -19 253.062 199.685   3
  -7   3 -19 53.6186 214.393   2
   3   4 -18-43.5721 167.306   3
  -7   3 -18 83.2074 207.171   2
   7  -3  18 79.7116 45.3588   3
   4  -7 -18 429.869 238.742   3
  -7   3 -17 5874.77 513.635   2
   3   4 -17 5431.30 461.536   3
   7  -3  17 4970.80 188.183   3
   4  -7 -17 5432.76 505.758   3
   4  -7 -16 4318.99 455.375   3
   7  -3  16 3701.50 154.554   3
  -7   3 -16 4454.10 475.040   2
   3   4 -16 4011.08 396.755   3
   3   4 -16 3919.22 434.109   1
  -7   3 -15 195.522 211.376   2
   3   4 -15 242.417 197.402   3
   7  -3  15 128.032 42.8354   3
   4  -7 -15 483.571 237.595   3
   3   4 -15 278.126 190.091   1
  -7   3 -14 22963.1 922.258   2
  -4   7  14 22676.9 743.070   2
   3   4 -14 23056.4 954.348   1
   4  -7 -14 20749.6 895.708   3
   3   4 -14 22299.3 868.414   3
   4  -7 -13 99322.7 1843.85   3
  -4   7  13 101734. 1495.82   2
  -7   3 -13 98000.3 1823.35   2
   3   4 -13 98855.0 1730.68   3
   3   4 -13 102588. 1876.58   1
  -4   7  12 40.3514 104.521   2
   4  -7 -12 290.569 249.023   3
   3   4 -12 101.070 188.929   1
   7  -3  12 90.9803 42.2956   3
   7  -3  12 83.1317 42.9196   3
   3   4 -12 221.086 180.927   3
  -7   3 -12 430.664 222.109   2
  -7   3 -11 10887.8 584.786   2
   7  -3  11 9563.01 234.839   3
   4  -7 -11 10407.3 598.395   3
   3   4 -11 11590.3 601.383   3
  -4   7  11 10148.2 458.546   2
   3   4 -11 10829.8 607.970   1
   3   4 -10 1465.99 283.636   1
   7  -3  10 1355.85 103.414   3
   3   4 -10 1653.23 273.843   3
   4  -7 -10 1901.44 309.166   3
   4  -7  -9 238.995 226.082   3
   7  -3   9 131.806 58.2313   3
   3   4  -9-18.3633 207.006   3
   3   4  -9 120.602 182.915   1
   7  -3   8 1089.71 106.722   3
   4  -7  -8 1124.91 266.361   3
   7  -3   8 1114.93 209.732   2
   3   4  -8 1136.72 232.528   3
   3   4  -8 1552.91 275.119   1
   3   4  -7 2798.21 303.610   1
   7  -3   7 3217.32 178.921   3
   7  -3   7 3177.79 294.551   2
   3   4  -7 2721.17 303.694   3
   3   4  -6 4798.14 381.780   1
   7  -3   6 4932.69 235.900   3
   7  -3   6 5081.76 341.737   2
   3   4  -6 5272.88 391.605   3
   7  -3   5 74218.9 878.718   3
  -7   3  -5 72420.9 871.534   3
   3   4  -5 73134.7 1327.07   1
   7  -3   5 74498.3 1197.63   2
   3   4  -5 73517.7 1315.77   3
   7  -3   4 357.296 140.531   2
   3   4  -4 701.951 210.624   3
   3   4  -4 549.079 199.708   1
  -7   3  -4 541.153 130.158   3
   7  -3   4 406.843 125.054   3
   7  -3   3 5137.97 306.006   2
  -7   3  -3 4164.84 244.817   3
   7  -3   3 4578.56 260.732   3
   7  -3   2 5900.13 299.892   3
  -7   3  -2 5770.21 293.329   3
   7  -3   2 5712.17 292.555   2
  -7   3  -1 17782.3 526.732   3
   7  -3   1 18024.7 526.426   3
   7  -3   0 13388.1 478.455   3
  -7   3   0 13741.5 481.203   3
   7  -3  -1 1028.43 187.112   3
  -7   3   1 1270.91 180.739   3
  -7   3   2 3964.27 297.257   3
  -7   3   2 3473.73 157.229   1
   7  -3  -2 3601.79 287.531   3
  -7   3   3 22065.4 430.393   1
   7  -3  -3 21571.2 666.543   3
  -4   7  -4 1027.27 186.308   1
   7  -3  -4 995.470 206.056   3
  -7   3   4 1245.76 133.181   1
   7  -3  -5 769.553 214.750   3
  -4   7  -5 967.613 205.854   1
  -7   3   5 523.572 112.702   1
  -4   7  -6 19490.6 657.527   1
   7  -3  -6 19586.3 702.623   3
  -7   3   6 20875.0 547.248   1
  -7   3   7 1960.98 202.656   1
  -4   7  -7 1819.26 247.809   1
   7  -3  -7 1938.12 270.179   3
   7  -3  -8 1801.69 290.992   3
  -7   3   8 1707.83 198.288   1
   4  -7   8 1701.62 226.031   1
  -4   7  -8 1573.20 241.244   1
  -4   7  -9 3527.24 339.153   1
   4  -7   9 3152.12 297.881   1
  -7   3   9 3374.28 277.768   1
   7  -3  -9 3340.16 345.971   3
  -4   7 -10 10882.5 554.546   1
   7  -3 -10 11760.7 622.199   3
  -7   3  10 11308.6 514.878   1
   7  -3 -11 14053.2 693.175   3
  -7   3  11 14408.8 606.101   1
  -4   7 -11 14471.2 659.165   1
  -4   7 -11 13968.9 447.834   3
  -4   7 -12 857.871 240.044   1
  -4   7 -12 339.566 102.632   3
   7  -3 -12 584.199 240.645   3
  -4   7 -13 31.2298 177.837   1
   7  -3 -13-8.83966 206.570   3
  -4   7 -13 58.0047 88.4637   3
   7  -3 -14 21515.5 899.753   3
  -4   7 -14 20411.5 553.259   3
  -4   7 -14 21356.2 846.750   1
   7  -3 -15 4068.50 437.948   3
  -4   7 -15 4377.73 270.866   3
   7  -3 -16 986.624 279.876   3
  -4   7 -16 947.997 143.967   3
  -4   7 -17 170.827 99.1296   3
   7  -3 -17 451.135 161.994   2
   7  -3 -17 365.529 239.776   3
   7  -3 -18 2617.95 384.702   3
  -4   7 -18 2646.26 230.759   3
   7  -3 -18 2255.27 274.403   2
   7  -3 -19 22454.6 818.170   2
  -4   7 -19 22759.5 651.255   3
   7  -3 -19 20846.3 974.154   3
   7  -3 -20 2297.78 381.606   3
  -4   7 -20 2446.69 237.558   3
   7  -3 -20 1562.84 262.715   2
   7  -3 -21 1074.16 308.477   3
  -4   7 -21 1289.54 178.627   3
  -4   7 -21 1338.44 349.812   2
   7  -3 -21 1301.52 244.726   2
   7  -3 -22 1272.13 310.282   3
   7  -3 -22 1105.69 261.501   2
  -4   7 -22 1008.86 178.821   3
  -4   7 -22 1219.36 337.182   2
   7  -3 -23 237.241 231.558   3
  -4   7 -23 198.248 135.328   3
  -4   7 -23-251.481 245.954   2
   7  -3 -23-115.407 178.887   2
  -4   7 -24 2332.30 256.687   3
  -4   7 -24 2313.00 446.720   2
   7  -3 -24 2683.52 374.972   2
   7  -3 -24 2066.43 403.251   3
   7  -3 -25 7683.75 686.979   3
  -4   7 -25 7519.67 722.646   2
  -4   7 -25 9108.54 480.474   3
   7  -3 -26 1502.37 412.118   3
   7  -3 -26 1225.35 308.187   2
  -4   7 -26 1834.76 256.544   3
  -4   7 -26 1515.29 411.217   2
   7  -3 -27 31837.4 1382.97   3
   7  -3 -27 32312.8 1231.56   2
  -4   7 -27 32041.5 1449.63   2
   7  -3 -28 823.536 377.009   3
   7  -3 -28 910.581 324.591   2
  -4   7 -28 642.580 340.349   2
   7  -3 -29-352.168 339.051   3
   7  -3 -29-193.604 233.964   2
  -4   7 -29 86.3359 296.897   2
   7  -3 -30 3686.63 563.700   3
  -4   7 -30 2799.89 518.517   2
   7  -3 -30 3217.98 443.578   2
  -4   7 -31 431.288 320.848   2
   7  -3 -31 576.357 283.312   2
   7  -3 -31 394.686 255.405   3
   7  -3 -32 32.8135 323.446   3
   7  -3 -32 423.890 254.487   2
  -4   7 -32-35.4478 273.981   2
   7  -3 -33 1075.32 352.822   3
  -4   7 -33 903.991 359.517   2
   7  -3 -33 704.476 288.664   2
   7  -3 -34 312.524 246.076   2
  -4   7 -34 588.447 304.232   2
   7  -3 -34 678.756 321.302   3
   7  -3 -35 4802.06 597.656   2
   7  -3 -35 5429.02 675.988   3
  -4   7 -35 5202.22 722.977   2
  -4   7 -36 276.427 334.100   2
   7  -3 -36 580.009 334.066   3
   7  -3 -36-91.3134 241.078   2
   7  -3 -37 651.370 314.939   3
  -4   7 -37 848.247 450.319   2
   7  -3 -37 1038.11 353.970   2
   7  -3 -38 4178.24 597.384   2
   7  -3 -38 4180.24 627.765   3
   7  -3 -39 535.123 325.455   3
   7  -3 -40-71.5059 294.807   3
   7  -3 -41 418.558 262.778   3
   4   3 -40 1545.33 484.582   2
   4   3 -39 227.972 318.763   2
   4   3 -38 4335.92 655.332   2
   4   3 -37 510.246 275.501   3
  -7   4 -37 453.026 410.875   2
   4   3 -37-1.55697 260.081   2
   4   3 -36 592.996 339.650   3
  -7   4 -36 555.579 391.143   2
   4   3 -36 268.585 246.962   2
   4   3 -35 5538.36 646.725   3
  -7   4 -35 6359.99 780.026   2
   4   3 -35 4455.18 649.763   2
   4   3 -34 874.880 322.393   3
  -7   4 -34 798.628 400.889   2
   4   3 -34 951.003 410.270   2
  -7   4 -33 483.932 334.889   2
   4   3 -33 633.174 291.620   3
   4   3 -33 422.055 290.960   2
   4   3 -32 571.284 299.163   3
   4   3 -32 411.710 258.814   2
  -7   4 -32 325.541 317.833   2
  -7   4 -31 117.554 284.027   2
   4   3 -31 42.6948 220.317   2
   4   3 -31 415.149 277.571   3
  -7   4 -30 2843.35 530.495   2
   4   3 -30 2816.57 455.470   3
   4   3 -30 2944.51 480.897   2
  -7   4 -29 997.584 318.312   2
   4   3 -29 1367.86 356.364   3
   4   3 -29 1453.07 371.401   2
   4   3 -28 1704.45 376.564   3
  -7   4 -28 2108.40 470.742   2
   3  -7 -28 1807.39 383.695   3
   3  -7 -27 11959.9 853.121   3
  -7   4 -27 12648.8 939.770   2
   4   3 -27 11950.4 809.365   3
  -7   4 -26-65.6179 254.875   2
   3  -7 -26 152.280 248.801   3
   4   3 -26 274.009 215.218   3
   4   3 -25 218.930 238.451   3
  -7   4 -25 673.252 328.403   2
   3  -7 -25 217.690 226.552   3
  -7   4 -24 111.679 277.394   2
   4   3 -24 190.412 237.767   3
   3  -7 -24-188.539 253.757   3
  -7   4 -23 68.5284 247.628   2
   4   3 -23 127.836 230.163   3
   3  -7 -23-354.168 286.098   3
  -7   4 -22 5528.60 586.609   2
   3  -7 -22 6006.41 565.495   3
   4   3 -22 5399.60 516.397   3
   7  -4  22 4693.11 192.291   3
   7  -4  21 1.51648 30.7036   3
   4   3 -21 149.535 203.510   3
   3  -7 -21 71.0157 257.338   3
  -7   4 -21-185.623 246.459   2
  -7   4 -20 874.516 285.923   2
   3  -7 -20 483.069 242.149   3
   4   3 -20 466.903 210.080   3
   4   3 -19 3079.84 380.077   3
  -7   4 -19 3908.96 487.143   2
   3  -7 -19 4330.81 459.736   3
   3  -7 -18 196.798 181.892   3
   4   3 -18 263.626 186.700   3
  -7   4 -18 510.160 242.349   2
   4   3 -17 1802.80 319.337   3
  -7   4 -17 1658.83 310.926   2
   3  -7 -17 1598.15 318.302   3
   4   3 -16 5355.13 460.669   3
  -7   4 -16 4675.90 472.975   2
   3  -7 -16 5391.80 491.779   3
  -7   4 -15 1827.93 324.585   2
   4   3 -15 2376.05 345.301   1
   4   3 -15 2039.96 310.672   3
   3  -7 -15 1905.14 313.202   3
   4   3 -14 19804.5 807.072   3
  -7   4 -14 17893.5 802.971   2
   4   3 -14 19179.3 836.827   1
  -7   4 -13 1956.14 329.707   2
   4   3 -13 1904.26 301.937   3
   4   3 -13 2631.93 359.878   1
  -3   7  13 2065.74 256.371   2
   4   3 -12 534.558 251.339   1
   4   3 -12 808.505 241.013   3
  -3   7  12 811.721 194.728   2
  -7   4 -12 554.917 259.172   2
   4   3 -11 38262.8 1095.94   1
  -7   4 -11 39992.0 1084.43   2
   4   3 -11 41730.6 1115.73   3
  -7   4 -10 6063.54 433.432   2
   4   3 -10 6634.00 472.086   3
   4   3 -10 7031.48 481.634   1
   4   3  -9 4558.54 389.312   1
   7  -4   9 4377.88 354.281   2
   4   3  -9 4928.35 405.854   3
  -7   4  -9 4621.29 375.327   2
   4   3  -8 811.284 214.093   3
   7  -4   8 464.449 62.0072   3
   7  -4   8 677.917 177.429   2
   4   3  -8 770.229 215.982   1
  -7   4  -8 841.547 190.258   2
   7  -4   7 2393.89 131.955   3
  -7   4  -7 2709.54 272.565   2
   4   3  -7 2580.85 290.877   1
   7  -4   7 2839.63 276.078   2
   4   3  -7 2286.40 291.151   3
   7  -4   7 2588.75 182.928   1
   7  -4   6 1146.10 113.194   3
   7  -4   6 981.283 112.662   1
   4   3  -6 962.961 210.888   1
  -7   4  -6 1022.82 182.796   2
   7  -4   6 1083.15 177.163   2
  -7   4  -6 1079.68 110.401   3
   4   3  -6 1105.42 247.713   3
   7  -4   5 1719.09 119.584   1
   4   3  -5 1159.79 240.540   3
   7  -4   5 1865.65 207.663   2
  -7   4  -5 1800.50 142.876   3
   7  -4   5 1948.59 158.763   3
   4   3  -5 1895.23 255.846   1
   7  -4   4 2007.13 175.487   3
  -7   4  -4 2307.96 172.029   3
   4   3  -4 2498.81 301.344   3
   7  -4   4 1773.31 101.428   1
   7  -4   4 1694.75 195.613   2
   4   3  -4 2147.75 262.878   1
   7  -4   3 61243.4 942.445   2
   4   3  -3 62442.9 1188.20   3
  -7   4  -3 61747.3 852.818   3
   7  -4   3 60446.9 855.164   3
   4   3  -3 61539.8 1138.99   1
  -7   4  -2 24025.3 563.557   3
   7  -4   2 25152.1 569.769   2
   4   3  -2 25264.4 755.782   3
   7  -4   2 24074.2 577.407   3
   7  -4   1 1117.40 137.018   2
   7  -4   1 956.355 158.682   3
  -7   4  -1 1305.03 169.769   3
  -7   4   0 4195.21 266.818   3
   7  -4   0 3731.28 265.992   3
   7  -4   0 3884.78 200.395   2
  -7   4   1 3148.79 250.091   3
   7  -4  -1 3043.32 159.908   2
   7  -4  -1 3044.53 254.189   3
  -7   4   2 8787.76 412.070   3
   7  -4  -2 8289.00 235.946   2
  -7   4   2 7980.29 208.987   1
   7  -4  -2 8238.85 407.557   3
  -7   4   3 12028.4 303.222   1
   7  -4  -3 11458.3 487.750   3
  -3   7  -4 1807.56 234.775   1
   7  -4  -4 1806.44 255.635   3
   7  -4  -5 8392.22 464.768   3
  -3   7  -5 7462.17 456.292   1
   7  -4  -6 1750.81 268.469   3
  -3   7  -6 1321.63 232.852   1
   7  -4  -7 8381.42 489.449   3
  -3   7  -7 8223.03 465.617   1
   7  -4  -8 160.256 186.824   3
  -3   7  -8-54.8922 158.706   1
   7  -4  -9 2044.02 310.874   3
  -3   7  -9 1662.80 259.763   1
  -3   7 -10 12946.5 627.144   1
   7  -4 -10 12712.7 641.314   3
  -3   7 -11 1073.43 164.076   3
   7  -4 -11 1078.16 283.020   3
  -3   7 -11 1108.03 233.689   1
  -3   7 -12 386.580 136.091   3
   7  -4 -12 271.458 121.228   2
  -3   7 -12 70.2967 179.659   1
   7  -4 -12 406.399 247.153   3
   7  -4 -13 29683.5 1022.59   3
  -3   7 -13 29486.1 1001.07   1
   7  -4 -13 29926.3 700.238   2
  -3   7 -13 30087.1 742.773   3
  -3   7 -14 8942.48 415.614   3
   7  -4 -14 7871.43 578.137   3
   7  -4 -14 8523.84 411.443   2
  -3   7 -14 9517.03 601.686   1
   7  -4 -15 821.384 221.450   3
  -3   7 -15 816.525 244.765   1
   7  -4 -15 671.518 169.992   2
  -3   7 -15 681.334 156.284   3
  -3   7 -16 896.092 169.172   3
   7  -4 -16 543.600 163.450   2
   7  -4 -16 564.360 258.140   3
  -3   7 -16 710.556 251.739   1
  -3   7 -17 18297.2 618.886   3
   7  -4 -17 18267.5 664.963   2
   7  -4 -17 18475.5 884.730   3
  -3   7 -18 34.4267 114.586   3
   7  -4 -18-50.4042 204.408   3
   7  -4 -18 73.0873 120.958   2
   7  -4 -19 146.859 154.895   2
   7  -4 -19 293.636 196.780   3
  -3   7 -19 30.3493 105.035   3
   7  -4 -20-43.9140 234.999   3
  -3   7 -20-141.198 139.409   3
   7  -4 -20 47.2878 131.927   2
  -3   7 -21 2088.03 247.956   3
   7  -4 -21 1428.19 264.488   2
   7  -4 -21 1392.96 329.211   3
   7  -4 -22 1809.34 356.265   3
  -3   7 -22 2457.34 270.713   3
   7  -4 -22 2075.06 288.667   2
   7  -4 -23 1498.92 272.241   2
   7  -4 -23 1439.10 345.270   3
  -3   7 -23 1262.98 212.517   3
   7  -4 -24 92.0249 236.875   2
  -3   7 -24 76.9353 180.786   3
   7  -4 -24 265.204 287.821   3
  -3   7 -24-66.0945 292.797   2
   7  -4 -25 28090.5 1251.55   3
   7  -4 -25 26956.3 1043.80   2
  -3   7 -25 27761.8 1297.09   2
  -3   7 -25 27558.3 887.346   3
   7  -4 -26 1057.62 365.155   3
  -3   7 -26 1074.21 224.656   3
   7  -4 -26 822.663 250.902   2
  -3   7 -26 648.754 330.672   2
  -3   7 -27 455.588 198.596   3
   7  -4 -27 53.9529 201.504   2
   7  -4 -27 399.478 254.849   3
   7  -4 -28 331.410 228.032   2
   7  -4 -28 195.599 248.978   3
  -3   7 -28-123.664 278.945   2
   7  -4 -29-172.752 202.046   2
   7  -4 -29 326.395 285.946   3
  -3   7 -29 679.502 340.448   2
   7  -4 -30 2575.60 410.882   2
  -3   7 -30 2243.03 460.059   2
   7  -4 -30 2422.00 435.549   3
   7  -4 -31 21.1034 268.697   3
  -3   7 -31 583.971 295.015   2
   7  -4 -31 35.2542 216.275   2
   7  -4 -32-116.356 248.657   2
  -3   7 -32 566.217 390.204   2
   7  -4 -32 329.406 306.368   3
   7  -4 -33 6430.70 704.756   3
   7  -4 -33 6587.69 645.334   2
  -3   7 -33 5954.21 739.735   2
   7  -4 -34 291.346 266.690   2
  -3   7 -34-629.757 374.366   2
   7  -4 -34-224.133 290.382   3
   7  -4 -35 3292.96 496.173   2
   7  -4 -35 3935.95 584.972   3
   7  -4 -36 70.8332 267.973   2
  -3   7 -36 322.455 383.175   2
   7  -4 -36-296.948 316.162   3
   7  -4 -37 4834.13 634.380   2
   7  -4 -37 5078.64 695.217   3
  -3   7 -37 4941.86 759.131   2
   7  -4 -38 3152.28 593.740   3
   7  -4 -39 15.6563 304.857   3
   7  -4 -40-8.84645 357.716   3
   7  -4 -41 2070.16 533.276   3
   5   2 -40 4017.76 650.033   2
   5   2 -39 475.164 339.448   2
   5   2 -38 605.863 308.782   3
   5   2 -38 658.166 357.787   2
   5   2 -37 100.410 231.605   2
   5   2 -37-23.8304 269.222   3
   5   2 -36 2329.20 472.407   3
  -7   5 -36 2525.89 536.070   2
   5   2 -36 2215.24 487.745   2
  -7   5 -35 1740.68 511.621   2
   5   2 -35 2589.01 486.666   3
   5   2 -35 1751.23 431.002   2
   5   2 -34 2505.30 468.543   3
  -7   5 -34 2293.28 509.119   2
   5   2 -34 1987.41 457.818   2
   5   2 -33 196.930 274.190   2
   5   2 -33-16.3202 263.289   3
  -7   5 -33 161.424 299.602   2
  -7   5 -32 5188.82 731.780   2
   5   2 -32 5245.78 606.382   3
   5   2 -32 5232.08 643.756   2
  -7   5 -31-82.7271 243.034   2
   5   2 -31-318.824 232.523   3
   5   2 -31-131.808 225.620   2
  -7   5 -30 441.162 333.323   2
   5   2 -30 653.378 310.395   3
   5   2 -30 314.977 308.232   2
   5   2 -29 723.941 291.069   3
  -7   5 -29 612.111 333.517   2
   5   2 -29 1030.46 346.067   2
  -7   5 -28 19655.3 1176.64   2
   5   2 -28 18318.4 1032.85   3
   5   2 -27 4285.77 532.185   3
  -7   5 -27 3923.62 548.836   2
   5   2 -26 589.340 278.338   3
  -7   5 -26 200.803 278.550   2
   5   2 -25 184.152 288.585   3
  -7   5 -25 158.598 267.042   2
   5   2 -24 21392.8 1038.20   3
  -7   5 -24 21095.9 1132.22   2
  -7   5 -23 87.2900 257.362   2
   5   2 -23 393.942 246.962   3
   5   2 -22 9193.87 673.859   3
  -7   5 -22 8967.44 716.110   2
   5   2 -21 1102.88 308.301   3
  -7   5 -21 1295.98 331.895   2
   5   2 -20 3464.81 420.424   3
  -7   5 -20 2940.88 395.837   2
   5   2 -19-155.917 197.327   3
  -7   5 -19-100.671 235.575   2
  -7   5 -18-237.451 234.007   2
   5   2 -18 108.476 176.988   3
   5   2 -17 1141.27 268.437   3
  -7   5 -17 925.989 254.342   2
   5   2 -16 11508.2 671.523   3
  -7   5 -16 11764.8 695.062   2
  -7   5 -15 5664.95 491.256   2
   5   2 -15 5075.55 451.033   3
   7  -5  14 551.264 164.681   1
  -7   5 -14 353.125 237.059   2
   5   2 -14 613.762 227.506   3
  -7   5 -13 24137.4 896.003   2
   5   2 -13 22792.1 879.188   3
   7  -5  13 22839.5 745.659   1
   5   2 -13 22101.1 871.060   1
   7  -5  12 218.775 111.851   1
   5   2 -12 172.336 180.405   1
  -7   5 -12-12.9274 191.700   2
   5   2 -12 152.242 194.547   3
   7  -5  11 3361.02 281.319   1
   5   2 -11 3901.23 382.078   1
  -7   5 -11 3550.74 348.949   2
   5   2 -11 3874.65 382.244   3
   5   2 -10 8912.59 531.847   1
  -7   5 -10 9648.73 532.968   2
   7  -5  10 8942.50 407.143   1
   5   2 -10 8729.30 529.857   3
   5   2  -9 390.189 181.615   1
  -7   5  -9 714.390 216.055   2
   5   2  -9 679.123 224.049   3
   7  -5   9 1011.40 155.216   1
   7  -5   8 2183.87 186.982   1
  -7   5  -8 2265.88 280.144   2
  -5  -2   8 2248.56 278.877   1
   5   2  -8 2402.02 300.500   1
   5   2  -8 2374.58 317.706   3
  -7   5  -7 2844.32 280.716   2
   5   2  -7 2631.97 293.008   1
  -5  -2   7 3121.60 313.199   1
   7  -5   7 2969.54 201.318   1
  -7   5  -7 2530.77 125.991   3
   5   2  -7 2947.06 337.230   3
   7  -5   7 2652.25 130.564   3
  -7   5  -6 2531.51 249.894   2
   5   2  -6 2743.03 327.196   3
   5   2  -6 2840.89 283.931   1
  -7   5  -6 2649.41 146.924   3
   7  -5   6 2969.79 158.554   3
   7  -5   6 3003.70 181.833   1
  -7   5  -5 5608.52 326.813   2
   7  -5   5 5832.81 221.948   1
   5   2  -5 6051.62 412.413   3
  -7   5  -5 6139.67 238.425   3
   5   2  -5 6225.81 389.670   1
   7  -5   5 6118.62 242.939   3
   5   2  -4 476.942 167.705   1
   7  -5   4 458.572 102.368   3
  -7   5  -4 371.751 91.9013   3
  -7   5  -4 298.503 118.378   2
   5   2  -4 250.352 189.047   3
   7  -5   3 14673.5 430.224   3
  -7   5  -3 14096.0 420.627   3
   5   2  -3 14476.8 587.488   3
   5   2  -3 13950.1 544.942   1
  -7   5  -3 14276.3 452.973   2
  -7   5  -2 8000.28 337.542   3
  -7   5  -2 8061.36 319.180   2
   5   2  -2 7928.30 453.027   3
   7  -5   2 8333.13 350.095   3
   7  -5   1 18577.7 539.756   3
  -7   5  -1 19057.5 539.231   3
   5   2  -1 18240.8 638.572   3
   5   2   0 113047. 1538.89   3
  -7   5   0 111756. 1353.97   3
   7  -5   0 110492. 1348.64   3
   7  -5  -1 10437.5 459.523   3
  -7   5   1 9757.02 438.168   3
  -7   5   2 35418.4 823.884   3
   7  -5  -2 33450.1 809.475   3
  -7   5   3 2517.85 257.299   3
   7  -5  -3 2203.42 255.634   3
   7  -5  -4 31908.3 838.809   3
   7  -5  -5 14694.2 595.901   3
  -2   7  -5 13764.2 596.183   1
  -2   7  -6 1277.91 243.404   1
   7  -5  -6 1427.71 246.744   3
  -2   7  -7 36.2900 199.513   1
   7  -5  -7 414.073 220.718   3
   7  -5  -8 14722.6 669.035   3
  -2   7  -8 13548.1 633.875   1
   7  -5  -8 13135.1 263.861   2
   7  -5  -9 1519.87 299.840   3
  -2   7  -9 1629.21 272.999   1
   7  -5  -9 1165.95 103.646   2
   7  -5 -10 19936.9 801.972   3
  -2   7 -10 21914.8 818.937   1
   7  -5 -10 20053.2 431.130   2
  -2   7 -10 19130.1 628.351   3
   7  -5 -11 6931.43 281.535   2
  -2   7 -11 6836.60 392.048   3
  -2   7 -11 6644.18 485.302   1
   7  -5 -11 6492.54 487.959   3
   7  -5 -12 2064.74 185.186   2
   7  -5 -12 2043.35 326.985   3
  -2   7 -12 2095.29 324.543   1
  -2   7 -12 2368.35 243.866   3
   7  -5 -13 18326.5 824.941   3
  -2   7 -13 18439.9 631.635   3
   7  -5 -13 18133.3 525.779   2
  -2   7 -13 20350.2 851.649   1
   7  -5 -14 1903.13 199.039   2
  -2   7 -14 1951.03 315.005   1
  -2   7 -14 1922.05 238.500   3
   7  -5 -14 1596.43 315.191   3
   7  -5 -15 958.231 284.685   3
  -2   7 -15 1245.29 274.173   1
   7  -5 -15 1526.07 193.115   2
   5   2  15 1515.02 217.652   3
  -2   7 -15 1234.01 202.277   3
   7  -5 -16 39104.9 1259.48   3
  -2   7 -16 39836.2 1264.91   1
  -2   7 -16 39121.2 952.529   3
   5   2  16 39723.1 987.926   3
   7  -5 -16 38243.4 888.919   2
   7  -5 -17 339.644 215.239   3
   7  -5 -17 279.883 145.458   2
  -2   7 -17 173.042 137.152   3
  -2   7 -17 222.270 220.075   1
   7  -5 -18-35.5282 212.075   3
   7  -5 -18 234.200 127.614   2
  -2   7 -18 117.521 121.984   3
   7  -5 -19 9844.91 520.237   2
   7  -5 -19 8837.04 654.739   3
  -2   7 -19 8812.26 495.239   3
   7  -5 -20 621.198 201.347   2
   7  -5 -20 653.791 279.453   3
  -2   7 -20 979.892 200.790   3
   7  -5 -21-252.554 244.122   3
   7  -5 -21-4.51903 134.019   2
  -2   7 -21 239.208 152.526   3
  -2   7 -22 1123.15 223.793   3
   7  -5 -22 1411.62 246.915   2
   7  -5 -22 1056.22 312.424   3
   7  -5 -23 58.8958 222.905   3
  -2   7 -23 142.688 159.039   3
   7  -5 -23 127.302 168.396   2
  -2   7 -24 29715.8 971.675   3
   7  -5 -24 31491.4 1321.45   3
   7  -5 -24 29203.2 1049.35   2
  -2   7 -25 701.085 228.724   3
   7  -5 -25 894.187 265.283   2
   7  -5 -25 588.302 313.289   3
   7  -5 -26 4124.37 538.216   3
  -2   7 -26 4710.46 426.712   3
   7  -5 -26 4225.72 455.263   2
  -2   7 -27 5823.90 676.772   2
   7  -5 -27 7390.02 694.972   3
   7  -5 -27 6191.66 551.452   2
  -2   7 -27 6765.05 501.996   3
  -2   7 -28 3286.55 511.925   2
  -2   7 -28 3764.58 391.112   3
   7  -5 -28 4084.44 557.642   3
   7  -5 -28 3011.80 409.248   2
   7  -5 -29-165.103 244.580   3
  -2   7 -29 93.0093 148.728   3
   7  -5 -29 213.607 230.672   2
  -2   7 -29-346.450 320.729   2
   7  -5 -30 284.586 245.398   3
  -2   7 -30 308.355 316.628   2
   7  -5 -30 1041.77 283.704   2
   7  -5 -31 342.024 285.438   3
  -2   7 -31 33.9837 285.364   2
   7  -5 -31-88.1824 203.538   2
  -2   7 -32 4288.01 637.905   2
   7  -5 -32 3435.61 538.695   3
   7  -5 -32 3021.51 446.339   2
  -2   7 -33 377.568 319.279   2
   7  -5 -33 86.9974 248.323   3
   7  -5 -33-118.756 218.640   2
   7  -5 -34 45.9560 237.443   3
  -2   7 -34 275.795 374.674   2
   7  -5 -34 223.463 223.622   2
  -2   7 -35 484.920 446.260   2
   7  -5 -35-538.546 342.839   2
   7  -5 -35 401.204 269.545   3
   7  -5 -36 2601.91 531.811   3
  -2   7 -36 2692.68 579.785   2
  -2   7 -37 65.5335 381.204   2
   7  -5 -37 356.487 343.616   3
   7  -5 -38 4762.62 693.064   3
  -2   7 -38 4460.37 709.505   2
   7  -5 -39-585.137 332.700   3
   7  -5 -40 2650.83 522.275   3
   6   1 -41 777.628 379.956   2
   6   1 -40 204.547 358.461   2
   6   1 -39-425.740 360.312   2
   6   1 -39-316.223 317.549   3
   6   1 -38 1334.49 429.470   2
   6   1 -38 1330.16 409.202   3
  -7   6 -37 887.767 422.684   2
   6   1 -37-184.640 276.605   3
   6   1 -37 996.208 330.686   2
   6   1 -36 515.108 302.582   2
  -7   6 -36 946.683 462.523   2
   6   1 -36 547.036 303.786   3
   6   1 -35 6727.33 732.715   3
   6   1 -35 6274.69 708.038   2
  -7   6 -35 6498.09 807.703   2
   6   1 -34 273.018 278.536   3
  -7   6 -34-506.895 370.352   2
   6   1 -34 138.902 269.368   2
   6   1 -33 1207.24 362.197   3
  -7   6 -33 1199.17 408.014   2
   6   1 -33 1010.37 362.925   2
   6   1 -32 219.197 265.615   2
  -7   6 -32-409.489 378.145   2
   6   1 -32 211.595 278.112   3
  -7   6 -31 756.263 359.453   2
   6   1 -31 736.490 312.523   3
   6   1 -31 1382.18 364.980   2
   6   1 -30 559.232 317.359   3
  -7   6 -30 904.190 370.957   2
   6   1 -30 733.897 325.692   2
  -7   6 -29 251.172 284.271   2
   6   1 -29 333.150 297.513   3
   6   1 -29 93.7373 265.354   2
   6   1 -28 618.322 291.974   3
  -7   6 -28 437.176 350.325   2
   6   1 -28 517.349 220.219   2
  -7   6 -27 922.295 338.529   2
   6   1 -27 532.288 281.055   3
   6   1 -26 981.038 316.595   3
  -7   6 -26 1189.82 362.574   2
   6   1 -25 7769.76 664.300   3
  -7   6 -25 7465.37 720.581   2
  -7   6 -24 258.018 295.833   2
   6   1 -24 36.2285 220.721   3
   6   1 -23 10.4378 223.506   3
  -7   6 -23-410.239 301.768   2
   6   1 -22 728.091 268.725   3
  -7   6 -22 1428.40 341.575   2
  -7   6 -21 9896.22 723.245   2
   6   1 -21 10362.0 713.927   3
   6   1 -20 776.680 272.969   3
  -7   6 -20 382.393 212.604   2
   6   1 -19 235.957 212.419   3
  -7   6 -19 207.359 261.171   2
   6   1 -18 2040.90 359.540   3
  -7   6 -18 1489.83 336.097   2
   6   1 -17 13256.6 738.144   3
  -7   6 -17 14605.4 803.018   2
  -7   6 -16 189.006 217.575   2
   6   1 -16 521.423 232.296   3
   6   1 -15 536.833 238.936   3
  -7   6 -15 273.781 228.176   2
   6   1 -14 40715.1 1212.77   3
  -7   6 -14 39503.2 1185.94   2
  -7   6 -13 59004.2 1408.07   2
   7  -6  13 61349.0 1244.21   1
   6   1 -13 63714.9 1483.30   3
  -7   6 -12 2517.46 362.732   2
   6   1 -12 1886.85 301.488   1
   7  -6  12 1770.13 249.521   1
   6   1 -12 1959.39 325.702   3
   7  -6  11 10564.5 476.351   1
   6   1 -11 10252.5 584.877   3
   6   1 -11 10726.3 582.447   1
  -7   6 -11 11123.8 581.799   2
   7  -6  10 12001.6 488.969   1
  -7   6 -10 11195.1 574.528   2
   6   1 -10 12731.3 609.113   1
   6   1 -10 12945.7 656.133   3
   6   1  -9 3337.43 330.535   1
   6   1  -9 3467.78 362.519   3
  -7   6  -9 3333.89 316.997   2
   7  -6   9 3491.35 256.681   1
  -7   6  -8 5129.67 172.795   3
   7  -6   8 5922.28 313.736   1
   6   1  -8 5708.25 399.567   1
  -7   6  -8 6113.81 401.846   2
  -6  -1   8 6148.96 413.808   1
   6   1  -8 6043.64 455.983   3
  -6  -1   7 10169.1 499.068   1
   6   1  -7 9513.41 481.102   1
  -7   6  -7 9247.45 467.118   2
   6   1  -7 9630.03 542.692   3
   7  -6   7 9746.15 371.124   1
  -7   6  -7 9605.82 266.582   3
   7  -6   6 9870.32 354.247   1
  -7   6  -6 9519.56 291.370   3
  -7   6  -6 9901.59 455.965   2
   6   1  -6 10047.9 480.109   1
   6   1  -6 10472.7 548.786   3
  -7   6  -5 13883.8 512.876   2
  -7   6  -5 13640.6 385.410   1
   6   1  -5 13801.9 629.436   3
   6   1  -5 14016.6 543.963   1
   7  -6   5 13056.3 370.957   3
  -7   6  -5 13832.5 379.894   3
  -7   6  -4 5025.89 222.808   1
  -7   6  -4 5175.04 307.369   2
  -7   6  -4 4828.78 249.129   3
   6   1  -4 5061.97 337.516   1
   6   1  -4 4953.62 384.680   3
   7  -6   4 4958.61 248.780   3
   6   1  -3 378.462 162.802   1
  -7   6  -3 541.576 131.486   3
  -7   6  -3 231.979 79.5927   1
  -7   6  -3 694.874 165.082   2
   6   1  -3 514.825 195.917   3
   7  -6   3 341.925 119.228   3
   6   1  -2 8932.54 481.185   3
  -7   6  -2 8677.66 367.328   3
  -7   6  -2 8541.51 332.007   2
  -7   6  -2 7955.70 246.320   1
   7  -6   2 8038.11 356.267   3
   6   1  -2 7766.70 394.682   1
   7  -6   1 23206.6 607.191   3
  -7   6  -1 22599.5 479.853   2
   6   1  -1 22263.4 708.480   3
  -7   6  -1 23561.9 616.631   3
  -7   6   0-15.3186 122.773   3
   6   1   0 231.678 155.163   3
   7  -6   0 284.254 147.650   3
  -7   6   0 98.2572 64.3276   2
  -7   6   1 3777.16 296.343   3
  -7   6   1 3273.43 150.053   2
   7  -6  -1 3385.42 281.639   3
   6   1   1 3684.49 311.970   3
   6   1   2 10268.9 475.074   3
  -7   6   2 9482.37 451.750   3
   7  -6  -2 9111.04 449.784   3
  -7   6   3 102376. 1495.97   3
   6   1   3 103686. 1419.71   3
   7  -6  -3 102749. 1484.63   3
   7  -6  -4 2290.45 292.165   3
   7  -6  -5 3004.45 328.911   3
  -1   7  -5 3313.30 353.391   1
  -1   7  -6 1993.30 303.472   1
   7  -6  -6 2219.62 302.151   3
   7  -6  -7 8899.03 516.636   3
  -1   7  -7 8883.91 534.106   1
   7  -6  -8 5038.06 413.856   3
  -1   7  -8 4794.42 412.196   1
   7  -6  -9 4500.33 410.381   3
  -1   7  -9 4120.43 394.853   1
  -1   7 -10 19513.2 809.025   1
  -1   7 -10 18433.8 672.624   3
   7  -6 -10 18109.8 786.668   3
  -1   7 -11 118298. 1980.71   1
   7  -6 -11 114953. 1955.32   3
  -1   7 -11 121648. 1680.77   3
   7  -6 -12 704.752 301.571   3
  -1   7 -12 357.769 221.337   1
  -1   7 -12 430.034 198.483   3
  -1   7 -13 7055.67 531.189   1
  -1   7 -13 6747.26 431.501   3
   7  -6 -13 5887.49 495.670   3
  -1   7 -14 15185.0 626.545   3
  -1   7 -14 15182.8 773.319   1
   7  -6 -14 14093.5 749.232   3
  -1   7 -15 1252.96 276.016   1
   7  -6 -15 1322.77 302.376   3
   6   1  15 750.775 166.304   3
  -1   7 -15 1145.92 219.117   3
   7  -6 -16 1146.41 286.640   3
  -1   7 -16 962.856 276.981   1
   6   1  16 1055.58 179.796   3
  -1   7 -16 1120.68 226.079   3
   7  -6 -17 701.970 253.933   3
   7  -6 -17 265.328 139.275   2
  -1   7 -17 748.308 287.122   1
   6   1  17 497.876 144.731   3
  -1   7 -17 361.562 175.110   3
   7  -6 -18 1163.10 332.653   3
  -1   7 -18 1124.96 294.595   1
   7  -6 -18 1111.06 197.696   2
  -1   7 -18 536.349 191.297   3
   6   1  18 770.696 169.962   3
   7  -6 -19 6925.83 440.398   2
  -1   7 -19 6966.76 468.943   3
   7  -6 -19 6320.68 572.807   3
   6   1  19 6425.41 412.571   3
   7  -6 -20 1503.44 351.108   3
   7  -6 -20 1178.68 218.127   2
  -1   7 -20 1244.65 230.913   3
   6   1  20 1093.53 199.946   3
   7  -6 -21 2652.17 403.378   3
  -1   7 -21 2819.62 321.716   3
   7  -6 -21 2735.89 310.523   2
  -1   7 -22 3170.46 340.233   3
   7  -6 -22 3165.02 340.986   2
   7  -6 -22 2676.76 413.999   3
  -1   7 -23 319.178 194.392   3
   7  -6 -23 108.817 224.728   3
   7  -6 -23 389.535 202.366   2
   7  -6 -24 3024.82 366.699   2
  -1   7 -24 3188.75 381.307   3
   7  -6 -24 3814.37 515.799   3
  -1   7 -25 3784.96 409.576   3
   7  -6 -25 3870.84 417.556   2
   7  -6 -25 4131.24 543.999   3
  -1   7 -26 239.264 167.356   3
   7  -6 -26-211.199 261.419   3
   7  -6 -26 240.819 194.292   2
   7  -6 -27 3697.46 543.429   3
  -1   7 -27 3805.59 401.737   3
   7  -6 -28 954.742 301.969   3
  -1   7 -28 1744.15 305.556   3
  -1   7 -29 742.739 223.799   3
   7  -6 -29 1018.97 360.262   3
  -1   7 -29 471.204 311.353   2
  -1   7 -30 4246.04 452.473   3
   7  -6 -30 3722.87 554.200   3
  -1   7 -30 4083.69 612.077   2
   7  -6 -31 283.032 232.786   3
  -1   7 -31 225.999 302.670   2
  -1   7 -32 425.872 348.408   2
   7  -6 -32-394.197 314.033   3
   7  -6 -33 709.205 352.463   3
  -1   7 -33 1825.85 470.733   2
  -1   7 -34 269.741 319.361   2
   7  -6 -34 468.848 316.656   3
   7  -6 -35 2772.58 501.894   3
  -1   7 -35 2982.33 603.460   2
   7  -6 -36-59.9797 302.988   3
  -1   7 -36 321.517 395.983   2
  -1   7 -37 201.533 322.766   2
   7  -6 -37 150.607 308.101   3
   7  -6 -38 2576.85 498.907   3
   7  -6 -39 1053.78 418.329   3
   7  -6 -40-157.866 364.982   3
   7   0 -40 281.721 302.996   3
   7   0 -40 130.737 272.393   2
   7   0 -39 476.258 284.779   2
   7   0 -39 920.937 344.074   3
   7   0 -38 1655.95 450.827   2
   7   0 -38 3073.34 584.110   3
   7   0 -37-245.854 284.751   3
  -7   7 -37-458.862 393.717   2
   7   0 -37 131.082 279.450   2
  -7   7 -36 223.033 263.301   2
   7   0 -36 326.821 333.508   2
   7   0 -36-6.13586 299.329   3
  -7   7 -35 5455.78 730.980   2
   7   0 -35 4651.68 629.472   2
   7   0 -35 5604.07 706.806   3
  -7   7 -34 2695.49 569.559   2
   7   0 -34 2701.62 456.847   2
   7   0 -34 2989.16 527.365   3
   7   0 -33-482.455 331.776   3
  -7   7 -33 210.419 300.031   2
   7   0 -33-68.1887 241.312   2
   7   0 -32 1921.92 442.055   3
  -7   7 -32 1157.63 437.472   2
   7   0 -32 1186.50 351.306   2
   7   0 -31 315.334 268.105   3
   7   0 -31 575.970 294.924   2
  -7   7 -31 227.809 333.737   2
   7   0 -30 2553.88 456.811   3
  -7   7 -30 3411.47 555.053   2
   7   0 -30 3078.96 460.715   2
  -7   7 -29 1044.41 365.477   2
   7   0 -29 543.066 316.775   3
   7   0 -29 1476.45 353.883   2
   7   0 -28 15.5416 258.713   3
   7   0 -28-176.049 242.231   2
  -7   7 -28-172.430 297.768   2
   7   0 -27 7244.28 697.587   3
  -7   7 -27 8614.37 786.151   2
   7   0 -27 7129.15 629.366   2
   7   0 -26 1507.63 395.505   3
  -7   7 -26 2769.28 483.528   2
  -7   7 -25 1587.04 415.212   2
   7   0 -25 2177.71 404.704   3
   7   0 -24 1625.16 349.470   3
  -7   7 -24 1648.24 376.686   2
   7   0 -23 50.1275 246.338   3
  -7   7 -23 554.141 299.603   2
   7   0 -22 6537.64 610.949   3
  -7   7 -22 6683.42 626.634   2
  -7   7 -21 533.733 244.604   2
   7   0 -21 817.127 317.496   3
   7   0 -20 216.685 262.155   3
  -7   7 -20 571.582 277.828   2
   7   0 -19 3478.55 446.660   3
  -7   7 -19 3605.00 439.650   2
  -7   7 -18-41.0210 193.727   2
   7   0 -18 41.9219 206.748   3
   7   0 -17 1695.20 322.967   3
  -7   7 -17 1297.68 308.238   2
  -7   7 -16 149.237 214.129   2
   7   0 -16-14.6729 225.610   3
   7   0 -15 668.782 276.334   3
  -7   7 -15 691.963 264.162   2
  -7   7 -14 20961.9 877.830   2
   7   0 -14 21319.4 896.189   3
   7   0 -13 2523.12 361.083   3
  -7   7 -13 2216.65 313.503   2
   7   0 -12 711.526 266.627   3
  -7   7 -12 1158.07 260.586   2
   7  -7  12 784.980 179.258   1
   7   0 -11 12968.1 677.847   3
  -7   7 -11 12722.2 643.242   2
   7  -7  11 13543.6 564.497   1
   7  -7  10 11183.7 503.257   1
   7   0 -10 11642.2 643.916   3
  -7   7 -10 11448.5 604.382   2
   7   0 -10 11056.4 571.679   1
   7   0  -9 11235.3 616.277   3
  -7   0   9 10637.5 537.390   1
   7  -7   9 10771.1 464.594   1
  -7   7  -9 10407.3 275.337   3
  -7   7  -9 10584.2 542.872   2
   7   0  -9 11340.9 546.288   1
  -7   7  -8 2214.76 227.289   1
   7   0  -8 2628.77 274.699   1
  -7   7  -8 2494.22 159.214   3
   7   0  -8 2601.87 331.731   3
  -7   0   8 2439.22 263.950   1
   7  -7   8 2812.88 240.821   1
  -7   7  -8 2326.40 276.385   2
   7   0  -7 3308.41 297.537   1
  -7   7  -7 3546.49 256.076   1
   7   0  -7 3149.39 346.378   3
  -7   0   7 3391.68 301.206   1
  -7   7  -7 3430.57 192.221   3
  -7   7  -7 3480.58 313.028   2
  -7   7  -6 4098.73 264.665   1
   7   0  -6 3667.78 357.615   3
   7   0  -6 4002.08 302.883   1
  -7   7  -6 3733.89 302.151   2
  -7   7  -6 4098.31 219.363   3
  -7   0   6 4007.09 307.309   1
  -7   7  -5 292.332 144.705   2
  -7   7  -5 193.185 100.295   3
   7   0  -5 121.098 194.455   3
  -7   7  -5 71.6485 96.3261   1
   7   0  -5-0.69994 117.214   1
  -7   7  -4 3419.20 236.491   3
   7   0  -4 3451.46 352.765   3
  -7   7  -4 3072.76 209.952   1
   7   0  -4 3137.38 256.340   1
  -7   7  -3 30829.3 691.822   3
   7   0  -3 30557.0 878.813   3
  -7   7  -3 29588.3 593.479   1
   7   0  -3 30852.7 720.299   1
  -7   7  -2 2874.86 208.561   1
   7   0  -2 3303.38 254.089   1
  -7   7  -2 2953.10 262.191   3
   7  -7   2 3718.27 283.414   3
   7   0  -2 3202.91 331.542   3
   7  -7   1 8798.39 404.856   3
  -7   7  -1 8599.30 406.706   3
   7   0  -1 8844.23 479.651   3
   7   0  -1 8608.13 372.243   1
   7  -7   0 2828.96 252.831   3
  -7   7   0 2317.99 241.845   3
   7   0   0 3119.04 296.211   3
  -7   7   1 437.099 141.546   3
   7   0   1 621.081 182.146   3
   7  -7  -1 794.669 185.817   3
   7   0   2 29519.2 784.061   3
   7  -7  -2 29793.9 800.067   3
  -7   7   2 29905.6 821.517   3
   7   0   3 208.583 134.837   3
  -7   7   3-179.310 160.445   3
   7  -7  -3-34.6274 155.675   3
  -7   7   4 505.362 185.544   3
   7   0   4 595.888 183.282   3
   7  -7  -4 931.647 228.577   3
   7   0   5 401.904 158.720   3
   7  -7  -5 475.771 213.273   3
   0   7  -5 320.705 217.591   1
   7   0   6 5625.34 342.221   3
   0   7  -6 6697.64 471.605   1
   7  -7  -6 6330.55 449.164   3
   0   7  -7-92.0457 214.843   1
   7  -7  -7 177.932 213.343   3
   7  -7  -8 429.803 231.707   3
   0   7  -8 1136.85 256.717   1
   0   7  -9 2266.02 286.947   3
   7  -7  -9 2682.27 343.532   3
   0   7  -9 2188.48 325.118   1
   0   7 -10 21261.4 769.884   3
   0   7 -10 19707.3 833.706   1
   7  -7 -10 20598.7 835.678   3
   7  -7 -11 2473.42 345.883   3
   0   7 -11 1995.07 330.739   1
   0   7 -11 1970.34 275.441   3
   0   7 -12 605.946 194.840   3
   0   7 -12 137.401 206.761   1
   7  -7 -12 518.927 252.003   3
   0   7 -13 25114.8 1001.17   1
   0   7 -13 23625.9 821.090   3
   7  -7 -13 25525.3 993.855   3
   0   7 -14 27146.1 1050.42   1
   7  -7 -14 24140.4 978.516   3
   0   7 -14 26003.8 872.138   3
   7   0  15 8046.07 400.609   3
   0   7 -15 7285.83 481.287   3
   0   7 -15 7367.62 584.090   1
   7  -7 -15 8149.75 595.014   3
   0   7 -16 1198.03 299.630   1
   7  -7 -16 623.630 290.516   3
   0   7 -16 1085.52 235.124   3
   7   0  16 765.045 154.520   3
   7  -7 -17 23633.6 1048.99   3
   0   7 -17 23844.6 866.497   3
   0   7 -17 24908.3 1070.46   1
   7   0  17 23631.8 695.412   3
   0   7 -18 713.846 281.021   1
   7  -7 -18 542.349 282.008   3
   7   0  18 276.309 128.640   3
   0   7 -18 375.349 208.449   3
   0   7 -19 401.426 203.447   3
   7  -7 -19 390.538 237.606   3
   0   7 -19 733.804 306.395   1
   7   0  19 253.498 123.403   3
   7  -7 -20 1064.74 320.797   3
   0   7 -20 1159.77 251.083   3
   7   0  20 1044.98 180.795   3
   0   7 -21 14852.9 727.571   3
   7   0  21 13221.3 569.203   3
   7  -7 -21 13890.7 866.985   3
   0   7 -22 2276.13 348.766   3
   7  -7 -22 1969.28 402.899   3
   0   7 -23 2419.55 339.455   3
   7  -7 -23 2608.46 436.470   3
   0   7 -24 171.892 227.612   3
   7  -7 -24-140.277 283.097   3
   0   7 -25 19664.8 897.892   3
   7  -7 -25 16075.3 983.220   3
   0   7 -26 448.779 236.028   3
   7  -7 -26 222.098 326.480   3
   0   7 -27 12.8817 179.243   3
   7  -7 -27-202.555 292.589   3
   0   7 -28 1737.95 334.358   3
   7  -7 -28 1422.76 398.354   3
   0   7 -29 5936.91 547.471   3
   7  -7 -29 6309.63 695.881   3
   7  -7 -30 2204.29 472.807   3
   0   7 -30 2506.34 382.787   3
   0   7 -30 2554.62 502.570   2
   0   7 -31-121.029 197.958   3
   0   7 -31 155.740 279.725   2
   7  -7 -31 345.031 304.284   3
   0   7 -32 693.940 352.034   2
   7  -7 -32-396.045 333.469   3
   0   7 -33 1582.38 459.804   2
   7  -7 -33 2585.03 521.430   3
   7  -7 -34 357.702 300.019   3
   0   7 -34-4.65577 302.460   2
   7  -7 -35 1714.68 465.787   3
   0   7 -35 2123.67 520.582   2
   0   7 -36-545.080 390.864   2
   7  -7 -36-177.388 292.792   3
   7  -7 -37 2281.99 476.457   3
   0   7 -37 2433.88 533.010   2
   7  -7 -38 1458.50 449.611   3
   7  -7 -39 835.103 386.824   3
   7  -8 -39-334.500 266.758   3
   7  -8 -38 515.962 325.973   3
   1   7 -37 1225.38 520.687   2
   7  -8 -37-648.702 395.412   3
   1   7 -36 201.903 317.197   2
   7  -8 -36 232.192 278.508   3
   7  -8 -35 70.4394 298.573   3
   1   7 -35-152.716 288.177   2
   7  -8 -34 2049.63 477.962   3
   1   7 -34 2505.28 492.331   2
   1   7 -33 149.536 270.073   2
   7  -8 -33 135.024 294.687   3
   1   7 -32 3920.25 496.787   3
   7  -8 -32 4880.23 650.483   3
   1   7 -32 4760.31 671.624   2
   7  -8 -31 71.8836 259.719   3
   1   7 -31 250.483 206.210   3
   1   7 -30 3079.50 413.592   3
   7  -8 -30 3588.93 562.427   3
   7  -8 -29-222.298 272.624   3
   1   7 -29 661.832 257.398   3
   1   7 -28 7451.03 621.211   3
   7  -8 -28 6628.45 692.837   3
   1   7 -27 4358.53 491.367   3
   7  -8 -27 3244.40 494.652   3
   7  -8 -26 405.257 285.448   3
   1   7 -26 943.867 283.714   3
   1   7 -25 349.000 230.469   3
   7  -8 -25 490.906 349.690   3
   1   7 -24 13153.9 759.501   3
   7  -8 -24 13408.9 909.385   3
   1   7 -23-94.2409 213.603   3
   7  -8 -23-167.104 289.908   3
   7  -8 -22 41447.5 1508.34   3
   1   7 -22 40031.5 1275.77   3
   1   7 -21 121.370 235.970   3
   7  -8 -21 265.434 272.176   3
   7  -8 -20 2461.18 396.251   3
   8  -1  20 2276.94 225.171   3
   1   7 -20 3125.08 382.709   3
   1   7 -20 2493.55 433.782   1
   8  -1  19 2290.91 223.969   3
   1   7 -19 2267.79 329.504   3
   7  -8 -19 2107.97 386.253   3
   1   7 -19 2533.30 415.904   1
   1   7 -18 1490.18 356.305   1
   1   7 -18 1749.01 276.897   3
   8  -1  18 1669.93 191.247   3
   7  -8 -18 2515.24 424.824   3
   1   7 -17 361.758 200.119   1
   1   7 -17 229.445 163.926   3
   7  -8 -17 386.276 262.264   3
   8  -1  17 168.657 98.5563   3
   1   7 -16 5649.69 529.647   1
   8  -1  16 5834.70 325.200   3
   7  -8 -16 5805.03 544.587   3
   1   7 -16 6358.48 483.689   3
   1   7 -15 777.305 271.102   1
   1   7 -15 965.106 263.173   3
   7  -8 -15 1365.75 334.600   3
   7  -8 -14 9829.64 657.180   3
   1   7 -14 9767.76 674.320   1
   1   7 -14 9096.88 563.454   3
  -7   8  13 5987.60 310.650   2
   1   7 -13 6380.91 474.078   3
   1   7 -13 6966.44 562.061   1
   7  -8 -13 6358.40 546.393   3
   1   7 -12 765.944 248.436   1
   7  -8 -12 831.504 265.496   3
  -7   8  12 611.852 110.127   2
   1   7 -12 401.650 179.967   3
   1   7 -11 8000.25 578.105   1
   1   7 -11 8022.95 507.415   3
  -7   8  11 7855.45 311.801   2
   7  -8 -11 7309.45 535.375   3
   1   7 -10 7131.89 491.911   3
   7  -8 -10 7267.31 522.036   3
   8  -1  10 7613.63 365.225   3
   1   7 -10 6975.24 536.020   1
  -7   8  10 7250.94 283.382   2
  -7   8   9 6323.62 248.084   2
   8  -1   9 6744.31 344.932   3
   1   7  -9 6262.02 498.080   1
   1   7  -9 6335.29 460.397   3
   7  -8  -9 7379.79 523.523   3
   8  -1   8 998.853 168.517   3
   7  -8  -8 860.677 251.165   3
   1   7  -8 840.388 258.893   1
  -7   8   8 683.172 90.8076   2
   1   7  -7 4012.50 405.275   1
   8  -1   7 4111.70 296.158   3
   7  -8  -7 4229.33 401.615   3
   1   7  -6 6411.33 491.116   1
   8  -1   6 6713.04 364.183   3
   7  -8  -6 6432.22 471.391   3
   8  -1   5 276.749 145.518   3
   1   7  -5 323.994 231.184   1
   7  -8  -5 105.549 206.204   3
   7  -8  -4 11019.5 553.258   3
   8  -1   4 11888.4 498.008   3
   7  -8  -3 14422.8 611.182   3
   8  -1   3 14573.3 560.566   3
  -7   8   2 7060.23 430.919   3
   7  -8  -2 7247.80 444.448   3
   8  -1   2 8195.48 440.063   3
  -7   8   1 949.243 208.782   3
   7  -8  -1 661.107 193.830   3
   8  -1   1 810.519 202.870   3
   7  -8   0 49046.4 1020.30   3
   8  -1   0 48177.4 796.883   1
  -8   1   0 49430.3 1072.94   3
   8  -1   0 48250.3 1055.77   3
  -7   8   0 48553.7 1031.99   3
  -7   8  -1 2370.19 245.689   3
   8  -1  -1 2810.93 312.008   3
  -8   1   1 2974.59 297.358   3
   8  -1  -1 2653.47 211.356   1
  -7   8  -2 5706.39 342.238   3
   8  -1  -2 5714.84 398.735   3
   8  -1  -2 6086.79 308.615   1
   8  -1  -3 6876.23 457.413   3
   8  -1  -3 6836.64 335.343   1
  -7   8  -3 6505.02 333.876   1
  -7   8  -3 6965.48 361.553   3
   8  -1  -4 6446.33 339.914   1
  -7   8  -4 6245.02 335.060   3
  -7   8  -4 6277.61 333.059   1
   8  -1  -4 7177.55 473.317   3
  -7   8  -5 3683.94 273.564   1
   8  -1  -5 3920.74 286.612   1
   8  -1  -5 3788.27 367.856   3
  -7   8  -5 4070.61 262.743   3
   8  -1  -6 9516.05 436.212   1
   8  -1  -6 9666.48 560.971   3
  -7   8  -6 10012.1 439.273   1
  -7   8  -6 9505.17 373.962   3
  -8   1   6 9976.89 453.458   1
   8  -1  -7 507.854 148.113   1
   8  -1  -7 573.041 232.327   3
  -7   8  -7 569.793 164.741   1
  -7   8  -7 579.505 115.328   3
  -8   1   7 487.167 133.007   1
  -7   8  -8 27519.8 757.044   1
  -7   8  -8 26313.6 563.858   3
   8  -1  -8 26927.4 921.578   3
   8  -1  -8 26209.9 777.315   1
  -8   1   8 27755.2 802.888   1
  -8   1   9 1245.07 199.416   1
  -7   8  -9 920.424 126.003   3
   7  -8   9 1020.18 187.832   1
   8  -1  -9 1238.06 285.598   3
  -7   8  -9 1021.09 190.412   1
   8  -1 -10 1306.96 268.615   3
  -7   8 -10 1577.47 221.751   1
   7  -8  10 1617.95 220.869   1
  -7   8 -10 1382.10 127.801   3
   7  -8  11 2280.69 266.303   1
  -7   8 -11 1959.60 142.349   3
  -7   8 -11 2065.89 265.973   1
   8  -1 -11 1908.27 326.289   3
  -7   8 -12 387.018 72.3481   3
   8  -1 -12 471.333 225.684   3
  -7   8 -12 545.496 80.5287   3
  -7   8 -12 216.187 180.742   2
  -7   8 -13 1873.64 119.734   3
   8  -1 -13 2005.92 339.186   3
  -7   8 -13 1776.16 123.400   3
  -7   8 -13 2286.00 331.503   2
   8  -1 -14 9872.03 643.891   3
  -7   8 -14 9128.14 243.647   3
  -7   8 -14 8303.12 223.227   3
  -7   8 -14 9072.20 612.925   2
  -7   8 -15 185.346 44.4112   3
   8  -1 -15 110.590 219.493   3
  -7   8 -15 124.851 36.5145   3
  -7   8 -15 356.513 235.993   2
   8  -1 -16 31220.5 1158.27   3
  -7   8 -16 31043.6 1148.67   2
   8  -1 -17 1184.95 307.553   3
  -7   8 -17 1505.02 341.891   2
   8  -1 -18 302.251 212.023   3
  -7   8 -18-113.941 222.184   2
   8  -1 -19 2526.33 411.696   3
  -7   8 -19 2119.40 355.660   2
  -7   8 -20 1465.20 327.636   2
   8  -1 -20 1370.46 321.931   3
   8  -1 -21-25.4996 249.352   3
  -7   8 -21 209.171 232.074   2
   8  -1 -22 58.3730 242.102   3
  -7   8 -22-111.523 248.435   2
  -7   8 -23 252.903 299.104   2
   8  -1 -23-192.176 259.458   3
  -7   8 -24 8408.85 737.143   2
   8  -1 -24 8275.69 715.677   3
   8  -1 -25 115.003 276.249   3
  -7   8 -25-111.037 261.099   2
  -7   8 -26 516.798 344.140   2
   8  -1 -26-181.690 261.207   3
   8  -1 -26 329.891 207.556   2
   8  -1 -27 5914.22 650.786   3
   8  -1 -27 6893.05 616.847   2
  -7   8 -27 6166.35 684.348   2
  -7   8 -28 4847.48 620.460   2
   8  -1 -28 4286.22 592.475   3
   8  -1 -28 3893.45 472.943   2
   8  -1 -29-173.134 340.887   3
   8  -1 -29 409.305 257.896   2
  -7   8 -29 741.987 329.698   2
   8  -1 -30 442.245 258.591   2
  -7   8 -30-249.794 367.636   2
   8  -1 -30-223.942 312.628   3
   8  -1 -31 1075.31 387.966   3
  -7   8 -31 428.898 269.883   2
   8  -1 -31 642.995 272.553   2
   8  -1 -32 253.717 323.432   3
  -7   8 -32 242.999 284.344   2
   8  -1 -32 125.623 262.493   2
  -7   8 -33-143.386 336.863   2
   8  -1 -33 320.864 295.603   2
   8  -1 -34 850.675 370.620   3
   8  -1 -34 1061.35 357.570   2
  -7   8 -34 2009.68 519.177   2
   8  -1 -35 446.202 364.270   3
   8  -1 -35 829.294 327.341   2
  -7   8 -35 26.1406 291.390   2
   8  -1 -36 3294.84 595.314   3
  -7   8 -36 3477.08 641.534   2
   8  -1 -36 3717.25 549.420   2
   8  -1 -37 493.691 313.446   3
   8  -1 -37 288.342 244.210   2
   8  -1 -38 1967.76 471.733   3
   8  -1 -38 1604.02 430.621   2
   8  -1 -39 752.920 391.849   3
   6  -8 -39 355.641 303.502   3
   6  -8 -38 1864.00 458.644   3
   2   6 -38 1393.53 498.307   2
   6  -8 -37 1374.94 422.259   3
   2   6 -37 2432.56 559.247   2
   6  -8 -36 349.812 359.771   3
   2   6 -36-12.2839 335.975   2
   6  -8 -35 219.354 284.690   3
   2   6 -35 633.145 350.782   2
   6  -8 -34 1019.64 364.172   3
   2   6 -34 1214.20 455.896   2
   2   6 -33 1484.63 407.877   2
   2   6 -33 1531.83 373.558   3
   6  -8 -33 2477.96 474.898   3
   2   6 -32-89.2378 215.854   3
   2   6 -32 110.157 265.395   2
   6  -8 -32 590.099 367.390   3
   6  -8 -31 616.836 298.375   3
   2   6 -31 535.676 269.690   3
   6  -8 -30 4835.32 637.333   3
   2   6 -30 3569.76 478.269   3
   6  -8 -29 2662.47 464.560   3
   2   6 -29 2575.92 428.146   3
   6  -8 -28 59.7847 267.422   3
   2   6 -28-19.7294 206.453   3
   2   6 -27 1394.35 323.141   3
   6  -8 -27 875.843 326.990   3
   6  -8 -26 306.545 302.126   3
   2   6 -26 604.712 273.902   3
   6  -8 -25 16854.2 1017.47   3
   2   6 -25 16493.8 881.269   3
   6  -8 -24 2085.14 421.845   3
   2   6 -24 2700.37 378.763   3
   2   6 -23 292.932 221.737   3
   6  -8 -23-302.935 262.092   3
   6  -8 -22 5345.40 580.227   3
   2   6 -22 6264.84 543.096   3
   6  -8 -21 18747.1 999.227   3
   8  -2  21 16754.6 498.751   3
   2   6 -21 18659.7 880.781   3
   6  -8 -20 1676.17 362.017   3
   8  -2  20 1447.72 159.588   3
   2   6 -20 1779.10 314.600   3
   2   6 -19 6504.55 523.936   3
   6  -8 -19 6305.19 576.077   3
   8  -2  19 5674.32 283.505   3
   2   6 -19 6538.60 612.461   1
   8  -2  18 1125.51 135.510   3
   2   6 -18 1602.15 364.839   1
   2   6 -18 902.705 242.420   3
   6  -8 -18 1158.34 322.426   3
   2   6 -17 16006.9 775.548   3
   6  -8 -17 16225.7 864.104   3
   8  -2  17 15595.0 455.869   3
   2   6 -17 15176.9 852.125   1
  -6   8  17 15130.7 623.892   2
   8  -2  16 4571.01 246.988   3
   6  -8 -16 4826.96 477.604   3
  -6   8  16 4297.76 334.003   2
   2   6 -16 4921.69 437.252   3
   2   6 -16 5281.76 522.215   1
   2   6 -15 521.840 264.873   1
   8  -2  15 251.571 81.1235   3
   6  -8 -15 75.4970 198.957   3
  -6   8  15 353.590 120.888   2
   2   6 -15-44.2926 161.419   3
   2   6 -14 8865.41 630.618   1
  -6   8  14 8602.52 421.380   2
   2   6 -14 8316.31 560.671   3
   6  -8 -14 8622.70 604.755   3
   6  -8 -13 25112.8 987.060   3
   2   6 -13 26028.5 1026.35   1
  -6   8  13 25482.0 686.001   2
   2   6 -13 26142.8 931.465   3
   6  -8 -12 610.642 270.920   3
  -6   8  12 371.828 112.689   2
   8  -2  12 234.408 97.1692   3
   2   6 -12 206.836 211.587   1
   2   6 -12 425.049 192.099   3
   6  -8 -11 1502.33 284.489   3
   2   6 -11 1430.52 268.399   3
  -6   8  11 1536.43 174.169   2
   2   6 -11 1289.08 279.701   1
   8  -2  11 1679.21 166.670   3
   6  -8 -10 25185.0 933.292   3
   2   6 -10 25277.8 947.339   1
   2   6 -10 25011.9 868.898   3
  -6   8  10 24644.4 592.783   2
   8  -2  10 24953.8 565.417   3
   2   6  -9 591.784 236.419   1
   6  -8  -9 781.561 262.930   3
   8  -2   9 468.550 120.216   3
   2   6  -9 270.737 180.229   3
   6  -8  -8 109.834 195.690   3
   2   6  -8 77.5876 185.768   3
   8  -2   8 192.010 112.279   3
   2   6  -8 295.174 201.214   1
   2   6  -7 2300.87 310.834   3
   6  -8  -7 1576.53 282.896   3
   8  -2   7 1975.15 194.680   3
   2   6  -7 1325.09 285.165   1
   8  -2   6 115.258 121.477   3
   2   6  -6-211.355 213.896   1
   8  -2   6 12.3008 141.023   2
   6  -8  -6 21.2168 191.613   3
   2   6  -5 1820.32 287.194   1
   8  -2   5 1259.00 185.154   3
   6  -8  -5 1576.85 269.886   3
   8  -2   4 2414.23 228.912   3
   6  -8  -4 1748.62 273.593   3
   8  -2   3 1295.00 193.679   3
  -6   8   3 1230.08 220.977   3
  -6   8   2 11647.8 540.982   3
  -8   2  -2 11336.8 469.263   3
   8  -2   2 11345.5 476.626   3
   8  -2   1 21087.5 654.221   3
   8  -2   1 20773.7 426.034   1
  -6   8   1 21505.2 699.311   3
  -8   2  -1 21139.8 657.004   3
   8  -2   0 317.488 158.944   3
  -8   2   0 217.180 134.136   3
  -6   8   0 144.666 135.381   3
   8  -2   0 307.596 88.3761   1
  -8   2   1 372.607 178.144   3
  -6   8  -1 257.695 135.645   3
   8  -2  -1 90.8160 82.6618   1
   8  -2  -1 153.508 159.058   3
   8  -2  -2 2353.42 177.659   1
   8  -2  -2 2255.33 280.387   3
  -8   2   2 2618.27 278.498   3
  -6   8  -2 2411.18 241.246   3
  -6   8  -3 20411.2 609.851   3
   8  -2  -3 19265.1 700.129   3
   8  -2  -3 19072.5 485.328   1
   8  -2  -4 3497.33 339.343   3
   8  -2  -4 3352.90 232.175   1
  -6   8  -4 3046.27 263.204   1
  -6   8  -4 3518.13 265.245   3
  -6   8  -5 536.582 153.592   1
  -6   8  -5 630.236 144.473   3
   8  -2  -5 815.151 223.720   3
  -8   2   5 578.611 132.419   1
  -6   8  -6 21397.0 672.504   1
  -8   2   6 21752.3 613.882   1
   8  -2  -6 21172.4 777.579   3
  -6   8  -6 20301.5 562.873   3
   8  -2  -7 19861.8 779.343   3
  -8   2   7 19773.2 618.954   1
  -6   8  -7 18986.8 643.749   1
  -6   8  -7 19064.4 530.911   3
   8  -2  -8-119.947 192.807   3
  -8   2   8 281.899 139.399   1
  -6   8  -8 426.258 174.384   1
  -8   2   9 1354.96 217.883   1
   8  -2  -9 1942.30 314.231   3
  -6   8  -9 1483.93 233.957   1
  -8   2  10 2065.16 255.617   1
   8  -2 -10 1855.21 327.690   3
  -6   8 -10 1916.70 257.569   1
   6  -8  10 1919.63 257.965   1
   8  -2 -11 3869.18 412.307   3
  -6   8 -11 4291.66 373.661   1
   8  -2 -12 3446.93 397.290   3
  -6   8 -12 3739.53 353.626   1
  -6   8 -12 3466.71 204.509   3
   8  -2 -13 8531.92 583.868   3
  -6   8 -13 7802.55 294.190   3
  -6   8 -13 8082.70 518.316   1
   8  -2 -14 23331.2 962.909   3
  -6   8 -14 23522.2 503.865   3
   8  -2 -15 1059.83 302.686   3
  -6   8 -15 924.114 113.737   3
   8  -2 -16-179.478 207.765   3
  -6   8 -16 153.004 76.9247   3
  -6   8 -17 470.150 92.6507   3
   8  -2 -17 230.940 228.250   3
  -6   8 -17 712.958 281.482   2
  -6   8 -18-27.2476 228.880   2
   8  -2 -18 69.8955 198.475   3
  -6   8 -18 193.647 77.9465   3
  -6   8 -19 5237.78 536.008   2
   8  -2 -19 5389.51 540.520   3
  -6   8 -19 5026.14 247.905   3
   8  -2 -20 760.998 243.249   3
  -6   8 -20 986.188 120.777   3
  -6   8 -20 1114.50 343.043   2
   8  -2 -21 3012.12 436.805   3
  -6   8 -21 3167.72 209.017   3
  -6   8 -21 2978.68 438.309   2
  -6   8 -22 151.358 238.114   2
   8  -2 -22 95.0894 220.376   3
  -6   8 -22 203.850 79.2007   3
   8  -2 -23 918.613 307.425   3
   8  -2 -23 820.172 232.343   2
  -6   8 -23 816.463 277.023   2
   8  -2 -24 396.200 270.498   3
  -6   8 -24 268.965 249.901   2
   8  -2 -24 604.078 253.527   2
   8  -2 -25 1839.55 332.161   2
  -6   8 -25 1604.57 403.042   2
   8  -2 -25 1860.23 403.197   3
   8  -2 -26 1227.36 356.562   3
  -6   8 -26 1571.83 416.098   2
   8  -2 -26 1249.78 319.564   2
   8  -2 -27 16758.1 1037.82   3
   8  -2 -27 15798.3 878.540   2
  -6   8 -27 13728.6 991.310   2
  -6   8 -28 302.669 296.897   2
   8  -2 -28 359.831 236.452   2
   8  -2 -28-173.793 264.079   3
   8  -2 -29 475.400 265.759   2
  -6   8 -29 95.2380 240.612   2
   8  -2 -29 91.2582 277.824   3
   8  -2 -30 2415.42 403.808   2
   8  -2 -30 2195.92 457.751   3
  -6   8 -30 2597.54 505.010   2
  -6   8 -31 624.407 376.822   2
   8  -2 -31 81.4286 228.530   2
   8  -2 -31 189.939 259.011   3
   8  -2 -32 194.538 277.384   3
   8  -2 -32 132.453 229.658   2
  -6   8 -32-416.131 357.858   2
  -6   8 -33 335.381 372.338   2
   8  -2 -33 97.6989 242.412   2
   8  -2 -33 560.127 358.662   3
   8  -2 -34 437.600 255.714   2
  -6   8 -34 1285.83 455.524   2
   8  -2 -34 759.261 354.217   3
   8  -2 -35 5423.35 629.909   2
   8  -2 -35 5036.91 679.606   3
  -6   8 -35 5666.99 742.187   2
  -6   8 -36 1347.01 469.810   2
   8  -2 -36 1360.34 382.242   2
   8  -2 -36 1058.97 437.082   3
   8  -2 -37 288.638 326.100   3
   8  -2 -37 83.5076 244.214   2
   8  -2 -38 7053.69 846.327   3
   8  -2 -39 1338.65 426.591   3
   8  -2 -40-66.8325 332.975   3
   3   5 -38 5398.43 785.052   2
   3   5 -37 1570.92 454.335   2
   3   5 -36-68.3611 253.143   2
   3   5 -35 4615.77 580.577   3
   5  -8 -35 5309.33 678.882   3
   3   5 -35 4877.52 720.998   2
   5  -8 -34 292.555 267.539   3
   3   5 -34 119.117 252.457   3
   3   5 -34 169.844 309.786   2
   5  -8 -33 1732.47 458.841   3
   3   5 -33 1055.29 333.111   3
   3   5 -33 1145.57 379.844   2
   3   5 -32 333.913 316.999   2
   3   5 -32 459.854 244.736   3
   5  -8 -32 229.158 273.712   3
   5  -8 -31 465.344 347.750   3
   3   5 -31 739.642 338.373   3
   3   5 -30 7742.83 675.173   3
   5  -8 -30 7633.48 737.787   3
   3   5 -29 99.3648 216.149   3
   5  -8 -29 37.6942 248.225   3
   5  -8 -28-47.8265 268.345   3
   3   5 -28-246.430 248.339   3
   3   5 -27 11955.5 799.515   3
   5  -8 -27 12770.2 899.112   3
   5  -8 -26 759.364 299.784   3
   3   5 -26 723.547 288.399   3
   3   5 -25-122.648 233.327   3
   5  -8 -25 28.9517 241.433   3
   3   5 -24 268.151 255.963   3
   5  -8 -24 206.909 289.745   3
   5  -8 -23 154.363 242.115   3
   3   5 -23 395.536 234.931   3
   3   5 -22 713.648 246.093   3
   5  -8 -22 1019.62 326.561   3
   5  -8 -21 358.143 239.074   3
   3   5 -21-47.6027 195.081   3
   8  -3  21 34.0318 49.4961   3
   3   5 -20 252.224 205.674   3
   5  -8 -20 221.509 232.086   3
   8  -3  20-7.67059 43.2401   3
   8  -3  19 1950.51 130.189   3
   3   5 -19 2390.61 342.950   3
   5  -8 -19 2318.39 398.813   3
   5  -8 -18 939.324 270.053   3
   3   5 -18 429.135 188.766   3
   8  -3  18 440.853 68.2405   3
   3   5 -18 532.728 247.632   1
   8  -3  17 344.571 60.6240   3
   3   5 -17 118.356 169.423   3
   5  -8 -17 802.319 291.757   3
   3   5 -17 692.213 279.822   1
   3   5 -16 756.034 246.164   3
   8  -3  16 625.839 78.5114   3
   8  -3  16 600.732 72.1059   3
   5  -8 -16 673.211 256.540   3
   3   5 -16 745.101 278.613   1
   3   5 -15-71.2712 211.528   1
  -5   8  15 244.227 135.721   2
   3   5 -15 413.402 183.331   3
   5  -8 -15 139.228 197.787   3
   8  -3  15 151.295 46.5907   3
   8  -3  15 244.605 52.9498   3
   8  -3  14 10746.4 284.780   3
  -5   8  14 11698.0 524.928   2
   3   5 -14 11695.3 645.275   3
   3   5 -14 10621.4 666.780   1
   8  -3  14 10706.7 272.026   3
   5  -8 -14 10974.2 683.365   3
   5  -8 -13 869.850 250.586   3
   3   5 -13 1506.90 289.550   1
   8  -3  13 914.612 93.5607   3
   3   5 -13 984.711 258.908   3
   8  -3  13 1059.86 99.3184   3
  -5   8  13 1142.93 191.178   2
   3   5 -12 259.964 212.127   1
   5  -8 -12 415.368 245.946   3
  -5   8  12 228.809 120.740   2
   8  -3  12 80.1649 58.8839   3
   3   5 -12 559.989 224.706   3
  -5   8  11 17689.4 583.783   2
   3   5 -11 15872.7 788.538   1
   8  -3  11 16213.6 374.581   3
   3   5 -11 16363.8 759.729   3
   5  -8 -11 17258.8 793.002   3
   8  -3  10 35956.4 574.304   3
   5  -8 -10 34332.4 1081.08   3
   3   5 -10 35900.3 1103.67   1
   3   5 -10 36298.3 1050.79   3
   3   5  -9 2492.57 298.282   3
   3   5  -9 2297.66 316.244   1
   8  -3   9 2808.78 181.892   3
   5  -8  -9 3240.37 373.812   3
   3   5  -8 12058.5 628.429   1
   8  -3   8 11600.7 359.304   3
   3   5  -8 11538.5 598.290   3
   5  -8  -8 11372.5 620.687   3
   8  -3   7 11034.8 526.022   2
   3   5  -7 10877.2 588.686   1
   8  -3   7 11014.9 365.207   3
   3   5  -7 11584.0 597.039   3
   3   5  -6 5064.30 431.923   1
   8  -3   6 5127.22 273.742   3
   8  -3   6 4434.11 332.804   2
   3   5  -6 5237.26 429.916   3
   8  -3   5 479.053 156.125   2
   8  -3   5 460.659 123.916   3
   3   5  -5 746.719 240.496   1
   3   5  -5 745.364 232.053   3
   3   5  -4 2175.20 314.216   1
  -8   3  -4 1410.59 172.662   3
   8  -3   4 1268.94 194.979   2
   8  -3   4 1781.05 209.307   3
   8  -3   3 52227.8 917.081   3
  -8   3  -3 52313.0 915.467   3
   8  -3   3 53357.9 992.302   2
   8  -3   2 35635.2 782.523   3
  -8   3  -2 35849.3 776.232   3
  -5   8   1 2639.25 282.013   3
   8  -3   1 2328.64 243.787   3
  -8   3  -1 2286.25 237.192   3
  -5   8   0 517.032 157.622   3
   8  -3   0 572.884 182.917   3
  -8   3   0 358.378 155.713   3
   8  -3   0 225.427 54.6561   1
   8  -3  -1 18003.7 618.133   3
  -8   3   1 18200.6 616.258   3
  -5   8  -1 18055.3 607.055   3
  -5   8  -2 10239.5 451.765   3
   8  -3  -2 10513.8 496.535   3
  -8   3   2 10275.3 478.540   3
  -8   3   3 3751.16 317.463   3
  -8   3   3 3836.24 200.591   1
   8  -3  -3 3608.55 334.941   3
  -5   8  -4 923.781 222.993   1
   8  -3  -4 1063.95 265.337   3
  -8   3   4 724.962 118.819   1
  -8   3   5 46263.9 786.380   1
  -5   8  -5 44154.9 989.423   1
   8  -3  -5 45170.5 1077.68   3
  -8   3   6 16286.9 505.121   1
   8  -3  -6 16163.7 676.240   3
  -5   8  -6 16450.0 620.411   1
  -5   8  -7 4636.69 352.409   1
   8  -3  -7 4953.49 410.847   3
  -8   3   7 4356.33 287.451   1
  -5   8  -8 3020.51 309.345   1
  -8   3   8 2753.99 241.350   1
   8  -3  -8 3125.01 365.193   3
   8  -3  -9 467.106 238.642   3
  -8   3   9 210.597 121.831   1
  -5   8  -9 350.905 188.101   1
   8  -3 -10 2358.56 324.826   3
  -8   3  10 1987.45 238.345   1
  -5   8 -10 2001.66 298.392   1
  -8   3  11 6526.86 422.260   1
  -5   8 -11 6940.11 477.031   1
   8  -3 -11 6370.54 501.865   3
  -5   8 -12 2984.81 342.884   1
   8  -3 -12 2417.42 387.982   3
  -5   8 -12 2454.64 211.457   3
  -5   8 -13 61245.0 1407.31   1
  -5   8 -13 62025.1 943.249   3
   8  -3 -13 61153.1 1497.81   3
   8  -3 -14 15568.5 797.406   3
  -5   8 -14 16879.6 500.379   3
  -5   8 -14 17228.8 773.894   1
   8  -3 -15-100.492 238.590   3
  -5   8 -15 225.824 175.156   1
  -5   8 -15 161.563 95.1376   3
   8  -3 -16 2075.83 356.657   3
  -5   8 -16 2346.97 202.506   3
   8  -3 -17 19426.6 935.558   3
  -5   8 -17 20447.9 567.383   3
  -5   8 -18 3412.20 245.937   3
   8  -3 -18 2461.32 388.426   3
  -5   8 -19 158.330 88.5022   3
   8  -3 -19 411.124 278.843   3
   8  -3 -19 257.492 160.337   2
   8  -3 -20 94.6190 152.052   2
   8  -3 -20 39.7429 222.315   3
  -5   8 -20 236.085 110.300   3
  -5   8 -21 1585.06 376.613   2
   8  -3 -21 1175.63 325.137   3
   8  -3 -21 1646.91 257.977   2
  -5   8 -21 1882.22 201.040   3
  -5   8 -22 2076.05 211.645   3
   8  -3 -22 1864.49 388.955   3
  -5   8 -22 1834.84 382.277   2
   8  -3 -22 1488.94 258.524   2
  -5   8 -23 60.0717 106.075   3
   8  -3 -23-217.098 267.395   3
  -5   8 -23 46.2689 229.886   2
   8  -3 -23 249.082 173.015   2
   8  -3 -24 1305.26 371.125   3
   8  -3 -24 1201.87 282.935   2
  -5   8 -24 835.661 357.304   2
  -5   8 -24 1355.58 188.128   3
   8  -3 -25 10757.4 818.442   3
   8  -3 -25 10116.0 667.155   2
  -5   8 -25 9844.39 843.901   2
   8  -3 -26 1.81670 188.876   2
   8  -3 -26 189.675 275.871   3
  -5   8 -26 214.191 276.625   2
   8  -3 -27 2188.56 462.960   3
  -5   8 -27 1391.04 425.113   2
   8  -3 -27 1239.88 321.530   2
   8  -3 -28 356.378 227.198   2
  -5   8 -28 261.424 294.704   2
   8  -3 -28-251.269 291.155   3
   8  -3 -29 256.886 224.212   2
   8  -3 -29 247.058 311.663   3
   8  -3 -30 3590.93 553.704   3
   8  -3 -30 4374.22 519.663   2
  -5   8 -30 3856.48 576.675   2
   8  -3 -31 334.340 221.850   2
  -5   8 -31 221.034 316.144   2
   8  -3 -31 496.195 314.012   3
  -5   8 -32-252.742 295.760   2
   8  -3 -32 324.527 286.648   3
   8  -3 -32 399.725 232.447   2
   8  -3 -33 1877.86 397.588   2
  -5   8 -33 2122.89 478.450   2
   8  -3 -33 2119.98 454.076   3
   8  -3 -34 1585.74 432.878   3
   8  -3 -34 2363.53 440.892   2
  -5   8 -34 2176.50 516.397   2
   8  -3 -35 3947.69 599.889   3
   8  -3 -35 2940.96 486.383   2
  -5   8 -35 2993.91 606.559   2
   8  -3 -36-748.111 363.607   2
   8  -3 -36-504.328 346.695   3
  -5   8 -37 5960.29 846.411   2
   8  -3 -37 3552.99 599.229   3
   8  -3 -38 980.960 423.704   3
   8  -3 -39-246.648 321.163   3
   8  -3 -40 333.828 312.546   3
   4   4 -39 779.834 366.005   2
   4   4 -38 2074.72 504.298   2
   4   4 -37 482.892 369.178   2
   4   4 -36 1038.19 344.773   3
   4   4 -36 1736.14 482.975   2
   4   4 -35 2050.87 437.410   3
   4   4 -35 1145.05 403.777   2
   4   4 -34-126.207 249.004   3
   4   4 -34 537.569 364.268   2
   4   4 -33-532.152 334.280   3
   4   4 -33 79.2442 254.068   2
  -8   4 -32 8197.84 861.160   2
   4   4 -32 6565.32 683.982   3
   4   4 -32 6755.37 744.286   2
  -8   4 -31 75.8718 335.899   2
   4   4 -31 79.2249 243.355   3
   4   4 -31 59.9262 264.981   2
   4   4 -30 1421.04 372.314   3
  -8   4 -30 1593.93 402.101   2
   4   4 -29 330.759 274.063   3
  -8   4 -29 751.718 340.752   2
   4   4 -28 14573.3 910.066   3
  -8   4 -28 15947.6 1063.00   2
   4  -8 -28 15787.4 1004.74   3
   4   4 -27 4820.26 540.725   3
   4  -8 -27 5495.85 627.063   3
  -8   4 -27 4346.03 561.992   2
  -8   4 -26 637.485 286.400   2
   4   4 -26 925.935 320.937   3
   4  -8 -26 729.640 322.821   3
  -8   4 -25-336.598 283.054   2
   4  -8 -25 194.757 277.934   3
   4   4 -25 128.128 245.710   3
   4  -8 -24 16049.6 941.917   3
  -8   4 -24 16005.4 993.296   2
   4   4 -24 14543.1 851.343   3
  -8   4 -23 483.124 303.485   2
   4  -8 -23 676.777 302.964   3
   4   4 -23 662.860 270.937   3
   4  -8 -22 4704.30 528.003   3
  -8   4 -22 4400.96 520.642   2
   4   4 -22 3508.59 447.889   3
   4  -8 -21 226.407 241.658   3
   4   4 -21 772.761 255.674   3
  -8   4 -21 389.994 268.996   2
   4  -8 -20 1060.46 318.871   3
  -8   4 -20 1306.21 311.309   2
   4   4 -20 684.236 207.617   3
  -8   4 -19 1111.85 302.699   2
   4   4 -19 1051.84 264.123   3
   4  -8 -19 1221.65 307.668   3
  -8   4 -18 1710.99 323.612   2
   4  -8 -18 1898.62 340.410   3
   4   4 -18 1454.55 306.671   3
   4  -8 -17 1283.64 320.111   3
   4   4 -17 1145.37 264.605   3
  -8   4 -17 1301.51 293.216   2
   4   4 -17 1505.05 328.736   1
   4  -8 -16 6126.70 528.540   3
  -8   4 -16 7250.29 573.342   2
   4   4 -16 7847.97 556.559   3
   4   4 -16 7164.97 582.451   1
  -8   4 -15 284.050 220.646   2
   4  -8 -15-276.215 242.429   3
   4   4 -15 93.9713 192.941   3
   4   4 -15-243.079 240.154   1
   4   4 -14 6378.03 521.126   1
  -8   4 -14 6411.42 512.748   2
   4   4 -14 5921.66 473.664   3
  -4   8  13 13.9642 103.582   2
  -8   4 -13 160.217 178.279   2
   4   4 -13-15.8821 189.416   3
   4   4 -13 59.4065 182.272   1
  -8   4 -12 1172.51 260.007   2
   4   4 -12 568.966 235.019   1
   4   4 -12 652.783 213.477   3
   4   4 -11 463.526 220.119   1
  -8   4 -11 786.284 237.347   2
   4   4 -11 685.399 231.866   3
   8  -4  10 9487.77 228.349   3
   4   4 -10 11004.3 615.187   1
   4   4 -10 10559.7 588.240   3
   4   4  -9 2056.13 311.778   1
   8  -4   9 1860.81 125.300   3
   4   4  -9 2416.66 325.224   3
   8  -4   8 6240.25 233.741   3
   4   4  -8 6281.95 469.695   3
   8  -4   8 5669.63 394.017   2
   4   4  -8 5983.24 454.763   1
   4   4  -7 4279.59 397.784   3
   8  -4   7 4416.74 338.560   2
   4   4  -7 4403.84 387.708   1
   8  -4   7 4388.09 213.570   3
   8  -4   6 419.768 167.090   2
   4   4  -6 364.844 187.632   1
   8  -4   6 377.193 108.443   3
  -8   4  -6 196.389 81.9940   3
   4   4  -6 316.454 195.908   3
   8  -4   5 10554.9 466.791   2
   4   4  -5 10559.7 561.638   3
   4   4  -5 11098.0 551.127   1
  -8   4  -5 10439.5 357.460   3
   8  -4   5 9394.15 247.972   1
   8  -4   5 10152.7 359.227   3
   8  -4   4 3232.22 260.072   2
   8  -4   4 3689.74 239.245   3
  -8   4  -4 2981.00 216.778   3
   4   4  -4 3188.96 344.475   3
   4   4  -4 3227.76 321.773   1
   8  -4   3 3359.33 255.789   2
   4   4  -3 3372.57 350.221   3
   8  -4   3 3296.75 245.094   3
  -8   4  -3 3119.74 229.850   3
  -8   4  -2 33084.2 722.991   3
   8  -4   2 31753.2 717.875   3
   8  -4   2 31604.5 687.810   2
   8  -4   1 6215.56 385.368   3
   8  -4   1 5384.62 318.369   2
  -8   4  -1 6250.08 366.123   3
   8  -4   0 164659. 1391.18   2
   8  -4   0 164810. 1738.56   3
  -8   4   0 165813. 1748.32   3
  -8   4   1 4377.58 318.324   3
   8  -4  -1 4858.63 362.547   3
  -8   4   2 2788.81 283.982   3
   8  -4  -2 3299.10 314.106   3
  -8   4   2 2547.72 129.267   1
   8  -4  -3 12228.0 544.141   3
  -8   4   3 11738.3 532.383   3
  -8   4   3 11269.4 300.241   1
  -8   4   4 805.005 107.840   1
   8  -4  -4 493.587 184.839   3
  -8   4   5 1734.75 162.503   1
   8  -4  -5 1956.30 269.860   3
  -4   8  -5 1701.30 243.910   1
  -8   4   6 99.7306 86.8387   1
   8  -4  -6 178.645 177.721   3
  -4   8  -6 410.468 183.609   1
   8  -4  -7 6727.72 487.406   3
  -8   4   7 6410.38 334.205   1
  -4   8  -7 6654.32 440.257   1
  -8   4   8 13194.5 500.489   1
   8  -4  -8 13699.8 657.896   3
  -4   8  -8 14038.7 629.368   1
  -8   4   9 2785.18 261.302   1
  -4   8  -9 3404.86 346.782   1
   8  -4  -9 2381.48 339.291   3
   8  -4 -10 339.813 242.851   3
  -8   4  10 492.276 143.153   1
  -4   8 -10 520.000 202.816   1
   8  -4 -11 2989.34 358.230   3
  -4   8 -11 2843.12 331.128   1
  -8   4  11 2660.79 280.812   1
  -4   8 -12 8708.52 545.548   1
  -4   8 -12 8416.11 397.349   3
   8  -4 -12 8418.07 585.597   3
  -4   8 -13 140.434 192.472   1
  -4   8 -13-105.166 107.521   3
   8  -4 -14 752.977 262.126   3
  -4   8 -14 754.724 230.123   1
  -4   8 -14 476.750 139.597   3
   8  -4 -15 1687.20 304.965   3
  -4   8 -15 1739.39 310.445   1
  -4   8 -15 1745.87 205.104   3
   8  -4 -15 1848.02 216.251   2
  -4   8 -16 20832.4 632.859   3
   8  -4 -16 20247.4 669.598   2
  -4   8 -16 20924.6 914.197   1
   8  -4 -16 20591.5 949.887   3
   8  -4 -17 4309.25 344.052   2
  -4   8 -17 3817.09 287.496   3
   8  -4 -17 2821.03 389.135   3
   8  -4 -18-28.4730 124.535   2
  -4   8 -18-9.65987 106.498   3
   8  -4 -18-162.827 221.449   3
  -4   8 -19 1038.52 181.030   3
   8  -4 -19 1051.33 308.145   3
   8  -4 -19 736.337 203.612   2
   8  -4 -20 654.555 246.116   3
  -4   8 -20 928.299 175.643   3
   8  -4 -20 460.731 175.628   2
   8  -4 -21 820.032 275.318   3
   8  -4 -21 662.888 195.229   2
  -4   8 -21 715.167 157.025   3
   8  -4 -22 1022.38 287.583   3
  -4   8 -22 1273.70 192.137   3
   8  -4 -22 962.725 221.063   2
   8  -4 -23-297.238 278.955   3
  -4   8 -23 69.4883 127.423   3
   8  -4 -23-168.265 157.576   2
   8  -4 -24 28429.2 1047.69   2
  -4   8 -24 29563.2 863.515   3
   8  -4 -24 27101.0 1251.76   3
  -4   8 -24 28407.7 1306.25   2
   8  -4 -25 29.0820 285.954   3
  -4   8 -25 218.159 138.820   3
   8  -4 -25-154.665 213.042   2
  -4   8 -25 6.23664 311.174   2
   8  -4 -26 204.074 205.291   2
  -4   8 -26-279.790 278.999   2
   8  -4 -26-398.157 231.721   3
   8  -4 -27 723.567 301.017   3
   8  -4 -27 652.679 253.222   2
  -4   8 -27 608.456 309.022   2
   8  -4 -28 14096.2 821.242   2
   8  -4 -28 15600.3 1023.61   3
  -4   8 -28 14767.1 1040.70   2
  -4   8 -29 977.899 343.254   2
   8  -4 -29 221.197 225.241   2
   8  -4 -29 1432.80 412.066   3
   8  -4 -30 128.920 288.510   3
  -4   8 -30 83.5673 250.456   2
   8  -4 -30-3.06584 196.568   2
   8  -4 -31 43.2105 211.264   2
   8  -4 -31 625.742 360.165   3
  -4   8 -31 279.709 337.586   2
   8  -4 -32 9524.34 745.047   2
  -4   8 -32 8647.99 866.730   2
   8  -4 -32 9115.59 837.273   3
   8  -4 -33 145.506 209.145   2
  -4   8 -33-471.560 391.336   2
   8  -4 -33 14.1201 274.972   3
   8  -4 -34 1130.18 372.366   3
  -4   8 -34 1438.36 440.971   2
   8  -4 -34 589.729 299.478   2
   8  -4 -35 920.359 352.563   3
  -4   8 -35 788.277 430.576   2
   8  -4 -35 1412.50 356.311   2
   8  -4 -36 1278.20 404.529   3
  -4   8 -36 1030.39 397.824   2
  -4   8 -37-117.223 361.817   2
   8  -4 -37-33.2610 296.662   3
   8  -4 -38 1439.14 487.902   3
   8  -4 -39 251.916 395.808   3
   5   3 -39 651.669 306.386   2
   5   3 -38 1278.95 435.906   2
   5   3 -38 737.279 340.627   3
  -8   5 -37 4717.63 742.620   2
   5   3 -37 3951.56 572.226   3
   5   3 -37 4440.18 650.796   2
   5   3 -36-676.476 366.826   3
   5   3 -36-78.7303 333.618   2
  -8   5 -35 6522.96 827.463   2
   5   3 -35 6111.07 750.810   2
   5   3 -35 6397.31 707.900   3
   5   3 -34 409.982 299.336   3
  -8   5 -34-47.4477 316.761   2
   5   3 -34 388.843 265.634   2
   5   3 -33 9675.23 837.538   3
  -8   5 -33 8209.36 879.931   2
   5   3 -33 9379.86 868.874   2
  -8   5 -32 271.752 307.722   2
   5   3 -32 559.268 312.330   3
   5   3 -32 915.432 362.462   2
  -8   5 -31 497.025 331.771   2
   5   3 -31 422.357 300.914   2
   5   3 -31 468.292 282.740   3
  -8   5 -30 1748.29 439.979   2
   5   3 -30 1539.88 388.414   3
  -8   5 -29 170.572 286.243   2
   5   3 -29 169.098 245.578   3
  -8   5 -28 129.213 299.395   2
   5   3 -28 213.236 272.845   3
  -8   5 -27 952.886 336.265   2
   5   3 -27 1529.64 407.043   3
  -8   5 -26 344.735 320.712   2
   5   3 -26-238.767 243.336   3
   5   3 -25 19345.8 1015.49   3
  -8   5 -25 19734.2 1101.19   2
   5   3 -24 300.788 228.616   3
  -8   5 -24 73.7466 229.960   2
  -8   5 -23 4640.54 569.174   2
   5   3 -23 4204.71 482.921   3
   5   3 -22 657.020 298.387   3
  -8   5 -22 242.773 265.657   2
   5   3 -21 532.512 244.630   3
  -8   5 -21 552.428 252.078   2
  -8   5 -20 354.791 235.908   2
   5   3 -20 243.787 202.742   3
  -8   5 -19 922.673 282.723   2
   5   3 -19 1029.34 316.419   3
  -8   5 -18 2833.04 405.533   2
   5   3 -18 2687.57 380.309   3
  -8   5 -17-76.9484 226.607   2
   5   3 -17-29.0458 203.716   3
  -8   5 -16 3640.13 424.306   2
   5   3 -16 3745.09 427.091   3
   5   3 -16 3706.67 419.426   1
  -8   5 -15 130.537 193.972   2
   5   3 -15 246.973 182.628   1
   5   3 -15 577.284 223.020   3
  -8   5 -14 7955.94 564.885   2
   8  -5  14 7796.25 459.452   1
   5   3 -14 8087.85 560.792   3
   5   3 -14 7696.04 565.998   1
   5   3 -13 22952.2 913.082   3
   8  -5  13 22342.5 730.822   1
   5   3 -13 22358.5 914.785   1
  -8   5 -13 21937.9 883.822   2
  -8   5 -12 6940.62 496.112   2
   5   3 -12 7064.24 523.744   3
   8  -5  12 7045.86 392.601   1
   5   3 -12 6753.29 504.420   1
   8  -5  11 1961.94 211.330   1
  -8   5 -11 1894.02 280.075   2
   5   3 -11 1900.11 310.967   1
   5   3 -11 2153.45 330.239   3
  -8   5 -10 24645.3 845.368   2
   5   3 -10 26413.4 910.836   1
   8  -5  10 24135.0 642.014   1
   5   3 -10 25465.9 905.922   3
   8  -5   9 7036.84 332.871   1
  -8   5  -9 6959.13 442.961   2
   5   3  -9 7578.99 499.592   1
   5   3  -9 6465.27 497.348   3
   5   3  -8 745.028 219.388   1
  -8   5  -8 760.101 183.643   2
   8  -5   8 671.647 177.674   2
   5   3  -8 904.651 244.108   3
   8  -5   8 874.700 138.277   1
   8  -5   8 762.236 87.0147   3
   8  -5   7 52.7567 64.1500   3
  -8   5  -7-151.457 168.134   2
   8  -5   7 182.581 152.582   2
  -8   5  -7 109.455 67.5497   3
   8  -5   7 111.974 73.6527   1
   5   3  -7 297.070 201.236   3
   5   3  -7 218.376 194.365   1
   5   3  -6 3882.85 377.001   1
   8  -5   6 4084.46 211.857   3
  -8   5  -6 4070.10 205.693   3
   5   3  -6 4407.37 418.368   3
   8  -5   6 3950.37 190.144   1
  -8   5  -6 4183.20 322.368   2
   8  -5   6 4995.79 344.241   2
  -8   5  -5 42649.5 899.560   2
   8  -5   5 43352.8 701.029   3
   8  -5   5 41148.7 511.189   1
   8  -5   5 43164.9 902.892   2
   5   3  -5 43047.2 1038.52   1
  -8   5  -5 44560.9 699.754   3
   5   3  -5 43911.1 1100.66   3
  -8   5  -4 167.508 110.808   3
   5   3  -4 203.405 163.468   1
   8  -5   4 155.297 107.951   3
   5   3  -4 387.053 217.586   3
   8  -5   4 272.953 130.722   2
   5   3  -3 2201.03 327.633   3
   5   3  -3 1958.03 263.502   1
  -8   5  -3 2010.33 196.324   3
   8  -5   3 1906.04 197.286   2
   8  -5   3 2184.53 205.766   3
   8  -5   2 29706.3 633.630   2
  -8   5  -2 29979.3 680.525   3
   8  -5   2 29167.5 680.598   3
   5   3  -2 29390.9 864.394   3
   5   3  -1 21535.9 744.941   3
   8  -5   1 21438.8 615.866   3
  -8   5  -1 20591.6 590.400   3
   8  -5   1 21011.5 500.725   2
   8  -5   0 1725.70 229.883   3
  -8   5   0 1449.90 207.890   3
   8  -5   0 1802.38 156.808   2
  -8   5   1 866.094 193.551   3
   8  -5  -1 801.379 112.561   2
   8  -5  -1 1236.52 215.999   3
   8  -5  -2 47630.1 557.855   2
  -8   5   2 50863.9 1038.03   3
   8  -5  -2 50366.3 1039.53   3
   8  -5  -3 72243.3 1283.53   3
  -8   5   3 73585.1 1286.84   3
   8  -5  -3 68308.0 579.269   2
  -8   5   4 382.126 191.854   3
   8  -5  -4 637.128 244.761   3
   8  -5  -5 3937.73 356.626   3
  -3   8  -5 3062.32 328.614   1
   8  -5  -6 6745.07 446.249   3
  -3   8  -6 7601.53 473.035   1
   8  -5  -7 10676.2 583.510   3
  -3   8  -7 11350.4 578.784   1
   8  -5  -8 1426.27 274.112   3
  -3   8  -8 1092.24 245.228   1
   8  -5  -8 1254.53 91.1813   2
   8  -5  -9 19516.0 793.462   3
  -3   8  -9 18559.4 766.383   1
   8  -5  -9 17827.1 358.734   2
   8  -5 -10 8786.78 568.830   3
   8  -5 -10 8183.30 272.831   2
  -3   8 -10 8102.10 521.016   1
   8  -5 -11 16234.3 775.820   3
   8  -5 -11 15422.0 408.466   2
  -3   8 -11 16248.6 581.392   3
  -3   8 -11 17275.7 767.828   1
  -3   8 -12 1768.92 225.180   3
  -3   8 -12 1512.54 285.900   1
   8  -5 -12 1621.42 163.208   2
   8  -5 -12 1941.08 338.329   3
   8  -5 -13 1373.72 274.222   3
  -3   8 -13 2138.51 326.492   1
   8  -5 -13 1729.79 185.059   2
  -3   8 -13 1840.85 229.896   3
   8  -5 -14 7156.07 559.677   3
   8  -5 -14 6674.65 339.577   2
  -3   8 -14 5976.13 506.547   1
  -3   8 -14 6598.33 392.687   3
   8  -5 -15 3233.59 416.466   3
   8  -5 -15 4088.00 284.601   2
  -3   8 -15 3930.44 424.792   1
  -3   8 -15 4163.37 323.328   3
  -3   8 -16 848.328 283.004   1
  -3   8 -16 735.628 169.587   3
   8  -5 -16 1048.07 267.037   3
   8  -5 -16 1033.90 177.498   2
  -3   8 -17 1186.46 295.547   1
   8  -5 -17 1191.45 309.763   3
  -3   8 -17 1282.63 197.653   3
   8  -5 -17 994.256 168.946   2
  -3   8 -18 156.089 147.406   3
   8  -5 -18 280.583 229.405   3
   8  -5 -18 186.529 149.343   2
   8  -5 -19 69.0579 226.292   3
   8  -5 -19-73.7100 130.483   2
  -3   8 -19 163.955 115.954   3
   8  -5 -20 49.9478 138.360   2
   8  -5 -20 399.162 251.733   3
  -3   8 -20 250.168 134.768   3
   8  -5 -21 1702.41 346.461   3
   8  -5 -21 1435.42 254.758   2
  -3   8 -21 1670.01 236.684   3
   8  -5 -22 5410.78 438.906   2
  -3   8 -22 6179.61 423.741   3
   8  -5 -22 4771.44 566.209   3
   8  -5 -23 270.268 297.335   3
   8  -5 -23 69.2957 151.558   2
  -3   8 -23-21.5335 140.729   3
   8  -5 -24 7038.20 525.059   2
  -3   8 -24 6910.22 462.952   3
   8  -5 -24 6339.02 624.580   3
   8  -5 -25 7168.43 549.737   2
  -3   8 -25 7200.81 479.064   3
   8  -5 -25 8327.68 734.148   3
   8  -5 -26 511.120 320.569   3
  -3   8 -26 257.173 261.247   2
   8  -5 -26-175.124 188.412   2
  -3   8 -26 282.413 188.257   3
  -3   8 -27 5414.18 444.365   3
   8  -5 -27 4066.51 444.524   2
  -3   8 -27 3839.87 575.049   2
   8  -5 -27 4311.93 564.527   3
   8  -5 -28 262.305 208.696   2
   8  -5 -28 358.486 276.131   3
  -3   8 -28-95.1307 315.055   2
  -3   8 -29 234.827 329.937   2
   8  -5 -29 389.388 238.916   2
   8  -5 -29 359.756 283.403   3
   8  -5 -30 7111.06 730.285   3
  -3   8 -30 8330.88 845.914   2
   8  -5 -30 7946.07 665.336   2
   8  -5 -31 1087.22 294.959   2
   8  -5 -31 885.619 319.123   3
   8  -5 -32 1061.79 400.191   3
  -3   8 -32-20.6464 323.297   2
   8  -5 -32 481.951 285.692   2
  -3   8 -33 1521.07 481.815   2
   8  -5 -33 2222.99 411.649   2
   8  -5 -33 2547.87 455.740   3
   8  -5 -34 137.595 268.192   3
   8  -5 -34 668.166 283.286   2
  -3   8 -35 10320.6 994.737   2
   8  -5 -35 9417.04 915.254   3
  -3   8 -36-323.842 363.197   2
   8  -5 -36 287.293 329.558   3
   8  -5 -37 1041.80 402.939   3
  -3   8 -37 680.019 433.547   2
   8  -5 -38 3242.98 595.560   3
   8  -5 -39 111.519 270.530   3
   6   2 -40-254.837 294.562   2
   6   2 -39 276.330 284.677   3
   6   2 -39-3.65777 281.196   2
   6   2 -38 1122.81 408.668   3
   6   2 -38 994.176 402.155   2
   6   2 -37 396.888 265.939   3
   6   2 -37 96.9660 286.312   2
   6   2 -36 815.874 360.989   3
  -8   6 -36-353.514 376.833   2
   6   2 -36 250.425 287.181   2
   6   2 -35 7867.16 787.365   3
  -8   6 -35 8177.94 904.156   2
   6   2 -35 8199.91 848.012   2
  -8   6 -34-68.3949 335.613   2
   6   2 -34 124.569 247.749   3
   6   2 -34 841.077 361.330   2
  -8   6 -33 805.093 363.112   2
   6   2 -33 1104.74 378.788   3
   6   2 -33 713.333 331.072   2
   6   2 -32 1855.61 436.763   3
  -8   6 -32 2405.06 530.494   2
   6   2 -32 1798.92 444.669   2
   6   2 -31 288.415 238.381   3
   6   2 -31 752.463 330.903   2
  -8   6 -31 0.36033 248.009   2
   6   2 -30 5771.62 629.435   3
  -8   6 -30 6459.51 742.459   2
   6   2 -30 6010.33 644.929   2
  -8   6 -29 713.861 314.508   2
   6   2 -29 597.919 352.097   3
  -8   6 -28 3460.51 568.531   2
   6   2 -28 3101.64 487.591   3
  -8   6 -27 10159.7 841.696   2
   6   2 -27 10710.7 811.036   3
   6   2 -26 845.308 334.980   3
  -8   6 -26 25.1213 287.924   2
   6   2 -25 2744.94 448.509   3
  -8   6 -25 2448.93 439.326   2
  -8   6 -24 2782.90 478.920   2
   6   2 -24 3504.96 464.974   3
   6   2 -23 55.1354 252.735   3
  -8   6 -23-285.297 276.213   2
  -8   6 -22 15280.8 956.398   2
   6   2 -22 16059.3 891.398   3
  -8   6 -21 1124.35 331.700   2
   6   2 -21 846.183 267.762   3
   6   2 -20 768.429 238.739   3
  -8   6 -20 1219.88 296.974   2
   6   2 -19 4113.81 468.206   3
  -8   6 -19 3833.23 461.061   2
  -8   6 -18-44.4594 211.496   2
   6   2 -18 168.402 201.336   3
  -8   6 -17 118.785 195.535   2
   6   2 -17 250.927 225.257   3
   6   2 -16 2314.03 360.849   3
  -8   6 -16 2287.80 357.477   2
   6   2 -15 90.8598 205.806   3
  -8   6 -15 711.266 231.452   2
   8  -6  14 23869.4 792.962   1
  -8   6 -14 24168.5 951.283   2
   6   2 -14 25702.9 981.587   3
   6   2 -14 26189.0 993.033   1
   8  -6  13 15879.3 620.275   1
   6   2 -13 14848.7 746.453   3
   6   2 -13 15708.8 758.565   1
  -8   6 -13 15308.5 736.010   2
  -8   6 -12 3348.11 382.147   2
   8  -6  12 2907.22 278.247   1
   6   2 -12 3433.40 380.939   1
   6   2 -12 2486.77 355.483   3
  -8   6 -11 31802.5 985.397   2
   6   2 -11 32962.6 1062.88   3
   8  -6  11 32655.0 807.273   1
   6   2 -11 32565.9 1027.50   1
   6   2 -10 13037.1 641.556   1
  -8   6 -10 12909.1 628.252   2
   6   2 -10 12852.8 678.551   3
   8  -6  10 12416.0 479.351   1
  -8   6  -9 1873.31 255.231   2
   6   2  -9 1857.35 284.331   3
   6   2  -9 2172.99 297.496   1
   8  -6   9 2278.14 208.359   1
  -8   6  -8 2221.08 277.005   2
  -8   6  -8 1949.20 116.264   3
   6   2  -8 2011.77 301.525   3
   6   2  -8 2074.91 293.565   1
   8  -6   8 1890.32 176.679   1
   8  -6   7 5361.99 263.777   1
   8  -6   7 5271.42 212.767   3
   6   2  -7 6121.55 457.564   3
  -8   6  -7 4986.21 355.684   2
  -8   6  -7 4974.07 206.601   3
   6   2  -7 5329.07 398.656   1
  -8   6  -6 2682.66 263.992   2
  -8   6  -6 2892.34 177.412   3
   8  -6   6 2798.31 180.031   3
   8  -6   6 2831.15 176.653   1
   6   2  -6 2489.99 323.914   3
   6   2  -6 3130.65 308.907   1
  -8   6  -5 2817.20 256.627   2
   8  -6   5 2583.35 188.016   3
  -8   6  -5 2682.48 192.044   3
   6   2  -5 2630.76 295.996   1
   6   2  -5 3357.78 368.015   3
   8  -6   4 1448.30 170.211   3
   6   2  -4 1483.71 231.861   1
  -8   6  -4 1151.87 174.404   2
  -8   6  -4 1378.80 160.912   3
   6   2  -4 2120.94 305.849   3
  -8   6  -3 58547.2 935.527   2
  -8   6  -3 58252.4 923.284   3
   8  -6   3 57616.4 918.622   3
   6   2  -3 60373.1 1256.25   3
   6   2  -3 60413.9 1143.03   1
  -8   6  -2 12717.6 463.918   3
   8  -6   2 13414.8 475.145   3
  -8   6  -2 12333.9 413.016   2
   6   2  -2 11412.8 568.290   3
   8  -6   1 2188.95 223.340   3
  -8   6  -1 2451.45 227.250   3
   6   2  -1 2534.32 295.777   3
  -8   6   0 632.291 148.638   3
   8  -6   0 616.020 169.818   3
   6   2   0 821.153 242.121   3
   6   2   1 591.170 204.468   3
   8  -6  -1 645.664 180.192   3
  -8   6   1 400.749 144.990   3
  -8   6   2 26724.2 769.018   3
   8  -6  -2 26770.7 778.139   3
   8  -6  -3 827.388 207.900   3
  -8   6   3 668.456 178.706   3
   8  -6  -4 1448.43 246.202   3
  -8   6   4 856.114 193.135   3
  -2   8  -5 21378.8 784.964   1
   8  -6  -5 21752.1 776.917   3
   8  -6  -6 11200.9 589.980   3
  -2   8  -6 10492.1 573.921   1
   8  -6  -7 2220.24 329.457   3
  -2   8  -7 2041.79 320.908   1
   8  -6  -8 1555.70 310.284   3
  -2   8  -8 656.336 220.262   1
  -2   8  -9 1236.52 273.060   1
   8  -6  -9 1085.07 257.880   3
   8  -6 -10 19153.7 823.497   3
  -2   8 -10 21139.0 860.599   1
   8  -6 -11 24837.4 949.370   3
  -2   8 -11 25993.1 968.663   1
  -2   8 -11 26555.2 808.305   3
   8  -6 -12 607.427 107.730   2
  -2   8 -12 412.678 216.486   1
  -2   8 -12 333.055 164.873   3
   8  -6 -12 479.991 246.973   3
   8  -6 -13 20396.7 899.241   3
  -2   8 -13 19356.1 873.146   1
   8  -6 -13 19763.4 504.619   2
  -2   8 -13 18249.7 686.784   3
   8  -6 -14 10764.0 691.832   3
  -2   8 -14 9598.55 646.024   1
  -2   8 -14 10383.8 520.735   3
   8  -6 -14 10688.3 402.993   2
  -2   8 -15 2211.87 358.096   1
   8  -6 -15 2572.88 220.681   2
  -2   8 -15 2409.60 284.300   3
   8  -6 -15 2229.03 352.157   3
  -2   8 -16 2097.11 362.114   1
   8  -6 -16 3039.61 263.088   2
   8  -6 -16 2085.01 359.031   3
  -2   8 -16 2939.57 302.541   3
  -2   8 -17 14739.6 632.695   3
   8  -6 -17 12735.0 516.510   2
   8  -6 -17 12514.3 761.411   3
  -2   8 -17 12776.9 771.490   1
   8  -6 -18 2849.47 430.946   3
  -2   8 -18 3619.76 359.210   3
   8  -6 -18 3751.19 308.098   2
  -2   8 -18 2981.55 406.146   1
   8  -6 -19 1605.08 232.166   2
  -2   8 -19 2249.68 375.876   1
   8  -6 -19 1628.64 364.144   3
  -2   8 -19 1504.96 232.251   3
   8  -6 -20 2577.76 427.079   3
  -2   8 -20 2534.52 305.631   3
   8  -6 -20 2088.59 254.421   2
   8  -6 -21 562.259 300.585   3
   8  -6 -21 403.250 167.226   2
  -2   8 -21 476.106 188.665   3
   8  -6 -22 454.652 291.563   3
   8  -6 -22-4.98540 141.957   2
  -2   8 -22 423.297 191.448   3
   8  -6 -23 3157.00 347.663   2
  -2   8 -23 2630.22 318.527   3
   8  -6 -23 3290.10 474.511   3
  -2   8 -24 5.56771 156.614   3
   8  -6 -24 187.651 179.274   2
   8  -6 -24 129.832 250.516   3
   8  -6 -25 17278.0 811.932   2
  -2   8 -25 16476.0 765.588   3
   8  -6 -25 16769.9 1013.32   3
   8  -6 -26 337.887 300.036   3
  -2   8 -26 413.151 223.374   3
   8  -6 -26 400.211 203.802   2
   8  -6 -27 825.565 347.452   3
  -2   8 -27 429.247 192.835   3
   8  -6 -27 795.725 273.072   2
   8  -6 -28 1918.65 452.201   3
   8  -6 -28 1353.35 298.776   2
  -2   8 -28 1075.07 247.957   3
   8  -6 -29 2739.79 533.324   3
  -2   8 -29 2044.55 459.385   2
   8  -6 -29 2723.64 390.545   2
   8  -6 -30 2517.33 491.110   3
  -2   8 -30 3066.62 546.167   2
   8  -6 -30 2308.82 385.660   2
   8  -6 -31-249.609 291.386   3
  -2   8 -31-367.107 323.892   2
   8  -6 -32 622.239 332.896   3
  -2   8 -32 1323.63 443.615   2
  -2   8 -33 7615.81 842.709   2
   8  -6 -33 6913.41 783.987   3
  -2   8 -34 524.875 378.326   2
   8  -6 -34-79.1884 304.791   3
  -2   8 -35 5064.63 716.184   2
   8  -6 -35 4922.26 681.188   3
   8  -6 -36 907.500 407.006   3
  -2   8 -36 977.210 459.389   2
  -2   8 -37 6547.57 857.389   2
   8  -6 -37 5107.90 701.948   3
   8  -6 -38 1808.09 477.725   3
   8  -6 -39 789.159 415.328   3
   7   1 -40 3370.42 622.115   2
   7   1 -40 2288.98 502.887   3
   7   1 -39 649.767 333.209   3
   7   1 -39 104.934 233.076   2
   7   1 -38 1582.18 433.451   2
   7   1 -38 1839.04 483.386   3
   7   1 -37 1019.29 409.333   3
   7   1 -37-415.681 322.125   2
   7   1 -36 5084.37 693.126   3
  -8   7 -36 5455.64 759.506   2
   7   1 -36 5642.65 700.294   2
  -8   7 -35 1157.68 455.202   2
   7   1 -35 1306.09 417.390   2
   7   1 -35 1538.83 418.623   3
   7   1 -34 481.656 330.878   3
  -8   7 -34-511.679 374.330   2
   7   1 -34 79.4446 247.750   2
   7   1 -33 513.184 290.930   3
   7   1 -33 84.7679 223.668   2
  -8   7 -33 270.150 346.454   2
   7   1 -32 1564.21 438.949   3
   7   1 -32 1378.50 395.222   2
  -8   7 -32 1869.15 485.292   2
  -8   7 -31 542.413 314.015   2
   7   1 -31-15.7242 249.621   3
   7   1 -31 59.8551 261.523   2
   7   1 -30-94.8745 238.876   3
  -8   7 -30-154.677 261.947   2
   7   1 -30-86.1360 215.957   2
  -8   7 -29-242.887 268.681   2
   7   1 -29-399.915 310.738   3
   7   1 -29 330.359 263.991   2
   7   1 -28 8540.65 773.908   3
  -8   7 -28 8527.33 822.531   2
   7   1 -27 5381.18 612.975   3
  -8   7 -27 4280.90 590.147   2
  -8   7 -26 134.821 259.796   2
   7   1 -26-15.2781 250.289   3
   7   1 -25 541.672 261.619   3
  -8   7 -25 171.857 258.068   2
   7   1 -24 20931.0 1083.67   3
  -8   7 -24 20031.7 1102.74   2
   7   1 -23 4541.32 533.154   3
  -8   7 -23 4684.65 562.668   2
  -8   7 -22 2028.94 414.675   2
   7   1 -22 2459.15 398.086   3
  -8   7 -21-36.5147 232.734   2
   7   1 -21 398.617 268.407   3
   7   1 -20 4201.20 507.392   3
  -8   7 -20 4443.66 499.269   2
  -8   7 -19 2283.09 394.046   2
   7   1 -19 1960.71 346.555   3
   7   1 -18 300.886 215.456   3
  -8   7 -18 560.276 277.114   2
   7   1 -17 1036.32 283.326   3
  -8   7 -17 834.143 267.333   2
   7   1 -16 23318.6 998.937   3
  -8   7 -16 23072.0 986.332   2
  -8   7 -15 880.712 293.563   2
   7   1 -15 1312.07 294.904   3
   7   1 -14 1916.29 337.379   3
  -8   7 -14 2382.69 356.023   2
   8  -7  13 8707.57 483.395   1
   7   1 -13 8953.84 606.844   3
  -8   7 -13 8042.24 546.121   2
   8  -7  12 1038.57 187.693   1
   7   1 -12 766.286 200.339   1
   7   1 -12 1176.10 288.863   3
  -8   7 -12 942.499 233.998   2
   7   1 -11 1454.82 302.748   3
   8  -7  11 1304.92 195.410   1
   7   1 -11 1165.87 244.059   1
  -8   7 -11 1105.16 239.082   2
   7   1 -10 686.712 210.586   1
  -8   7 -10 1065.22 228.181   2
   7   1 -10 973.588 263.261   3
   8  -7  10 1137.13 178.917   1
   7   1  -9-203.257 227.986   3
   8  -7   9 17.3726 97.3427   1
   7   1  -9-201.588 158.829   1
  -8   7  -9 70.6892 39.9346   3
  -8   7  -9-134.292 165.888   2
   7   1  -8 30625.3 909.805   1
  -8   7  -8 28793.8 481.576   3
   7   1  -8 29880.6 990.329   3
   8  -7   8 30078.5 696.927   1
  -8   7  -8 28760.1 851.610   2
  -8   7  -7 1276.03 123.813   3
   7   1  -7 923.685 270.702   3
   7   1  -7 854.598 199.400   1
  -8   7  -7 1159.37 208.570   2
   7   1  -6 1082.13 194.498   1
   7   1  -6 720.616 235.217   3
  -8   7  -6 1242.53 136.171   3
  -8   7  -6 1189.99 142.563   1
  -8   7  -6 1403.97 214.815   2
  -8   7  -5 1875.74 172.030   3
   7   1  -5 1777.04 247.875   1
  -8   7  -5 1920.30 221.194   2
   8  -7   5 1791.84 173.179   3
   7   1  -5 2188.22 308.932   3
  -8   7  -5 2068.09 166.070   1
  -8   7  -4 2306.66 198.400   3
   8  -7   4 2475.20 214.169   3
   7   1  -4 2161.67 294.484   3
   7   1  -4 2763.73 283.026   1
  -8   7  -4 2483.89 169.805   1
  -8   7  -4 2337.14 226.112   2
  -8   7  -3 86.6538 70.6351   1
  -8   7  -3 208.565 124.064   2
   8  -7   3 284.526 121.096   3
  -8   7  -3 223.928 126.648   3
   7   1  -3 172.692 186.461   3
   7   1  -3 34.8572 124.942   1
   8  -7   2 3155.12 259.389   3
  -8   7  -2 3366.62 236.755   2
   7   1  -2 2870.63 334.180   3
  -8   7  -2 2756.92 164.760   1
  -8   7  -2 3106.81 241.281   3
   7   1  -2 2644.66 265.726   1
   8  -7   1 12242.9 495.626   3
  -8   7  -1 12056.3 492.400   3
   7   1  -1 12783.8 594.483   3
  -8   7  -1 12327.6 386.666   2
  -8   7   0 63268.1 1138.82   3
  -8   7   0 62363.7 763.275   2
   8  -7   0 63132.6 1124.73   3
   7   1   0 64964.9 1258.72   3
   7   1   1 14679.0 605.557   3
  -8   7   1 13842.7 319.702   2
  -8   7   1 15239.3 585.387   3
   8  -7  -1 14791.6 577.755   3
   7   1   2 12051.4 540.862   3
  -8   7   2 12757.6 553.734   3
   8  -7  -2 13033.9 553.988   3
  -8   7   3 3415.71 303.698   3
   8  -7  -3 3421.54 318.307   3
   7   1   3 3698.40 327.305   3
   7   1   4 9554.23 484.231   3
   8  -7  -4 10942.2 549.084   3
  -1   8  -5 102.757 178.207   1
   8  -7  -5 223.926 193.048   3
  -1   8  -6 383.810 220.984   1
   8  -7  -6 115.650 190.495   3
  -1   8  -7 6860.41 499.949   1
   8  -7  -7 6631.11 473.155   3
  -1   8  -8 6001.30 498.595   1
   8  -7  -8 6751.14 509.058   3
   8  -7  -9 6028.41 479.144   3
  -1   8  -9 5941.81 476.166   1
   8  -7 -10 25605.1 938.479   3
  -1   8 -10 27217.5 991.884   1
   8  -7 -11 1242.62 281.845   3
  -1   8 -11 1642.50 240.886   3
  -1   8 -11 1121.58 273.288   1
  -1   8 -12 5784.50 493.182   1
  -1   8 -12 6250.63 426.541   3
   8  -7 -12 5981.68 512.786   3
   8  -7 -13 891.213 275.463   3
  -1   8 -13 1305.46 299.944   1
  -1   8 -13 1018.26 222.329   3
   8  -7 -14 12062.1 720.845   3
  -1   8 -14 12800.6 743.433   1
  -1   8 -14 12525.0 609.617   3
  -1   8 -15 2865.35 319.838   3
  -1   8 -15 2847.36 413.635   1
   8  -7 -15 2608.99 400.802   3
  -1   8 -16 9139.21 660.682   1
   8  -7 -16 9814.76 684.613   3
  -1   8 -16 8955.94 528.800   3
   7   1  16 9038.48 478.889   3
  -1   8 -17 1708.41 318.653   1
  -1   8 -17 1786.58 259.007   3
   8  -7 -17 1473.63 357.715   3
   7   1  17 1460.10 218.006   3
  -1   8 -18 528.736 254.483   1
   8  -7 -18 605.493 294.361   3
  -1   8 -18 720.548 204.737   3
   7   1  18 357.179 144.790   3
  -1   8 -19 1118.76 332.345   1
   8  -7 -19 857.971 319.622   3
  -1   8 -19 891.096 215.518   3
   8  -7 -20 629.001 280.564   3
  -1   8 -20 112.786 198.293   1
  -1   8 -20 517.975 208.997   3
   8  -7 -21 896.062 324.129   3
  -1   8 -21 1168.94 246.443   3
  -1   8 -22 13644.4 709.037   3
   8  -7 -22 12100.8 853.714   3
  -1   8 -23 258.700 163.470   3
   8  -7 -23 179.401 266.785   3
  -1   8 -24 13727.3 740.541   3
   8  -7 -24 13664.3 930.819   3
   8  -7 -25-295.565 296.826   3
  -1   8 -25 181.284 196.110   3
  -1   8 -26 682.937 231.654   3
   8  -7 -26 780.827 348.595   3
   8  -7 -27 3725.76 568.270   3
  -1   8 -27 3929.27 432.304   3
  -1   8 -28 1927.13 335.721   3
   8  -7 -28 1589.23 403.204   3
  -1   8 -29 325.062 217.215   3
   8  -7 -29 94.7797 330.361   3
   8  -7 -30 1529.12 415.066   3
  -1   8 -30 1791.28 435.174   2
   8  -7 -31 6.68083 294.107   3
  -1   8 -31-25.6445 316.223   2
  -1   8 -32 8249.01 845.847   2
   8  -7 -32 7981.61 819.904   3
   8  -7 -33 1156.87 367.667   3
  -1   8 -33 1091.53 429.369   2
  -1   8 -34 328.270 402.034   2
   8  -7 -34 862.903 391.958   3
   8  -7 -35 3849.66 624.186   3
  -1   8 -35 2531.56 544.410   2
   8  -7 -36 429.166 291.115   3
  -1   8 -36 832.365 402.999   2
  -1   8 -37 215.583 334.141   2
   8  -7 -37 510.491 296.333   3
   8  -7 -38 1683.36 473.567   3
   8  -7 -39 211.878 295.695   3
   8   0 -39 1008.93 423.373   3
   8   0 -38 525.826 338.994   2
   8   0 -38 1766.38 516.426   3
   8   0 -37 31.4681 257.651   2
   8   0 -37 750.394 414.923   3
   8   0 -36 0.75799 335.129   3
   8   0 -36 507.515 272.890   2
   8   0 -35 1200.76 374.500   2
   8   0 -35 1415.25 400.498   3
  -8   8 -35 979.379 420.190   2
   8   0 -34 226.881 277.009   3
  -8   8 -34 777.747 345.517   2
   8   0 -34 549.886 322.514   2
  -8   8 -33-266.723 339.605   2
   8   0 -33-20.7752 221.190   2
   8   0 -33-133.751 252.406   3
   8   0 -32 801.176 331.128   3
  -8   8 -32 828.190 358.771   2
   8   0 -32 453.875 212.998   2
  -8   8 -31-241.160 315.564   2
   8   0 -31 635.225 310.805   3
   8   0 -31 537.236 288.115   2
  -8   8 -30 2214.52 494.233   2
   8   0 -30 2046.20 410.424   2
   8   0 -30 1291.80 381.705   3
   8   0 -29 900.595 292.034   2
   8   0 -29 1368.54 411.524   3
  -8   8 -29 895.941 375.985   2
   8   0 -28 85.4938 256.256   3
  -8   8 -28 119.692 236.680   2
   8   0 -28 77.2864 217.464   2
   8   0 -27 74.9909 241.156   3
  -8   8 -27 639.349 341.261   2
   8   0 -26 509.177 306.871   3
  -8   8 -26 788.304 348.292   2
  -8   8 -25 6026.96 652.595   2
   8   0 -25 5725.29 639.760   3
  -8   8 -24 75.3417 266.474   2
   8   0 -24 344.728 287.401   3
   8   0 -23 1012.47 323.455   3
  -8   8 -23 997.706 332.337   2
  -8   8 -22 2165.17 402.618   2
   8   0 -22 2468.65 413.491   3
  -8   8 -21 23332.8 1144.94   2
   8   0 -21 23077.2 1104.79   3
   8   0 -20 1049.84 330.316   3
  -8   8 -20 1241.19 323.565   2
   8   0 -19 231.843 243.323   3
  -8   8 -19 250.897 250.582   2
  -8   8 -18 445.889 271.318   2
   8   0 -18 160.888 243.027   3
  -8   8 -17 13254.6 795.066   2
   8   0 -17 14168.9 818.057   3
   8   0 -16 132.570 217.014   3
  -8   8 -16 441.181 216.288   2
   8   0 -15 819.944 249.464   3
  -8   8 -15 543.168 212.362   2
   8   0 -14 17254.2 867.434   3
  -8   8 -14 16992.5 816.990   2
   8   0 -13 44042.6 1324.48   3
  -8   8 -13 41093.3 1220.21   2
   8   0 -12 515.334 232.380   3
   8  -8  12 357.158 142.668   1
  -8   8 -12 555.967 251.116   2
  -8   8 -11 179.113 45.1298   3
   8  -8  11 276.727 128.722   1
  -8   8 -10 2246.40 294.990   2
   8   0 -10 2403.96 361.075   3
   8  -8  10 2488.72 255.482   1
   8   0 -10 2290.95 284.043   1
  -8   8 -10 2347.67 142.028   3
   8   0  -9 3078.15 311.652   1
  -8   8  -9 3012.20 176.875   3
   8  -8   9 3677.75 284.129   1
   8   0  -9 3290.29 378.905   3
  -8   8  -9 3177.28 331.986   2
  -8   8  -9 3426.34 276.297   1
  -8   8  -8 182.601 106.637   1
   8   0  -8 437.975 164.047   1
  -8   8  -8 324.444 86.1826   3
   8   0  -8 365.823 230.591   3
  -8   8  -8 295.817 158.367   2
  -8   0   8 398.143 133.579   1
  -8   8  -7 235.674 95.7933   3
  -8   8  -7 132.331 115.655   1
   8   0  -7 663.603 250.766   3
  -8   8  -7 542.135 188.262   2
   8   0  -7 400.166 170.413   1
  -8   8  -6 26736.3 774.616   2
  -8   8  -6 27495.0 622.751   3
  -8   8  -6 26447.6 655.607   1
   8   0  -6 26444.9 912.460   3
   8   0  -6 27854.3 793.888   1
  -8   8  -5 5747.56 303.240   3
   8   0  -5 5259.20 357.110   1
  -8   8  -5 5207.17 284.462   1
  -8   8  -5 5105.78 335.583   2
   8   0  -5 5779.03 446.704   3
   8   0  -4 639.579 207.473   3
   8   0  -4 579.058 167.523   1
  -8   8  -4 453.123 122.543   3
  -8   8  -4 628.702 128.171   1
  -8   8  -4 493.763 149.334   2
  -8   8  -3 3468.22 268.566   3
  -8   8  -3 3724.44 234.587   1
  -8   8  -3 3350.43 256.060   2
   8   0  -3 4033.22 370.061   3
   8   0  -3 3927.82 289.114   1
  -8   8  -2-33.2976 111.520   3
  -8   8  -2 355.717 112.031   1
   8  -8   2-50.1289 127.547   3
   8   0  -2 305.522 201.616   3
   8   0  -2 38.2558 113.408   1
   8   0  -1 19365.3 730.459   3
  -8   8  -1 19132.4 638.165   3
   8   0  -1 19112.3 588.604   1
   8  -8   1 20040.4 642.342   3
  -8   8   0 737.586 173.600   3
   8   0   0 716.791 222.190   3
   8  -8   0 936.929 191.888   3
   8   0   1 7850.83 465.770   3
   8  -8  -1 7904.63 459.133   3
  -8   8   1 7282.65 427.694   3
   8  -8  -2 20089.9 706.785   3
  -8   8   2 19682.2 707.890   3
   8   0   2 19627.0 697.499   3
   8   0   3 7172.97 430.007   3
   8  -8  -3 6918.39 440.002   3
   8   0   4 931.965 190.293   3
   8  -8  -4 860.647 204.181   3
   8  -8  -5 9404.91 540.829   3
   0   8  -5 8781.16 559.926   1
   8   0   5 9575.36 474.700   3
   8   0   6 422.280 165.956   3
   8  -8  -6 338.495 208.696   3
   0   8  -6 113.801 180.105   1
   8  -8  -7 2800.61 353.259   3
   0   8  -7 2184.96 322.270   1
   8   0   7 2496.10 253.129   3
   8   0   8 45.2371 121.177   3
   0   8  -8 151.743 196.738   1
   8  -8  -8 177.219 206.504   3
   0   8  -9 7157.16 522.272   1
   8  -8  -9 7203.32 522.473   3
   0   8 -10 13745.4 732.555   1
   8  -8 -10 12916.9 703.178   3
   0   8 -10 15095.6 690.224   3
   0   8 -11 8806.58 614.013   1
   8  -8 -11 8697.83 607.943   3
   0   8 -11 9772.29 559.148   3
   0   8 -12 2718.20 390.274   1
   8  -8 -12 2714.05 390.437   3
   0   8 -12 3313.90 344.560   3
   0   8 -13 1808.57 281.112   3
   8  -8 -13 2150.46 356.249   3
   0   8 -13 1518.74 312.532   1
   0   8 -14 30132.3 995.287   3
   8  -8 -14 30390.7 1143.93   3
   0   8 -14 31256.1 1161.46   1
   0   8 -15 7036.65 602.797   1
   0   8 -15 6378.41 479.596   3
   8  -8 -15 6365.91 560.366   3
   0   8 -16 2160.66 377.558   1
   0   8 -16 2103.66 295.744   3
   8  -8 -16 1907.08 368.980   3
   0   8 -17 2803.86 436.423   1
   8  -8 -17 2407.38 392.537   3
   0   8 -17 2905.04 357.603   3
   8   0  17 3056.45 277.773   3
   0   8 -18 2465.83 346.770   3
   8  -8 -18 1850.43 379.270   3
   0   8 -18 2123.64 369.163   1
   8   0  18 2129.37 237.432   3
   8  -8 -19 7991.51 664.933   3
   0   8 -19 8433.55 567.057   3
   8   0  19 7500.16 425.372   3
   0   8 -19 8109.42 685.385   1
   0   8 -20 991.174 265.790   3
   0   8 -20 1340.57 356.390   1
   8  -8 -20 1061.50 297.896   3
   8   0  20 652.309 157.150   3
   8  -8 -21 28034.8 1251.13   3
   0   8 -21 29448.9 1066.59   3
   0   8 -22 20309.8 899.295   3
   8  -8 -22 20154.3 1094.69   3
   8  -8 -23 469.092 288.739   3
   0   8 -23 720.454 240.992   3
   0   8 -24 623.331 257.035   3
   8  -8 -24 565.834 267.770   3
   0   8 -25 841.584 268.486   3
   8  -8 -25 244.293 298.813   3
   0   8 -26-69.9764 202.820   3
   8  -8 -26-14.0162 254.794   3
   8  -8 -27 21371.9 1202.09   3
   0   8 -27 20847.6 991.802   3
   0   8 -28 247.976 213.832   3
   8  -8 -28 135.837 281.242   3
   8  -8 -29 4344.92 620.091   3
   0   8 -29 4323.15 484.024   3
   0   8 -30 10292.6 722.938   3
   8  -8 -30 9260.91 857.095   3
   8  -8 -31 822.824 376.571   3
   0   8 -32 1282.18 418.360   2
   8  -8 -32 817.164 324.796   3
   8  -8 -33 205.546 294.721   3
   0   8 -33-244.183 340.338   2
   0   8 -34 2293.38 522.402   2
   8  -8 -34 4228.19 648.622   3
   0   8 -35 2858.80 536.796   2
   8  -8 -35 1727.57 431.439   3
   0   8 -36 278.453 298.961   2
   8  -8 -36 358.159 335.871   3
   8  -8 -37 830.086 405.346   3
   8  -8 -38 1668.13 469.482   3
   8  -9 -37 499.178 338.719   3
   8  -9 -36 500.709 365.002   3
   1   8 -36 813.546 394.728   2
   1   8 -35 1757.35 472.078   2
   8  -9 -35 1491.26 424.616   3
   1   8 -34 755.180 398.896   2
   8  -9 -34 593.086 336.861   3
   8  -9 -33 161.701 294.523   3
   8  -9 -32-338.355 283.853   3
   1   8 -31 177.131 239.110   3
   8  -9 -31 647.266 351.995   3
   1   8 -30 3164.06 450.623   3
   8  -9 -30 3656.87 590.077   3
   1   8 -29 13597.0 864.557   3
   8  -9 -29 13114.4 991.656   3
   1   8 -28 149.607 208.014   3
   8  -9 -28 260.221 296.041   3
   1   8 -27 5152.21 528.272   3
   8  -9 -27 5141.38 634.444   3
   1   8 -26 385.015 256.171   3
   8  -9 -26 32.6011 288.895   3
   1   8 -25 17004.1 896.955   3
   8  -9 -25 17545.2 1069.44   3
   1   8 -24 674.756 290.714   3
   8  -9 -24 832.052 280.036   3
   1   8 -23-79.3327 199.212   3
   8  -9 -23 410.974 305.360   3
   8  -9 -22 8333.23 732.135   3
   1   8 -22 8124.18 620.924   3
   8  -9 -21 31914.0 1348.55   3
   1   8 -21 34973.7 1220.93   3
   1   8 -21 34494.8 1418.31   1
   1   8 -20 439.055 309.009   1
   1   8 -20 330.367 230.986   3
   8  -9 -20 392.647 257.122   3
   1   8 -19 7069.96 552.666   3
   8  -9 -19 7180.71 650.723   3
   1   8 -19 7479.87 680.031   1
   9  -1  19 6484.45 369.387   3
   1   8 -18 1740.92 377.725   1
   9  -1  18 1221.05 181.019   3
   1   8 -18 1222.15 274.158   3
   1   8 -17 34803.0 1331.83   1
   8  -9 -17 32233.3 1264.98   3
   1   8 -17 31340.0 1111.92   3
   9  -1  17 33457.9 807.236   3
   1   8 -16 706.317 227.872   3
   8  -9 -16 1268.97 316.134   3
   1   8 -16 837.915 296.018   1
   1   8 -15 8388.75 588.103   3
   1   8 -15 7703.47 632.819   1
   8  -9 -15 8466.01 648.613   3
   1   8 -14 19431.2 947.951   1
   1   8 -14 17865.2 811.286   3
   8  -9 -14 17436.5 895.154   3
   1   8 -13 24213.1 1044.31   1
   8  -9 -13 26092.6 1051.31   3
   1   8 -13 26546.8 983.639   3
   9  -1  12 1122.18 181.532   3
   8  -9 -12 434.775 229.273   3
   1   8 -12 854.383 272.388   1
  -8   9  12 1013.98 121.068   2
   1   8 -12 1019.11 255.096   3
   1   8 -11 2861.50 370.716   3
  -8   9  11 3166.36 191.679   2
   1   8 -11 2883.17 393.647   1
   8  -9 -11 3585.85 408.207   3
   9  -1  11 2991.49 254.935   3
   1   8 -10 6954.94 500.167   3
   1   8 -10 7371.38 572.011   1
   8  -9 -10 6996.76 546.539   3
  -8   9  10 6475.57 249.099   2
   9  -1  10 6868.44 377.037   3
  -8   9   9 4682.70 199.584   2
   8  -9  -9 4798.69 460.585   3
   1   8  -9 5607.59 494.599   1
   1   8  -9 4579.20 416.106   3
   9  -1   9 5585.15 339.879   3
  -8   9   8 4703.66 187.756   2
   1   8  -8 4596.36 456.744   1
   8  -9  -8 4838.74 435.238   3
   9  -1   8 5092.57 336.600   3
   9  -1   7 1130.61 201.611   3
   8  -9  -7 550.750 197.112   3
   1   8  -7 783.149 249.235   1
   8  -9  -6 636.187 210.642   3
   1   8  -6 1126.10 269.847   1
   9  -1   6 933.519 188.961   3
   1   8  -5 1826.01 309.577   1
   8  -9  -5 1813.11 278.937   3
   9  -1   5 2137.30 254.516   3
   8  -9  -4 2116.93 290.423   3
   9  -1   4 2525.99 271.443   3
   9  -1   3 7083.28 428.058   3
   8  -9  -3 5532.04 428.256   3
   9  -1   2 32768.8 896.133   3
   8  -9  -2 30798.6 910.894   3
   9  -1   1 629.645 198.551   3
   8  -9  -1 765.705 209.954   3
   9  -1   0 397.109 131.079   1
  -8   9   0 656.209 207.642   3
   9  -1   0 690.573 225.382   3
  -8   9  -1 9392.08 479.542   3
   9  -1  -1 9528.12 537.597   3
   9  -1  -1 9423.61 392.991   1
   9  -1  -2 945.728 165.424   1
   9  -1  -2 869.248 231.676   3
  -8   9  -2 932.536 184.677   3
   9  -1  -3 16582.2 708.801   3
  -8   9  -3 17296.9 605.543   3
  -8   9  -3 17024.4 549.110   1
   9  -1  -3 15998.6 535.180   1
  -8   9  -4 1612.37 196.335   1
   9  -1  -4 1763.22 205.730   1
  -8   9  -4 1669.46 206.343   3
   9  -1  -4 1585.99 287.739   3
   9  -1  -5 650.698 162.888   1
  -8   9  -5 672.466 156.116   1
   9  -1  -5 462.995 183.860   3
  -8   9  -5 606.644 135.620   3
   9  -1  -6 22787.0 695.512   1
  -8   9  -6 22869.2 664.130   1
   9  -1  -6 24718.3 903.449   3
  -8   9  -6 23014.3 633.451   3
  -9   1   7 236.167 110.093   1
   9  -1  -7 17.5402 125.055   1
   9  -1  -7 41.7978 180.488   3
  -8   9  -7 384.361 140.397   1
  -8   9  -7 177.967 102.433   3
  -8   9  -8 6079.33 369.250   1
   9  -1  -8 5855.11 497.764   3
   9  -1  -8 5424.33 382.449   1
  -9   1   8 5435.95 380.597   1
  -8   9  -8 5660.05 299.449   3
  -8   9  -9 5071.52 264.097   3
   9  -1  -9 5178.94 465.025   3
  -8   9  -9 5147.75 369.099   1
  -8   9 -10 5048.55 253.735   3
  -8   9 -10 5144.16 383.130   1
   9  -1 -10 4618.79 463.377   3
  -8   9 -11 29711.5 889.992   1
   8  -9  11 29191.0 879.005   1
   9  -1 -11 29364.6 1076.84   3
  -8   9 -11 30119.8 1011.45   2
  -8   9 -11 28207.4 548.363   3
  -8   9 -12 503.785 223.048   2
  -8   9 -12 13.6829 54.5485   3
   9  -1 -12 196.197 221.033   3
  -8   9 -13 6082.16 221.238   3
   9  -1 -13 5577.66 532.657   3
  -8   9 -13 6301.60 506.072   2
  -8   9 -13 6005.13 217.709   3
   9  -1 -14 18009.0 890.926   3
  -8   9 -14 17017.9 841.141   2
  -8   9 -15 439.277 207.125   2
   9  -1 -15 229.395 209.294   3
   9  -1 -16 1490.65 335.967   3
  -8   9 -16 2470.83 420.215   2
  -8   9 -17 2591.52 395.796   2
   9  -1 -17 2726.51 404.742   3
   9  -1 -18 1745.62 366.761   3
  -8   9 -18 1600.16 324.979   2
  -8   9 -19 5340.33 556.911   2
   9  -1 -19 4402.81 511.363   3
   9  -1 -20 6526.95 614.787   3
  -8   9 -20 7252.77 660.757   2
  -8   9 -21 7370.08 677.605   2
   9  -1 -21 6900.12 642.714   3
  -8   9 -22-253.092 266.617   2
   9  -1 -22-168.626 251.028   3
   9  -1 -23 2555.25 445.199   3
  -8   9 -23 2201.88 426.567   2
   9  -1 -24 308.427 293.406   3
  -8   9 -24 155.866 261.197   2
   9  -1 -25 191.927 294.231   3
  -8   9 -25 200.681 254.112   2
   9  -1 -26 2030.97 445.920   3
  -8   9 -26 1715.62 409.089   2
   9  -1 -27 7389.32 743.941   3
  -8   9 -27 7619.56 779.929   2
   9  -1 -27 7156.60 632.189   2
  -8   9 -28 1928.18 456.044   2
   9  -1 -28 2306.96 487.682   3
   9  -1 -28 2247.90 397.552   2
   9  -1 -29 239.020 295.758   3
   9  -1 -29 586.496 278.433   2
  -8   9 -29 448.298 316.605   2
  -8   9 -30 445.920 320.261   2
   9  -1 -30 606.349 233.788   2
   9  -1 -30 680.821 311.464   3
  -8   9 -31 444.983 337.095   2
   9  -1 -31 436.980 227.615   2
   9  -1 -32 467.397 320.322   3
  -8   9 -32 371.184 370.190   2
   9  -1 -32 799.325 328.251   2
   9  -1 -33 205.596 270.764   3
  -8   9 -33 334.044 281.266   2
   9  -1 -33 257.652 230.162   2
   9  -1 -34 470.739 336.441   3
  -8   9 -34 608.164 446.874   2
   9  -1 -34 405.876 268.340   2
  -8   9 -35 2124.37 530.120   2
   9  -1 -35 2534.85 546.162   3
   9  -1 -35 1393.73 381.119   2
   9  -1 -36 704.189 412.221   3
   9  -1 -36 484.653 298.068   2
   9  -1 -37 460.028 359.813   3
   9  -1 -38 7589.12 877.571   3
   7  -9 -38 2188.00 507.773   3
   2   7 -37 586.043 371.570   2
   7  -9 -37 1208.77 423.574   3
   2   7 -36 627.204 403.385   2
   7  -9 -36 629.480 352.240   3
   2   7 -35 6603.14 812.987   2
   7  -9 -35 7127.20 801.289   3
   7  -9 -34 2379.64 512.028   3
   2   7 -34 2315.85 538.809   2
   2   7 -33 655.492 333.537   2
   7  -9 -33 599.622 329.305   3
   2   7 -33 949.701 301.440   3
   2   7 -32-481.410 275.380   3
   7  -9 -32 69.4618 292.385   3
   2   7 -31 552.208 281.982   3
   7  -9 -31 1145.75 407.186   3
   2   7 -30 5166.34 587.592   3
   7  -9 -30 4687.07 630.670   3
   7  -9 -29-104.609 325.265   3
   2   7 -29 787.028 298.559   3
   2   7 -28 84.2899 230.437   3
   7  -9 -28-467.151 354.262   3
   2   7 -27 20610.8 1040.20   3
   7  -9 -27 18611.0 1140.68   3
   2   7 -26 925.964 284.193   3
   7  -9 -26 310.645 266.511   3
   2   7 -25 344.219 209.535   3
   7  -9 -25 166.128 231.664   3
   2   7 -24-50.5493 205.660   3
   7  -9 -24 106.379 271.141   3
   2   7 -23 277.005 215.880   3
   7  -9 -23-125.103 302.202   3
   2   7 -22 15123.4 831.859   3
   7  -9 -22 14592.6 924.054   3
   2   7 -21 6584.94 563.633   3
   7  -9 -21 6054.92 611.584   3
   7  -9 -20 2231.71 420.574   3
   2   7 -20 2511.88 437.208   1
   2   7 -20 1949.82 324.815   3
   2   7 -19 3441.59 406.362   3
   9  -2  19 3100.54 226.094   3
   7  -9 -19 3598.04 451.404   3
   2   7 -19 3980.47 500.768   1
   2   7 -18 321.311 240.416   1
   7  -9 -18-8.51291 227.396   3
   9  -2  18 41.8837 77.0633   3
   2   7 -18-243.882 219.794   3
   2   7 -17 1280.05 337.319   1
   2   7 -17 909.020 252.318   3
  -7   9  17 1084.03 182.041   2
   7  -9 -17 1196.12 319.422   3
   9  -2  17 1062.91 141.331   3
   2   7 -16 874.134 277.598   1
   2   7 -16 998.418 252.457   3
   9  -2  16 974.418 133.631   3
   7  -9 -16 1043.10 265.663   3
  -7   9  16 821.886 160.602   2
   2   7 -15 1096.38 295.966   1
  -7   9  15 1137.76 173.598   2
   9  -2  15 1096.89 150.319   3
   2   7 -15 1197.12 264.314   3
   7  -9 -15 864.016 275.206   3
   9  -2  14 34767.6 699.165   3
  -7   9  14 32841.3 783.600   2
   2   7 -14 34179.4 1235.58   1
   7  -9 -14 32413.5 1190.53   3
   2   7 -14 34955.4 1119.86   3
   2   7 -13 4572.93 433.124   3
   7  -9 -13 5515.68 525.380   3
  -7   9  13 4860.45 301.813   2
   9  -2  13 5275.48 287.986   3
   2   7 -13 5967.01 530.331   1
  -7   9  12 3777.41 254.682   2
   2   7 -12 3631.53 417.309   1
   7  -9 -12 3899.63 427.591   3
   2   7 -12 4216.61 410.007   3
   9  -2  12 4112.77 255.482   3
   2   7 -11 4228.53 453.907   1
  -7   9  11 3951.26 249.240   2
   9  -2  11 3962.79 256.671   3
   2   7 -11 4528.18 420.792   3
   7  -9 -11 4322.77 454.433   3
   2   7 -10 553.288 232.512   3
   9  -2  10 591.281 143.102   3
  -7   9  10 254.388 85.8367   2
   2   7 -10 115.699 198.742   1
   7  -9 -10 415.971 256.240   3
   2   7  -9 1222.46 281.898   3
   7  -9  -9 852.046 264.815   3
   2   7  -9 940.094 279.435   1
   9  -2   9 1131.14 182.744   3
   2   7  -8 840.145 252.484   1
   7  -9  -8 674.497 236.395   3
   9  -2   8 681.454 142.500   3
   2   7  -8 1029.54 261.739   3
   2   7  -7 1504.80 309.019   1
   7  -9  -7 1741.69 298.454   3
   9  -2   7 1227.79 177.245   3
   9  -2   6 4649.95 313.177   3
   2   7  -6 4114.00 418.179   1
   7  -9  -6 4282.34 404.554   3
   7  -9  -5 20275.9 786.943   3
   9  -2   5 20017.3 627.717   3
   2   7  -5 20765.1 843.999   1
   7  -9  -4 4935.58 407.668   3
   9  -2   4 5139.40 333.924   3
   9  -2   3 8766.28 449.946   3
  -9   2  -2 6370.41 383.967   3
   9  -2   2 6713.47 406.875   3
   9  -2   1 6577.41 419.155   3
   9  -2   1 7173.69 283.692   1
  -9   2  -1 6921.79 419.011   3
  -9   2   0 4619.85 353.593   3
   9  -2   0 4322.73 359.767   3
   9  -2   0 4445.06 229.537   1
  -7   9   0 4311.89 349.147   3
   9  -2  -1 43727.6 717.897   1
   9  -2  -1 44861.2 1073.34   3
  -7   9  -1 43075.5 1009.79   3
   9  -2  -2 12321.0 400.284   1
   9  -2  -2 12206.7 582.217   3
  -7   9  -2 12507.1 532.702   3
   9  -2  -3 482.714 117.216   1
   9  -2  -3 323.252 206.481   3
  -7   9  -3 516.369 148.570   3
   9  -2  -4 85.0589 103.643   1
   9  -2  -4 219.710 185.680   3
  -7   9  -4 88.9556 119.082   1
  -7   9  -4 52.8418 113.068   3
   9  -2  -5 18961.5 759.858   3
   9  -2  -5 18339.5 557.852   1
  -7   9  -5 17622.7 618.835   1
  -7   9  -5 18129.6 579.866   3
   9  -2  -6 3431.25 369.783   3
  -9   2   6 3535.88 267.901   1
  -7   9  -6 3297.75 292.316   1
  -7   9  -6 3287.17 251.827   3
  -9   2   7 342.580 124.890   1
  -7   9  -7 245.301 146.143   1
  -7   9  -7 417.666 125.644   3
   9  -2  -7 241.682 183.184   3
  -9   2   8 291.137 129.371   1
  -7   9  -8 246.349 110.593   3
   9  -2  -8-37.5804 199.193   3
  -7   9  -8-91.8763 131.891   1
  -7   9  -9 5221.72 391.205   1
   9  -2  -9 5423.96 468.454   3
  -7   9  -9 5209.19 290.211   3
  -9   2   9 5126.32 362.954   1
   9  -2 -10 8993.24 600.242   3
  -9   2  10 7915.08 462.833   1
  -7   9 -10 7501.72 333.809   3
  -7   9 -10 7787.10 466.743   1
  -7   9 -11 5336.44 271.922   3
   9  -2 -11 6238.21 516.706   3
  -7   9 -11 5223.31 407.362   1
  -7   9 -12 12.9489 142.052   1
   9  -2 -12 36.0487 209.219   3
   9  -2 -13 27592.8 1077.79   3
  -7   9 -13 26669.8 929.905   1
  -7   9 -13 26751.7 553.504   3
   9  -2 -14 9786.57 665.090   3
  -7   9 -14 10579.2 341.587   3
   9  -2 -15 2048.27 343.745   3
  -7   9 -15 1826.22 144.316   3
  -7   9 -16 183.846 61.2161   3
   9  -2 -16 326.686 239.451   3
  -7   9 -17 16185.6 877.147   2
  -7   9 -17 16414.5 400.991   3
   9  -2 -17 17452.7 916.703   3
  -7   9 -18 74.5265 47.9127   3
  -7   9 -18 220.785 237.059   2
   9  -2 -18-200.169 253.146   3
   9  -2 -19 764.269 288.938   3
  -7   9 -19 411.317 75.5322   3
  -7   9 -19 520.413 272.570   2
  -7   9 -20 201.779 63.2102   3
   9  -2 -20 266.307 268.651   3
  -7   9 -20 262.426 273.169   2
   9  -2 -21 3720.27 508.639   3
  -7   9 -21 2800.64 431.518   2
   9  -2 -22 3501.13 509.235   3
  -7   9 -22 4538.76 562.984   2
   9  -2 -23-59.8538 262.838   3
  -7   9 -23 490.230 294.395   2
   9  -2 -24 85.0870 301.944   3
   9  -2 -24 354.959 210.917   2
  -7   9 -24 359.030 305.465   2
  -7   9 -25 12450.9 920.028   2
   9  -2 -25 12076.2 882.874   3
   9  -2 -25 11547.0 732.279   2
  -7   9 -26 91.3385 282.272   2
   9  -2 -26 574.549 239.047   2
   9  -2 -26 835.568 354.747   3
   9  -2 -27 171.416 271.259   3
  -7   9 -27-76.5915 295.251   2
   9  -2 -27-269.047 202.960   2
   9  -2 -28 18.2209 258.573   3
  -7   9 -28 735.161 357.303   2
   9  -2 -28 377.490 248.762   2
  -7   9 -29 273.814 286.829   2
   9  -2 -29 695.803 285.726   2
   9  -2 -29 299.750 289.734   3
   9  -2 -30 4633.94 613.436   3
  -7   9 -30 4462.16 626.603   2
   9  -2 -30 4498.24 530.881   2
   9  -2 -31-92.5845 283.707   3
  -7   9 -31 30.5560 286.389   2
   9  -2 -31 343.375 226.266   2
  -7   9 -32-187.566 294.209   2
   9  -2 -32 195.396 247.582   2
   9  -2 -32 177.490 299.809   3
   9  -2 -33 558.130 312.026   3
   9  -2 -33 376.690 266.168   2
   9  -2 -34 999.329 351.454   3
   9  -2 -34 644.104 276.574   2
   9  -2 -35 1373.34 376.957   2
  -7   9 -35 1633.71 472.013   2
   9  -2 -35 1651.33 461.744   3
  -7   9 -36-57.1043 311.469   2
   9  -2 -36 36.5208 274.445   3
   9  -2 -37 2611.62 521.986   3
   9  -2 -38 1097.60 430.439   3
   3   6 -37 1480.07 470.166   2
   3   6 -36-177.281 305.630   2
   6  -9 -35 537.565 370.480   3
   3   6 -35 128.486 338.542   2
   3   6 -34 1796.77 391.951   3
   6  -9 -34 851.353 372.452   3
   3   6 -34 1373.30 417.152   2
   6  -9 -33 1287.21 401.580   3
   3   6 -33 613.548 281.566   3
   3   6 -33 966.927 396.555   2
   3   6 -32 2938.19 485.458   3
   6  -9 -32 3987.66 589.292   3
   3   6 -31 284.250 233.344   3
   6  -9 -31-170.450 290.951   3
   3   6 -30 4362.67 549.129   3
   6  -9 -30 4427.62 618.470   3
   3   6 -29 562.309 288.916   3
   6  -9 -29 161.414 290.505   3
   6  -9 -28 7365.51 729.231   3
   3   6 -28 7935.25 680.826   3
   6  -9 -27 2895.37 479.006   3
   3   6 -27 2862.76 458.503   3
   6  -9 -26 1345.60 411.532   3
   3   6 -26 721.066 285.647   3
   3   6 -25 4518.31 527.445   3
   6  -9 -25 4427.28 574.723   3
   6  -9 -24 15869.6 1005.03   3
   3   6 -24 16665.5 933.666   3
   3   6 -23 2313.53 368.434   3
   6  -9 -23 2167.67 439.745   3
   3   6 -22 10365.2 704.392   3
   6  -9 -22 10573.9 780.152   3
   3   6 -21 3653.56 440.305   3
   6  -9 -21 3261.27 455.751   3
   9  -3  20 870.526 96.9838   3
   3   6 -20 1256.89 295.222   3
   3   6 -20 993.580 275.834   1
   6  -9 -20 1014.59 308.765   3
   9  -3  19 463.909 76.0492   3
   3   6 -19 320.226 284.829   1
   9  -3  19 533.490 76.8618   3
   6  -9 -19 503.142 255.921   3
   3   6 -19 84.1528 191.468   3
   9  -3  18 193.441 56.7034   3
   6  -9 -18 432.931 251.060   3
   3   6 -18 323.899 269.819   1
   9  -3  18 477.800 76.0765   3
   3   6 -18 142.115 192.153   3
   9  -3  17 3473.02 183.218   3
   6  -9 -17 4414.99 472.049   3
   3   6 -17 4640.93 511.328   1
   3   6 -17 4679.30 457.798   3
   9  -3  17 4079.87 184.262   3
   3   6 -16 16491.0 879.328   1
   9  -3  16 14476.1 365.436   3
  -6   9  16 14590.3 607.971   2
   3   6 -16 15305.1 775.794   3
   9  -3  16 15314.3 360.041   3
   6  -9 -16 15460.6 835.530   3
  -6   9  15 2969.43 281.817   2
   9  -3  15 2680.58 166.252   3
   3   6 -15 2871.10 372.237   3
   3   6 -15 3080.22 420.951   1
   6  -9 -15 2884.17 405.168   3
   9  -3  15 2551.10 157.971   3
   3   6 -14 872.293 286.419   1
   3   6 -14 543.540 218.411   3
   9  -3  14 805.425 102.736   3
  -6   9  14 741.424 162.068   2
   6  -9 -14 757.251 266.155   3
  -6   9  13 1152.67 176.179   2
   3   6 -13 1671.82 295.000   3
   3   6 -13 1408.90 279.051   1
   6  -9 -13 1116.28 290.364   3
   9  -3  13 1120.62 116.869   3
  -6   9  12 146.331 105.385   2
   6  -9 -12 99.9617 202.266   3
   9  -3  12 227.412 77.2219   3
   3   6 -12 83.4090 195.549   1
   3   6 -12-29.4874 198.949   3
  -6   9  11 1413.86 172.492   2
   6  -9 -11 1507.41 285.826   3
   3   6 -11 1435.31 305.414   1
   9  -3  11 1318.15 143.316   3
   3   6 -11 875.326 254.457   3
   9  -3  10 12456.7 394.235   3
   6  -9 -10 11539.3 660.972   3
   3   6 -10 10792.6 657.500   1
   3   6 -10 12489.7 659.779   3
   3   6  -9 2058.47 324.711   1
   9  -3   9 2064.46 188.456   3
   3   6  -9 1699.84 286.406   3
   6  -9  -9 1657.19 307.195   3
   3   6  -8 16336.0 771.389   1
   9  -3   8 16484.8 485.938   3
   6  -9  -8 16231.2 755.814   3
   3   6  -8 16074.0 745.202   3
   3   6  -7 1368.14 258.937   1
   3   6  -7 1029.81 252.430   3
   9  -3   7 1052.57 154.252   3
   3   6  -6 536.799 224.488   3
   9  -3   6-83.2757 147.303   2
   9  -3   6 177.884 115.223   3
   3   6  -6 269.479 194.998   1
   9  -3   5 7893.06 440.721   2
   9  -3   5 8243.44 387.228   3
   3   6  -5 7799.28 522.409   1
   9  -3   4 41.6428 134.998   2
   9  -3   4 262.835 141.482   3
  -9   3  -4 21.5649 111.970   3
   9  -3   3 21801.6 647.220   3
  -9   3  -3 22169.5 651.823   3
   9  -3   2 1959.38 227.854   3
   9  -3   2 1641.11 109.375   1
  -9   3  -2 2263.70 240.757   3
[truncated: 1,330,547 more chars]
