# Supplementary material for: Crystal structure of bis­[tetra­kis­(tri­phenyl­phosphane-κP)silver(I)] (nitrilo­tri­acetato-κ4 N,O,O′,O′′)(tri­phenyl­phosphane-κP)argentate(I) with an unknown amount of methanol as solvate
Source: Acta Crystallogr E Crystallogr Commun. 2016 Feb 10;72(Pt 3):318–21. doi: 10.1107/S2056989016001262 (PMC4778820; doi:10.1107/S2056989016001262)
Supplement: Supplementary file 2 [file e-72-00318-Isup2.hkl]

data_I                                                                          
_shelx_title ' JN-AgNTAA in P-3'                                                
_shelx_refln_list_code          4                                               
_shelx_F_calc_maximum      840.72                                               
_exptl_crystal_F_000      2960.00                                               
_reflns_d_resolution_high  0.8257                                               
                                                                                
loop_                                                                           
 _space_group_symop_operation_xyz                                               
 'x, y, z'                                                                      
 '-y, x-y, z'                                                                   
 '-x+y, -x, z'                                                                  
 '-x, -y, -z'                                                                   
 'y, -x+y, -z'                                                                  
 'x-y, x, -z'                                                                   
                                                                                
_cell_length_a    19.0095                                                       
_cell_length_b    19.0095                                                       
_cell_length_c    31.9862                                                       
_cell_angle_alpha  90.000                                                       
_cell_angle_beta   90.000                                                       
_cell_angle_gamma 120.000                                                       
                                                                                
_shelx_F_squared_multiplier     1.000                                           
                                                                                
loop_                                                                           
 _refln_index_h                                                                 
 _refln_index_k                                                                 
 _refln_index_l                                                                 
 _refln_F_squared_calc                                                          
 _refln_F_squared_meas                                                          
 _refln_F_squared_sigma                                                         
 _refln_observed_status                                                         
  -2   3   0       4894.61       6495.93       198.76 o                         
  -1   3   0       2534.59       3094.04       139.32 o                         
   0   3   0      43542.12      39735.40       361.11 o                         
  -1   4   0      14832.53      12068.96       197.60 o                         
  -4   5   0      27364.71      26132.83       366.40 o                         
  -3   5   0      11542.19      13338.72       354.08 o                         
  -2   5   0        412.29        926.53        68.30 o                         
  -1   5   0      59958.59      63867.52       389.55 o                         
   0   5   0      13392.47       9327.50       192.27 o                         
  -5   6   0      11853.90      12981.93       297.97 o                         
  -4   6   0        336.66        416.92       133.09 o                         
  -3   6   0      67276.77      54921.41       827.24 o                         
  -2   6   0       1473.91       1884.68        78.40 o                         
  -1   6   0       1634.90       3654.21       103.79 o                         
   0   6   0      67456.20      74210.50       570.65 o                         
  -6   7   0        928.43        729.71        57.77 o                         
  -5   7   0      50082.70      47588.71       345.32 o                         
  -4   7   0      11097.41      10564.21       264.21 o                         
  -3   7   0       2347.82       3063.27       106.88 o                         
  -2   7   0      85309.48      86957.16       632.14 o                         
  -1   7   0          5.46        101.72        48.67 o                         
   0   7   0       2423.11       2138.17       162.30 o                         
  -7   8   0      37939.52      37868.41       340.18 o                         
  -6   8   0        233.10        198.27        46.72 o                         
  -5   8   0        257.45        261.12        62.07 o                         
  -4   8   0     124003.82     128508.09       718.49 o                         
  -3   8   0       1277.02       1323.57        85.62 o                         
  -2   8   0        339.16        520.34        79.07 o                         
  -1   8   0      46946.52      49160.94       393.86 o                         
   0   8   0        641.47        632.02        86.74 o                         
  -8   9   0        231.12        428.21        77.45 o                         
  -7   9   0       3699.27       3451.89       118.88 o                         
  -6   9   0      77623.76      69274.59       772.75 o                         
  -5   9   0        236.44        353.27        78.36 o                         
  -4   9   0        308.72        563.61        69.86 o                         
  -3   9   0     102596.73      99892.20       904.31 o                         
  -2   9   0       8144.17       7418.14       221.97 o                         
  -1   9   0       1543.88       1639.42       107.93 o                         
   0   9   0      63689.61      67459.85       456.56 o                         
  -9  10   0       2108.58       2414.20       155.78 o                         
  -8  10   0      67500.00      67473.02       812.05 o                         
  -7  10   0        472.22        573.71       129.97 o                         
  -6  10   0        825.37       1355.58       136.77 o                         
  -5  10   0     113847.60     108106.91       957.91 o                         
  -4  10   0         22.05        500.51        70.95 o                         
  -3  10   0        436.40        478.11        85.23 o                         
  -2  10   0      76409.80      71414.88       696.51 o                         
  -1  10   0        938.96        938.30        80.72 o                         
   0  10   0       1256.49       1154.11        79.50 o                         
 -10  11   0      23773.17      22247.03       633.30 o                         
  -9  11   0       1123.02       1312.86       138.27 o                         
  -8  11   0         44.47        146.67        52.73 o                         
  -7  11   0      34807.26      33624.12       861.52 o                         
  -6  11   0        900.14       1006.29       107.60 o                         
  -5  11   0       1489.92       1985.11       132.77 o                         
  -4  11   0      43548.96      44936.64       723.06 o                         
  -3  11   0       1341.48       1743.23       163.84 o                         
  -2  11   0        404.43        517.55       108.61 o                         
  -1  11   0      18657.37      17731.00       273.50 o                         
   0  11   0       1853.22       1727.58        96.24 o                         
 -11  12   0       1395.35       1447.01       141.67 o                         
 -10  12   0        480.75        858.85       161.17 o                         
  -9  12   0      28195.38      26930.66       432.40 o                         
  -8  12   0       3274.90       3622.35       311.66 o                         
  -7  12   0        501.33        560.01       131.45 o                         
  -6  12   0      37965.01      38493.89       577.05 o                         
  -5  12   0      11098.73      11439.31       371.58 o                         
  -4  12   0        120.82        590.09       126.57 o                         
  -3  12   0      22984.89      22971.00       545.31 o                         
  -2  12   0       1368.20        911.60       157.14 o                         
  -1  12   0       2690.46       2613.89        95.46 o                         
   0  12   0      17850.77      19212.93       304.97 o                         
 -12  13   0         29.97        123.25        57.46 o                         
 -11  13   0      32610.72      31735.95       557.08 o                         
 -10  13   0       1589.65       1195.51       126.90 o                         
  -9  13   0         35.37         95.65       154.90 o                         
  -8  13   0      19064.50      19223.93       456.44 o                         
  -7  13   0        553.89        573.64        98.83 o                         
  -6  13   0         86.24        132.95       151.24 o                         
  -5  13   0      13136.33      12983.20       433.80 o                         
  -4  13   0       8240.65       7956.99       341.50 o                         
  -3  13   0       3911.22       4270.33       260.20 o                         
  -2  13   0      15025.12      14987.61       259.67 o                         
  -1  13   0       1700.95       1664.89        81.66 o                         
   0  13   0         14.01        155.49        60.44 o                         
 -13  14   0      29277.47      30203.18       446.56 o                         
 -12  14   0        123.62        178.83        83.99 o                         
 -11  14   0        998.64       1315.67       123.77 o                         
 -10  14   0      39500.24      39097.67      1072.32 o                         
  -9  14   0       1852.45       2356.35       288.58 o                         
  -8  14   0        539.19        482.65        97.07 o                         
  -7  14   0      11738.88      11689.93       346.73 o                         
  -6  14   0       6796.81       8355.28       366.18 o                         
  -5  14   0         37.00        139.86       120.54 o                         
  -4  14   0      18353.93      17384.77       517.71 o                         
  -3  14   0        249.39        148.67        79.07 o                         
  -2  14   0        504.15        332.95        68.55 o                         
  -1  14   0      38525.41      40807.54       469.14 o                         
   0  14   0       3382.16       3415.44       168.47 o                         
 -14  15   0        964.57       1022.93       118.54 o                         
 -13  15   0       2017.82       1650.83       169.05 o                         
 -12  15   0      22897.79      21980.75      1094.22 o                         
 -11  15   0        217.29        228.32       158.88 o                         
 -10  15   0         52.69        104.03       177.37 o                         
  -9  15   0      18039.99      19178.98       770.45 o                         
  -8  15   0        817.86        864.87       236.35 o                         
  -7  15   0        211.62        205.46       118.21 o                         
  -6  15   0      43803.80      45304.61       865.03 o                         
  -5  15   0       1429.95       1509.87       221.42 o                         
  -4  15   0          5.72          0.00       120.34 o                         
  -3  15   0      30618.37      30332.97       682.86 o                         
  -2  15   0         18.05         60.17        84.64 o                         
  -1  15   0          0.15        134.80        93.89 o                         
   0  15   0      19562.17      21029.63       572.33 o                         
 -15  16   0        427.52        459.24       216.68 o                         
 -14  16   0      16614.22      17442.54       505.99 o                         
 -13  16   0         30.91         74.03       161.76 o                         
 -12  16   0         21.12        418.03       200.73 o                         
 -11  16   0      10262.59      10924.53       620.66 o                         
 -10  16   0        442.47        398.62       195.50 o                         
  -9  16   0       2248.61       2513.54       309.55 o                         
  -8  16   0      24538.13      25609.61      1148.81 o                         
  -7  16   0       1934.73       1783.56       209.29 o                         
  -6  16   0       3028.52       3173.96       360.09 o                         
  -5  16   0      41154.59      41420.33       853.32 o                         
  -4  16   0         14.29         40.21       160.50 o                         
  -3  16   0         22.21        196.98       101.27 o                         
  -2  16   0      12570.77      12822.74       701.08 o                         
  -1  16   0       1849.69       2523.46       231.02 o                         
   0  16   0        694.95       1075.11       283.48 o                         
 -16  17   0       8383.29       8867.93       641.81 o                         
 -15  17   0        316.42        184.32       172.63 o                         
 -14  17   0       1636.95       1645.50       188.26 o                         
 -13  17   0      11248.20      10896.65       659.05 o                         
 -12  17   0        169.92        118.93       164.89 o                         
 -11  17   0        518.52        568.82       202.05 o                         
 -10  17   0       6631.94       6905.67       502.57 o                         
  -9  17   0        524.00        327.35       177.62 o                         
  -8  17   0         47.34         60.39       126.43 o                         
  -7  17   0      19216.45      21740.83       700.50 o                         
  -6  17   0       1236.93       1010.12       172.03 o                         
  -5  17   0        143.61        152.44       102.07 o                         
  -4  17   0      11213.55      11172.81       380.12 o                         
  -3  17   0          0.13        510.64       154.31 o                         
  -2  17   0        172.42        112.40       109.50 o                         
  -1  17   0       4777.64       4874.97       307.51 o                         
   0  17   0        875.41        914.65       273.23 o                         
 -17  18   0        856.96        830.88       279.53 o                         
 -16  18   0        115.21          0.00       218.42 o                         
 -15  18   0       4887.66       4534.71       470.57 o                         
 -14  18   0       1189.46       1011.97       157.44 o                         
 -13  18   0         87.46        193.90       180.74 o                         
 -12  18   0      11121.54      10997.34       663.44 o                         
 -11  18   0        100.88         33.96       161.68 o                         
 -10  18   0        267.33          0.00       186.93 o                         
  -9  18   0      14354.35      16408.19       590.69 o                         
  -8  18   0       2631.53       2732.10       261.53 o                         
  -7  18   0          2.56          0.00       135.85 o                         
  -6  18   0      13540.89      14120.77       447.35 o                         
  -5  18   0        235.46        345.71       109.77 o                         
  -4  18   0        151.19         91.16       100.07 o                         
  -3  18   0       2024.06       2800.62       209.11 o                         
  -2  18   0        379.21        515.72       260.78 o                         
  -1  18   0        181.70        280.98       262.49 o                         
   0  18   0       6862.66       6226.78       591.65 o                         
 -18  19   0        252.51        275.10       258.51 o                         
 -17  19   0      10628.34       9564.65       701.79 o                         
 -16  19   0         64.98        101.89       198.74 o                         
 -15  19   0       1888.98       1469.63       309.28 o                         
 -14  19   0      11878.50      13194.19       776.20 o                         
 -13  19   0         28.83          0.00       164.33 o                         
 -12  19   0        525.41        376.72       218.11 o                         
 -11  19   0       7132.14       6854.10       411.47 o                         
 -10  19   0        162.11        199.53       208.05 o                         
  -9  19   0         57.60        210.63       146.95 o                         
  -8  19   0      26339.08      28932.12       662.05 o                         
  -7  19   0        114.72        237.21       103.21 o                         
  -6  19   0        249.67        278.03       102.26 o                         
  -5  19   0      11578.40      12809.44       435.64 o                         
  -4  19   0        394.52        273.88       110.42 o                         
  -3  19   0       1166.42        847.89       147.46 o                         
  -2  19   0       2573.06       3597.13       473.30 o                         
  -1  19   0         22.45          0.00       202.02 o                         
   0  19   0        943.84       1390.96       349.88 o                         
 -19  20   0      12004.18      11602.88       812.90 o                         
 -18  20   0        407.68        490.79       266.97 o                         
 -17  20   0        395.17        449.11       224.76 o                         
 -16  20   0       7728.96       7437.65       621.18 o                         
 -15  20   0        659.93        688.88       245.08 o                         
 -14  20   0        631.24       1028.01       287.47 o                         
 -13  20   0       7787.48       7640.85       598.76 o                         
 -12  20   0        453.25        558.01       180.48 o                         
 -11  20   0       1826.52       2186.49       497.51 o                         
 -10  20   0      12193.23      11866.82       538.73 o                         
  -9  20   0        166.74         64.09       112.56 o                         
  -8  20   0        131.63        410.10       146.35 o                         
  -7  20   0       3186.45       3363.19       248.84 o                         
  -6  20   0          0.13          0.00        96.74 o                         
  -5  20   0         51.89          0.00       103.66 o                         
  -4  20   0       8521.46       9881.67       764.04 o                         
  -3  20   0        550.28        565.15       247.23 o                         
  -2  20   0        128.31        627.37       302.23 o                         
  -1  20   0       9572.59       9528.52       763.06 o                         
 -18  21   0       7588.27       7501.63       689.10 o                         
 -17  21   0        108.86        200.55       213.28 o                         
 -16  21   0        146.80        292.33       209.34 o                         
 -15  21   0       7720.23       6871.93       597.66 o                         
 -14  21   0         18.40         68.96       176.18 o                         
 -13  21   0        565.01        508.41       135.63 o                         
 -12  21   0       5565.45       5495.12       487.13 o                         
 -11  21   0         85.93        132.86       190.03 o                         
 -10  21   0        359.39        372.37       135.61 o                         
  -9  21   0       3957.85       3555.02       264.02 o                         
  -8  21   0        124.13        224.47       164.86 o                         
  -7  21   0          1.12        230.00       157.84 o                         
  -6  21   0       3747.12       4555.14       365.84 o                         
  -5  21   0        412.51        436.72       228.20 o                         
  -4  21   0         16.77          0.00       211.38 o                         
  -3  21   0       6126.07       6491.85       644.59 o                         
 -16  22   0          7.77          0.00       176.67 o                         
 -15  22   0         29.09        148.80       177.05 o                         
 -14  22   0       7516.99       8329.47       424.09 o                         
 -13  22   0         20.75        261.03       136.64 o                         
 -12  22   0        355.93        469.17       212.23 o                         
 -11  22   0       4772.68       4426.84       403.23 o                         
 -10  22   0       1378.50       1067.71       229.60 o                         
  -9  22   0        375.54        467.79       605.36 o                         
  -8  22   0       2038.63       1913.93       272.31 o                         
  -7  22   0        168.50         70.86       149.10 o                         
  -6  22   0        146.39        368.57       256.42 o                         
 -12  23   0         13.53         19.26       121.06 o                         
 -11  23   0        223.50        318.25       136.69 o                         
  -3   2   1      15455.88      16454.24       325.21 o                         
   1   2   1        800.17        992.82        97.76 o                         
   2   2   1       3714.69       3521.87       179.87 o                         
  -5   3   1      30577.92      38257.11       615.77 o                         
  -4   3   1        609.10       1714.46       144.08 o                         
  -3   3   1       2057.29       4647.62       131.70 o                         
  -2   3   1      42929.97      37643.06       404.12 o                         
  -1   3   1        618.21        740.80       131.66 o                         
   0   3   1       1085.19        966.55       182.16 o                         
   1   3   1       5617.89       4118.35       115.30 o                         
   2   3   1       7733.79       7494.66       279.93 o                         
   3   3   1        713.39       2537.24       203.91 o                         
  -7   4   1       3010.24       2389.21        92.70 o                         
  -6   4   1       1333.13        738.28        70.77 o                         
  -5   4   1      13918.14      15392.53       403.83 o                         
  -4   4   1     130596.27     111867.48       711.98 o                         
  -3   4   1      67214.34      56804.12       474.18 o                         
  -2   4   1       2773.56        907.64        62.54 o                         
  -1   4   1         53.75        425.48        51.23 o                         
   1   4   1        918.06       1845.05       232.25 o                         
   2   4   1      17280.36      20625.86       231.42 o                         
   3   4   1        766.22        908.45       101.23 o                         
   4   4   1       2791.88       3581.65       187.30 o                         
  -9   5   1       2958.40       2416.98       109.37 o                         
  -8   5   1         36.25        713.94        89.18 o                         
  -7   5   1       7667.18       7859.28       264.95 o                         
  -6   5   1       1050.68       1243.32        71.98 o                         
  -5   5   1        393.24        545.01        98.07 o                         
  -4   5   1       5169.67       5978.30       181.36 o                         
  -3   5   1      68792.83      74803.39       779.52 o                         
  -2   5   1       8356.57      12276.94       301.46 o                         
  -1   5   1       4922.31       3027.86        89.49 o                         
   0   5   1      21274.18      28328.71       265.03 o                         
   1   5   1       5888.67       5894.51       202.57 o                         
   2   5   1       3394.09       5107.44       190.05 o                         
   3   5   1      13660.77      14084.56       275.94 o                         
   4   5   1       5695.54       6682.68       222.38 o                         
   5   5   1         15.72        601.92       156.90 o                         
 -11   6   1       4369.32       4507.28       181.84 o                         
 -10   6   1      14449.43      17184.27       281.04 o                         
  -9   6   1       2531.67       3859.95       579.89 o                         
  -8   6   1        306.19        420.10        77.00 o                         
  -7   6   1       2390.17       2670.73        90.23 o                         
  -6   6   1        242.69        614.19       121.57 o                         
  -5   6   1      55432.89      50379.89       453.29 o                         
  -4   6   1      18734.73      21136.73       427.95 o                         
  -3   6   1       2517.53       2551.25        97.35 o                         
  -2   6   1        959.09        153.76        43.19 o                         
  -1   6   1      45689.38      49616.57       411.17 o                         
   0   6   1         65.93        100.27        44.18 o                         
   1   6   1      21040.01      22461.03       269.62 o                         
   2   6   1         25.52        150.31        47.24 o                         
   3   6   1        281.51        432.77        60.73 o                         
   4   6   1      39843.96      41140.96       904.23 o                         
   5   6   1        955.96       1180.48       118.06 o                         
   6   6   1      12762.44      12521.06       336.14 o                         
 -13   7   1       3615.38       3413.43       174.99 o                         
 -12   7   1         13.80        192.28        67.00 o                         
 -11   7   1        200.65        562.17       188.44 o                         
 -10   7   1      30828.37      28651.19       556.59 o                         
  -9   7   1       1909.29       2960.23       154.93 o                         
  -8   7   1      11785.61      11185.21       240.54 o                         
  -7   7   1        351.14        483.42        74.58 o                         
  -6   7   1      10543.77       8695.04       183.24 o                         
  -5   7   1         70.93        213.29        60.55 o                         
  -4   7   1      13498.61      13942.54       289.96 o                         
  -3   7   1        917.56        883.12        68.92 o                         
  -2   7   1      11317.76      14540.13       255.02 o                         
  -1   7   1      19230.69      17840.26       227.88 o                         
   0   7   1       6710.28       6774.44       159.93 o                         
   1   7   1       1771.54       2086.73       100.09 o                         
   2   7   1      34440.39      34129.47       400.05 o                         
   3   7   1       4607.68       4502.44       177.89 o                         
   4   7   1        416.39        568.96       180.04 o                         
   5   7   1       2912.68       3000.30       294.89 o                         
   6   7   1        346.95        413.26        85.96 o                         
   7   7   1       1256.39       1462.58       308.73 o                         
 -15   8   1       6950.76       7065.10       263.02 o                         
 -14   8   1          8.37          0.27       121.51 o                         
 -13   8   1       1163.72       1486.48       209.19 o                         
 -12   8   1      17865.17      16574.01       519.37 o                         
 -11   8   1       9001.10       7739.77       312.55 o                         
 -10   8   1        129.98       1006.52       155.07 o                         
  -9   8   1       3564.42       3287.30       108.52 o                         
  -8   8   1       5322.21       5972.25       202.28 o                         
  -7   8   1        217.08        636.33        90.61 o                         
  -6   8   1      18494.88      16375.83       222.88 o                         
  -5   8   1       2666.74       1872.52       113.38 o                         
  -4   8   1       3856.84       4606.29       213.98 o                         
  -3   8   1      15208.08      16426.51       231.70 o                         
  -2   8   1       2060.55       1849.98       109.21 o                         
  -1   8   1      10507.90       9595.45       185.03 o                         
   0   8   1      16436.53      15113.04       250.81 o                         
   1   8   1       6923.42       7350.83       206.05 o                         
   2   8   1       5744.31       7066.97       239.71 o                         
   3   8   1       6864.80       6357.47       204.73 o                         
   4   8   1        481.30        614.93       169.78 o                         
   5   8   1        285.54        246.45       165.62 o                         
   6   8   1         77.87        183.02        80.52 o                         
   7   8   1        377.99        441.77        93.24 o                         
   8   8   1       5154.07       5561.69       457.49 o                         
 -17   9   1       3435.80       3116.34       269.47 o                         
 -16   9   1       2177.43       2206.91       290.90 o                         
 -15   9   1       9971.72      10365.13       460.57 o                         
 -14   9   1      14004.25      13848.18       470.49 o                         
 -13   9   1       3364.69       3513.69       241.83 o                         
 -12   9   1        231.79        502.56       129.88 o                         
 -11   9   1      16476.08      17152.63       458.52 o                         
 -10   9   1        392.26        401.25        60.83 o                         
  -9   9   1       6596.77       6254.03       220.70 o                         
  -8   9   1         53.72        545.52       112.34 o                         
  -7   9   1       4160.24       5435.00       159.58 o                         
  -6   9   1        153.08        600.59       155.53 o                         
  -5   9   1      11115.77       9916.00       222.21 o                         
  -4   9   1         37.30        705.61        80.00 o                         
  -3   9   1       2734.77       4186.81       295.14 o                         
  -2   9   1      10562.55       8391.37       417.39 o                         
  -1   9   1       8119.46       7545.61       131.12 o                         
   0   9   1      11204.78      11507.25       198.10 o                         
   1   9   1      14708.89      15520.08       409.84 o                         
   2   9   1       4051.13       3698.75       183.28 o                         
   3   9   1       1412.11       1614.71       122.97 o                         
   4   9   1       2582.83       3404.12       326.04 o                         
   5   9   1       1810.43       1334.81       233.29 o                         
   6   9   1        129.86        121.76        99.24 o                         
   7   9   1       5326.86       5928.68       463.17 o                         
   8   9   1        470.83        648.48       210.95 o                         
   9   9   1         51.67        348.94       179.34 o                         
 -19  10   1       4255.61       5596.53       370.62 o                         
 -18  10   1        731.44        629.25       179.50 o                         
 -17  10   1        999.81        897.66       182.76 o                         
 -16  10   1       1570.07       1728.78       208.77 o                         
 -15  10   1       9765.99      10674.90       871.82 o                         
 -14  10   1       6331.58       6968.38       338.43 o                         
 -13  10   1      16185.26      15994.49       639.56 o                         
 -12  10   1       1616.80       1397.58       158.89 o                         
 -11  10   1         95.23        291.80        52.43 o                         
 -10  10   1        408.20        317.59        55.57 o                         
  -9  10   1       1875.86       1927.73       120.98 o                         
  -8  10   1       7539.82       8168.66       273.84 o                         
  -7  10   1       7845.53       7959.21       197.28 o                         
  -6  10   1        198.71        176.78        77.98 o                         
  -5  10   1      12242.71      14159.64       424.66 o                         
  -4  10   1      13713.99      15777.06       253.96 o                         
  -3  10   1        515.77        432.08        77.47 o                         
  -2  10   1       1179.10       1468.42       160.64 o                         
  -1  10   1      17876.19      17040.30       204.92 o                         
   0  10   1        153.07        223.53        55.59 o                         
   1  10   1        732.74        949.33       122.94 o                         
   2  10   1       5196.24       5633.79       278.38 o                         
   3  10   1       5314.89       5840.78       223.96 o                         
   4  10   1       6159.22       6431.05       468.35 o                         
   5  10   1         27.23        133.11       168.92 o                         
   6  10   1        138.91         76.10       151.12 o                         
   7  10   1        249.81        371.02       181.93 o                         
   8  10   1       5677.84       5953.48       488.48 o                         
   9  10   1         28.81        199.45       152.36 o                         
  10  10   1        189.70        222.86       220.46 o                         
 -21  11   1        199.09        225.16       137.58 o                         
 -20  11   1        944.30       1253.14       212.72 o                         
 -19  11   1       2827.41       3143.62       297.31 o                         
 -18  11   1        387.55        586.76       163.09 o                         
 -17  11   1        565.42        565.08       147.14 o                         
 -16  11   1       2893.52       3375.76       392.33 o                         
 -15  11   1       5192.77       4517.53       288.99 o                         
 -14  11   1        155.74         47.07       102.80 o                         
 -13  11   1         19.72         81.18        70.65 o                         
 -12  11   1       8469.59       8629.70       351.06 o                         
 -11  11   1        104.29        188.64        48.49 o                         
 -10  11   1       3811.59       3737.07       244.43 o                         
  -9  11   1       1371.16       1453.93       260.74 o                         
  -8  11   1         59.43        311.39        64.54 o                         
  -7  11   1          0.86        130.21       127.04 o                         
  -6  11   1      12041.77      11291.95       309.47 o                         
  -5  11   1       1903.84       1501.60       100.90 o                         
  -4  11   1        997.38       1059.65       104.71 o                         
  -3  11   1       5954.81       6611.38       222.23 o                         
  -2  11   1       1700.45       1973.57       159.95 o                         
  -1  11   1        550.47        543.66        52.14 o                         
   0  11   1       2560.13       2430.33        96.92 o                         
   1  11   1        156.21         69.07       132.33 o                         
   2  11   1       1879.83       2147.67       167.58 o                         
   3  11   1        481.38        477.75        91.38 o                         
   4  11   1        345.01        590.99       216.80 o                         
   5  11   1       1054.32        919.72       235.44 o                         
   6  11   1       6151.77       5733.78       476.91 o                         
   7  11   1        180.23        286.81       196.51 o                         
   8  11   1         12.58          0.00       182.79 o                         
   9  11   1       3298.01       3649.52       317.39 o                         
  10  11   1         76.77         46.67       227.24 o                         
  11  11   1       1250.18       1538.70       207.59 o                         
 -23  12   1         46.65          0.00       166.53 o                         
 -22  12   1         31.56         59.52       144.63 o                         
 -21  12   1        638.98        955.04       172.92 o                         
 -20  12   1       1891.60       2262.15       221.02 o                         
 -19  12   1         74.22        180.02       110.96 o                         
 -18  12   1       3196.44       3413.09       283.51 o                         
 -17  12   1        267.03        341.66       126.83 o                         
 -16  12   1        312.22        504.87       142.31 o                         
 -15  12   1       2451.84       2755.67       245.37 o                         
 -14  12   1       6103.65       6658.57       177.17 o                         
 -13  12   1        628.67        636.63       105.50 o                         
 -12  12   1         88.04        166.06        49.20 o                         
 -11  12   1       5719.23       5437.23       243.48 o                         
 -10  12   1         97.29        259.05        83.16 o                         
  -9  12   1       1712.79       1565.81       112.00 o                         
  -8  12   1       3860.92       2984.29       286.70 o                         
  -7  12   1       6419.18       6408.59       253.43 o                         
  -6  12   1       1866.88       1736.27       138.89 o                         
  -5  12   1      11904.35      12090.35       281.82 o                         
  -4  12   1       3801.40       3881.35       237.53 o                         
  -3  12   1       4047.91       3997.65       235.13 o                         
  -2  12   1       1393.04       1253.38        72.53 o                         
  -1  12   1        277.52        357.79        47.11 o                         
   0  12   1        888.39        713.65        80.59 o                         
   1  12   1       1021.93       1029.20       108.70 o                         
   2  12   1        411.61        630.56       113.96 o                         
   3  12   1       3210.48       3695.63       204.01 o                         
   4  12   1        193.23        187.57       160.83 o                         
   5  12   1       1701.13       1483.52       283.50 o                         
   6  12   1          9.44         12.82       175.02 o                         
   7  12   1       8562.14       8458.24       607.06 o                         
   8  12   1        209.93        276.49       130.80 o                         
   9  12   1        524.08        627.23       165.08 o                         
  10  12   1        753.29       1009.76       257.18 o                         
  11  12   1         18.22          0.00       155.62 o                         
 -22  13   1         53.59          0.00       153.30 o                         
 -21  13   1        197.03        350.11       133.83 o                         
 -20  13   1        327.45        440.53       132.46 o                         
 -19  13   1        253.49        242.50       101.11 o                         
 -18  13   1       2137.85       2364.50       235.76 o                         
 -17  13   1       1433.91       1754.89       173.04 o                         
 -16  13   1         12.06         36.81        95.19 o                         
 -15  13   1        383.84        419.88       123.09 o                         
 -14  13   1       1025.11       1075.09        98.28 o                         
 -13  13   1       8337.23       8091.08       196.97 o                         
 -12  13   1       1096.25       1019.79        91.09 o                         
 -11  13   1       1386.35       1488.85       141.98 o                         
 -10  13   1       8321.06       7347.18       237.50 o                         
  -9  13   1       5134.98       4596.02       148.44 o                         
  -8  13   1       3331.35       2448.31       175.04 o                         
  -7  13   1      15140.66      14822.85       597.05 o                         
  -6  13   1       1183.40       1021.16       136.92 o                         
  -5  13   1         68.62        224.89       104.39 o                         
  -4  13   1          8.41        194.24       102.37 o                         
  -3  13   1       2227.67       1855.11       147.92 o                         
  -2  13   1        321.59        427.55        61.58 o                         
  -1  13   1       3333.15       3572.12       159.81 o                         
   0  13   1         72.91        168.46        49.20 o                         
   1  13   1        371.42        726.41        83.31 o                         
   2  13   1       2317.22       2739.87       129.44 o                         
   3  13   1        961.03       1348.69       170.41 o                         
   4  13   1       1599.45       1857.24       203.89 o                         
   5  13   1       4481.47       4536.25       300.56 o                         
   6  13   1        832.11        611.24       162.67 o                         
   7  13   1        841.35        875.76       323.16 o                         
   8  13   1        384.29        491.33       169.15 o                         
   9  13   1         61.15        174.42       143.47 o                         
 -22  14   1        285.97        543.83       169.25 o                         
 -21  14   1       1204.54       1312.78       192.52 o                         
 -20  14   1          2.76         24.21       192.64 o                         
 -19  14   1       3113.44       2931.62       230.13 o                         
 -18  14   1        352.47        142.41       101.62 o                         
 -17  14   1        115.98        339.30       149.86 o                         
 -16  14   1        323.70        393.49       108.10 o                         
 -15  14   1       2476.41       2731.86       184.76 o                         
 -14  14   1        416.46        686.74       123.61 o                         
 -13  14   1         86.90        144.77        64.46 o                         
 -12  14   1       6758.16       6656.38       267.86 o                         
 -11  14   1       6138.93       6853.94       243.57 o                         
 -10  14   1       8626.77       8200.06       216.03 o                         
  -9  14   1      10914.90      11133.07       563.07 o                         
  -8  14   1       8315.38       8442.70       351.13 o                         
  -7  14   1          3.30         48.39       132.08 o                         
  -6  14   1       5824.09       4919.22       284.65 o                         
  -5  14   1        867.23       1043.58       161.82 o                         
  -4  14   1       3823.07       3652.15       202.57 o                         
  -3  14   1         25.33        132.50        84.39 o                         
  -2  14   1       1014.93        825.29       101.37 o                         
  -1  14   1        246.28        142.49        60.86 o                         
   0  14   1       8666.38       8202.26       216.80 o                         
   1  14   1       2711.68       3218.03       177.37 o                         
   2  14   1       2354.03       2494.89       300.34 o                         
   3  14   1       1681.52       1874.44       220.66 o                         
   4  14   1         31.23          0.00       191.60 o                         
   5  14   1       1092.34        906.11       264.95 o                         
   6  14   1       1042.48       1244.69       292.75 o                         
   7  14   1        366.06        400.70       250.39 o                         
   8  14   1       1980.48       1934.72       264.18 o                         
 -22  15   1         10.00        258.94       509.72 o                         
 -21  15   1        207.05        136.45       210.84 o                         
 -20  15   1       1285.84       1090.04       278.39 o                         
 -19  15   1        405.66        353.47       112.25 o                         
 -18  15   1        672.83        466.58       117.90 o                         
 -17  15   1        707.10        830.48       132.14 o                         
 -16  15   1         81.12          0.00       135.37 o                         
 -15  15   1         20.48        105.64       116.75 o                         
 -14  15   1       3586.31       3627.14       236.93 o                         
 -13  15   1        127.66        239.82        79.50 o                         
 -12  15   1       3690.91       4134.96       395.62 o                         
 -11  15   1       4313.45       4360.53       399.73 o                         
 -10  15   1      10467.28      10814.19       581.97 o                         
  -9  15   1       2482.65       2478.51       287.22 o                         
  -8  15   1      16106.36      15219.99      1330.91 o                         
  -7  15   1        407.01        570.33       116.36 o                         
  -6  15   1       4361.95       4858.11       306.40 o                         
  -5  15   1       1158.18       1368.02       143.73 o                         
  -4  15   1       1425.33       1680.99       158.18 o                         
  -3  15   1       3804.61       4277.76       293.10 o                         
  -2  15   1       6727.96       7215.79       286.13 o                         
  -1  15   1        216.92        116.39       124.31 o                         
   0  15   1       1002.91       1199.62       168.65 o                         
   1  15   1       8212.94       8286.84       590.93 o                         
   2  15   1         95.74          0.00       185.33 o                         
   3  15   1        796.58        980.26       265.40 o                         
   4  15   1         96.92        294.64       203.21 o                         
   5  15   1        582.69        840.26       284.44 o                         
   6  15   1       1831.77       1699.69       322.61 o                         
   7  15   1         61.10          0.00       183.91 o                         
 -22  16   1       1713.66       2308.00       428.65 o                         
 -21  16   1        222.16        400.65       283.26 o                         
 -20  16   1        271.46        147.83       644.38 o                         
 -19  16   1       2283.33       2314.81       263.05 o                         
 -18  16   1         44.27         88.38       195.07 o                         
 -17  16   1        870.68        750.13       238.59 o                         
 -16  16   1       1073.39       1066.55       245.72 o                         
 -15  16   1         32.72          0.00       175.65 o                         
 -14  16   1         22.54        315.25       192.59 o                         
 -13  16   1         19.22          0.00       156.49 o                         
 -12  16   1        786.47       1003.06       230.50 o                         
 -11  16   1       1487.16       1727.58       286.88 o                         
 -10  16   1        968.26       1071.43       222.26 o                         
  -9  16   1        371.00        446.37       178.58 o                         
  -8  16   1       4285.54       3905.63       311.11 o                         
  -7  16   1       7791.96       8153.15       431.56 o                         
  -6  16   1       8067.69       7681.08       313.92 o                         
  -5  16   1       1305.08       1231.85       165.57 o                         
  -4  16   1       5556.21       5518.08       265.28 o                         
  -3  16   1        632.31        726.38       115.50 o                         
  -2  16   1        440.31        473.01       112.20 o                         
  -1  16   1       9428.86       7996.08       380.31 o                         
   0  16   1        125.21        150.77       110.74 o                         
   1  16   1        546.31        713.15       267.04 o                         
   2  16   1        210.57        451.15       202.75 o                         
   3  16   1          1.43         86.61       202.62 o                         
   4  16   1        447.12        489.25       255.41 o                         
   5  16   1       1048.23        553.70       254.71 o                         
   6  16   1        240.32        375.40       225.03 o                         
 -21  17   1       4022.04       4067.82       542.67 o                         
 -20  17   1        718.60        801.09       298.28 o                         
 -19  17   1         70.76        162.79       191.35 o                         
 -18  17   1       1136.62       1156.45       304.54 o                         
 -17  17   1        389.63        772.22       240.34 o                         
 -16  17   1        578.90        427.05       187.94 o                         
 -15  17   1        833.66        691.56       230.05 o                         
 -14  17   1        504.90        529.14       207.15 o                         
 -13  17   1        973.20        902.75       236.77 o                         
 -12  17   1         44.06        255.58       172.76 o                         
 -11  17   1        261.39        200.44       165.96 o                         
 -10  17   1          4.55          2.67       160.22 o                         
  -9  17   1        165.23         43.80       126.27 o                         
  -8  17   1          3.61         36.08       207.60 o                         
  -7  17   1       1012.69       1062.72       164.35 o                         
  -6  17   1       2495.96       2692.54       203.84 o                         
  -5  17   1       5905.61       5744.30       278.78 o                         
  -4  17   1       3672.16       4759.70       254.56 o                         
  -3  17   1       4028.83       5104.96       261.79 o                         
  -2  17   1         85.49         65.41       105.59 o                         
  -1  17   1        104.57        197.06       386.94 o                         
   0  17   1       1232.20       1219.96       302.92 o                         
   1  17   1        184.10        120.16       187.53 o                         
   2  17   1       1277.93       1092.35       289.84 o                         
   3  17   1        497.47        328.04       217.77 o                         
   4  17   1        425.26        226.33       217.55 o                         
 -21  18   1        125.18        342.10       287.07 o                         
 -20  18   1        793.30        841.15       298.92 o                         
 -19  18   1       1089.81       1257.00       323.09 o                         
 -18  18   1       1168.65       1139.43       277.66 o                         
 -17  18   1        827.24       1088.93       303.34 o                         
 -16  18   1       1490.40        992.66       251.80 o                         
 -15  18   1        204.39        625.92       243.68 o                         
 -14  18   1       2268.32       2067.64       324.44 o                         
 -13  18   1        690.59        397.70       157.29 o                         
 -12  18   1       1007.97        873.97       224.25 o                         
 -11  18   1        317.62         59.62       156.67 o                         
 -10  18   1       1548.22       1604.89       215.69 o                         
  -9  18   1         22.33        242.07       147.58 o                         
  -8  18   1        539.08        634.28       137.87 o                         
  -7  18   1       1768.98       1782.06       177.59 o                         
  -6  18   1       2758.14       3248.76       225.21 o                         
  -5  18   1       1526.88       1808.54       173.50 o                         
  -4  18   1       2535.04       2745.13       208.46 o                         
  -3  18   1        367.37        415.30       113.25 o                         
  -2  18   1       1574.63       1828.86       218.78 o                         
  -1  18   1         23.50          0.00       203.48 o                         
   0  18   1        379.53        232.06       225.40 o                         
   1  18   1         12.73        147.90       171.67 o                         
   2  18   1        708.83        363.27       243.15 o                         
   3  18   1         62.02          0.00       208.62 o                         
 -20  19   1       1615.24       1331.51       322.84 o                         
 -19  19   1        775.88        934.52       299.78 o                         
 -18  19   1       2108.86       1726.25       329.86 o                         
 -17  19   1       1540.70       1362.05       313.12 o                         
 -16  19   1       3398.62       3408.50       430.74 o                         
 -15  19   1       2657.03       2203.24       350.40 o                         
 -14  19   1        627.16        691.66       235.87 o                         
 -13  19   1       1848.54       2031.34       325.36 o                         
 -12  19   1        378.97        572.36       234.61 o                         
 -11  19   1        113.72        332.70       141.96 o                         
 -10  19   1        617.85        329.51       179.62 o                         
  -9  19   1        951.57        805.76       155.99 o                         
  -8  19   1       2225.50       2490.27       214.43 o                         
  -7  19   1       1444.89       1298.56       164.80 o                         
  -6  19   1       2603.34       2087.73       225.74 o                         
  -5  19   1       5149.58       4577.93       269.61 o                         
  -4  19   1          1.72        147.91        97.02 o                         
  -3  19   1        321.17        713.18       211.68 o                         
  -2  19   1         13.84          0.00       236.68 o                         
  -1  19   1        374.35        446.68       273.76 o                         
   0  19   1        783.49        681.61       257.02 o                         
   1  19   1       2958.64       3281.23       469.29 o                         
 -19  20   1       1882.26       2205.88       408.40 o                         
 -18  20   1       1734.72       1922.07       374.43 o                         
 -17  20   1        967.79        739.60       230.95 o                         
 -16  20   1         25.29         81.39       193.07 o                         
 -15  20   1       2449.97       2828.27       373.35 o                         
 -14  20   1        144.06        217.97       170.10 o                         
 -13  20   1        180.33          0.00       183.98 o                         
 -12  20   1        204.84        108.07       151.60 o                         
 -11  20   1        308.87        416.96       140.87 o                         
 -10  20   1        317.88        285.44       182.70 o                         
  -9  20   1       3879.82       3479.68       256.20 o                         
  -8  20   1        578.14        393.45       125.71 o                         
  -7  20   1        345.98        376.00       177.24 o                         
  -6  20   1        169.54        147.23       114.51 o                         
  -5  20   1         77.24          0.00       254.10 o                         
  -4  20   1        284.65        619.10       177.03 o                         
  -3  20   1         88.66        248.18       219.51 o                         
  -2  20   1        106.93        162.47       219.34 o                         
  -1  20   1       1619.88       1575.04       358.98 o                         
 -18  21   1        276.02         42.91       208.31 o                         
 -17  21   1       1910.04       1873.39       342.26 o                         
 -16  21   1         59.10          0.00       213.93 o                         
 -15  21   1       1422.43       1241.22       285.02 o                         
 -14  21   1         30.60        153.21       229.83 o                         
 -13  21   1         54.84          0.00       162.16 o                         
 -12  21   1       1317.61       1624.42       237.45 o                         
 -11  21   1        529.16        535.52       141.67 o                         
 -10  21   1        908.76       1112.24       228.58 o                         
  -9  21   1          4.22        409.77       180.77 o                         
  -8  21   1        608.30        469.70       414.76 o                         
  -7  21   1         24.41        227.06       171.32 o                         
  -6  21   1         83.32        183.10       284.60 o                         
  -5  21   1        100.20          0.00       200.20 o                         
  -4  21   1         73.72        461.91       276.73 o                         
  -3  21   1         28.28          0.00       257.10 o                         
 -16  22   1        703.31        851.76       220.53 o                         
 -15  22   1        143.88        323.57       255.70 o                         
 -14  22   1       2012.76       2646.70       708.01 o                         
 -13  22   1        986.78       1126.42       336.85 o                         
 -12  22   1         38.97          0.00       199.99 o                         
 -11  22   1        221.81         33.54       180.37 o                         
 -10  22   1       3282.06       3157.76       342.47 o                         
  -9  22   1        184.50         82.18       159.47 o                         
  -8  22   1         41.50        348.03       186.42 o                         
  -7  22   1        122.48         42.70       200.40 o                         
  -6  22   1         97.72          0.00       229.40 o                         
 -12  23   1        937.64        699.48       214.88 o                         
 -11  23   1        704.59        833.80       232.11 o                         
  -3   2   2       9030.87       6330.19       224.23 o                         
   1   2   2          8.39        369.89        48.46 o                         
   2   2   2       7145.15       8545.37       155.26 o                         
  -5   3   2       1357.70        664.74       125.81 o                         
  -4   3   2        892.01         39.42        95.06 o                         
  -3   3   2      18871.37      10026.12       291.83 o                         
  -2   3   2       8292.02       5023.04       119.17 o                         
  -1   3   2       5849.34       5056.44       146.99 o                         
   1   3   2        811.02       3351.63       367.44 o                         
   2   3   2        152.22        230.29        48.20 o                         
   3   3   2      10971.85      10532.18       291.55 o                         
  -7   4   2       7889.98       6395.32       107.20 o                         
  -6   4   2        169.08       1384.29       166.42 o                         
  -5   4   2        135.13        318.17       109.65 o                         
  -4   4   2      72378.95      82177.24       689.56 o                         
  -3   4   2     124546.91     150841.20      3331.37 o                         
  -2   4   2      13979.75      11702.97       187.87 o                         
   1   4   2        919.90       2162.30        84.85 o                         
   2   4   2      17652.57      21562.27       205.74 o                         
   3   4   2       3248.61       2798.90        97.44 o                         
   4   4   2       1797.31       2102.15       154.31 o                         
  -9   5   2       8432.31       6662.77       217.06 o                         
  -8   5   2      36392.59      37974.41       887.45 o                         
  -7   5   2      23788.29      26823.09       766.38 o                         
  -6   5   2       3270.52       3279.78       224.76 o                         
  -5   5   2        833.71       1730.83       130.76 o                         
  -4   5   2        469.43       1145.30        79.01 o                         
  -3   5   2        464.93        596.80        68.91 o                         
  -2   5   2      17164.84      17515.57       274.44 o                         
  -1   5   2       3075.99       3775.19        69.39 o                         
   0   5   2        943.67        613.58        65.50 o                         
   1   5   2      44848.77      45262.95       612.11 o                         
   2   5   2      16771.05      16612.15       243.52 o                         
   3   5   2       8675.53       8048.96       213.35 o                         
   4   5   2      16923.57      18690.70       712.53 o                         
   5   5   2      25299.25      25670.79       407.57 o                         
 -11   6   2      13992.73      13729.94       301.22 o                         
 -10   6   2      22806.40      23853.95       423.66 o                         
  -9   6   2      31217.93      29564.88       817.62 o                         
  -8   6   2      18171.21      20828.62       425.94 o                         
  -7   6   2       6414.40       7492.48       238.06 o                         
  -6   6   2        125.60        101.98        62.31 o                         
  -5   6   2      13583.53      12394.22       284.18 o                         
  -4   6   2      17772.69      17337.15       297.72 o                         
  -3   6   2       6174.70       5104.65       129.06 o                         
  -2   6   2      65539.03      63199.53       341.39 o                         
  -1   6   2      10502.81      11643.78       361.26 o                         
   0   6   2       1255.83       1006.17        55.02 o                         
   1   6   2        359.30        582.55        74.29 o                         
   2   6   2       2287.41       1869.84        90.23 o                         
   3   6   2       1931.29       1549.81       146.90 o                         
   4   6   2      13823.99      14722.98       574.66 o                         
   5   6   2       4047.57       4141.71       327.07 o                         
   6   6   2       4439.36       4333.05       187.87 o                         
 -13   7   2       3332.37       3661.45       172.89 o                         
 -12   7   2        793.60        899.75       124.06 o                         
 -11   7   2        245.73        412.98       134.26 o                         
 -10   7   2       2665.18       2177.59       245.78 o                         
  -9   7   2      27028.93      26721.02       421.66 o                         
  -8   7   2       9765.67       9826.71       247.02 o                         
  -7   7   2      21697.78      23154.95       360.33 o                         
  -6   7   2       1585.52       3502.60       148.81 o                         
  -5   7   2       1469.62       2132.96       130.37 o                         
  -4   7   2       5405.26       4511.55       132.72 o                         
  -3   7   2      19967.13      19129.75       260.43 o                         
  -2   7   2       5728.29       6305.08       138.48 o                         
  -1   7   2       6622.15       6425.04       138.79 o                         
   0   7   2       1830.15       2482.89        94.08 o                         
   1   7   2       3494.72       4572.70       154.74 o                         
   2   7   2       9040.42       9614.90       218.38 o                         
   3   7   2       5862.83       5362.54       164.66 o                         
   4   7   2       1155.33       1530.11       225.24 o                         
   5   7   2        452.46        949.64       208.96 o                         
   6   7   2        621.22        663.75       160.05 o                         
   7   7   2        302.00        268.96       110.68 o                         
 -15   8   2       2609.07       2861.79       329.17 o                         
 -14   8   2        870.24       1015.73       223.86 o                         
 -13   8   2        264.41        441.35       153.85 o                         
 -12   8   2       6312.34       5879.54       355.09 o                         
 -11   8   2       9004.67       8459.48       330.75 o                         
 -10   8   2        374.19        331.72       107.15 o                         
  -9   8   2         21.43        154.82        37.43 o                         
  -8   8   2      15507.87      15419.03       316.52 o                         
  -7   8   2       4910.04       5863.43       260.09 o                         
  -6   8   2       9523.95       8898.86       221.50 o                         
  -5   8   2      31524.65      27834.19       429.15 o                         
  -4   8   2      22257.86      25028.74       342.74 o                         
  -3   8   2      24457.16      23040.34       272.82 o                         
  -2   8   2       8880.40       9791.82       268.15 o                         
  -1   8   2       2022.79       2321.01        78.73 o                         
   0   8   2          5.41         87.96        63.81 o                         
   1   8   2        990.55        720.51        84.72 o                         
   2   8   2         91.07        147.15        57.77 o                         
   3   8   2        976.47        741.73        90.27 o                         
   4   8   2       1323.63       1701.67       244.92 o                         
   5   8   2        243.93         59.87       146.67 o                         
   6   8   2       1222.94       1050.39       122.67 o                         
   7   8   2        311.98        402.04       123.85 o                         
   8   8   2        234.83        359.99       208.74 o                         
 -17   9   2       1748.65       1909.01       227.22 o                         
 -16   9   2       5812.31       6229.15       360.37 o                         
 -15   9   2        947.59       1194.24       189.48 o                         
 -14   9   2         13.96         29.61       123.44 o                         
 -13   9   2         78.46        280.12       128.76 o                         
 -12   9   2       1783.75       1766.82       178.83 o                         
 -11   9   2       2772.68       3267.38       215.85 o                         
 -10   9   2      12931.85      14337.71       409.80 o                         
  -9   9   2      10308.18      11103.26       414.59 o                         
  -8   9   2      23809.18      24786.95       767.12 o                         
  -7   9   2       4874.47       5090.12       217.46 o                         
  -6   9   2       2535.64       1410.17       141.53 o                         
  -5   9   2      22078.17      20434.00       312.05 o                         
  -4   9   2      21891.99      23419.36       296.11 o                         
  -3   9   2       3720.82       3590.68       261.55 o                         
  -2   9   2       3889.66       2558.90       105.90 o                         
  -1   9   2        903.64       1564.12        76.30 o                         
   0   9   2        196.40        226.37        39.51 o                         
   1   9   2       5170.39       4798.60       182.05 o                         
   2   9   2       7035.22       7448.02       256.84 o                         
   3   9   2        664.99        826.60        96.33 o                         
   4   9   2         47.50         60.37       135.63 o                         
   5   9   2       6679.80       7403.35       485.69 o                         
   6   9   2          1.61          6.31        75.65 o                         
   7   9   2       3758.36       3665.81       384.92 o                         
   8   9   2       2883.05       2776.32       351.34 o                         
   9   9   2        378.06        359.99       142.64 o                         
 -19  10   2        142.55         55.27       149.90 o                         
 -18  10   2       5529.05       6121.03       520.19 o                         
 -17  10   2       3582.22       3612.59       289.69 o                         
 -16  10   2       2534.31       3093.73       262.66 o                         
 -15  10   2      13811.37      14036.40       550.91 o                         
 -14  10   2        180.11        339.67       127.00 o                         
 -13  10   2         48.38        363.76       130.02 o                         
 -12  10   2       2618.25       2975.48       217.30 o                         
 -11  10   2       1953.49       1880.21       173.40 o                         
 -10  10   2       1322.70       1337.29        83.01 o                         
  -9  10   2       2321.28       2334.11       178.99 o                         
  -8  10   2       1030.58       1472.27       208.50 o                         
  -7  10   2       9446.07       8254.72       177.70 o                         
  -6  10   2       1705.55       2011.90       118.75 o                         
  -5  10   2       6603.46       8109.10       206.25 o                         
  -4  10   2         45.65        209.48        56.38 o                         
  -3  10   2       4445.77       3907.84       162.43 o                         
  -2  10   2       4374.13       3886.24        94.21 o                         
  -1  10   2       6098.36       5775.97       122.49 o                         
   0  10   2       3913.35       4280.20       136.32 o                         
   1  10   2        349.61        403.98        69.04 o                         
   2  10   2        574.62        580.44       100.37 o                         
   3  10   2       7855.83       6908.93       251.68 o                         
   4  10   2       3049.08       2922.95       325.99 o                         
   5  10   2       1866.21       1850.30       271.17 o                         
   6  10   2       6348.28       6522.74       512.93 o                         
   7  10   2         52.76        124.50       159.04 o                         
   8  10   2        408.28        390.75       194.77 o                         
   9  10   2       1223.17        947.55       208.29 o                         
  10  10   2         86.95        201.28       115.27 o                         
 -21  11   2        402.90        252.01       117.20 o                         
 -20  11   2        604.87        532.69       173.18 o                         
 -19  11   2       4393.92       4544.74       345.17 o                         
 -18  11   2       1208.78       1229.00       193.89 o                         
 -17  11   2       8703.26       8397.39       424.63 o                         
 -16  11   2       2556.92       2248.15       236.92 o                         
 -15  11   2       5694.34       5882.95       336.80 o                         
 -14  11   2       1488.29       1301.64       211.37 o                         
 -13  11   2        544.81        472.39       166.12 o                         
 -12  11   2          2.89        307.62       113.81 o                         
 -11  11   2      12176.24      12605.55       245.15 o                         
 -10  11   2       9321.64       9208.27       344.68 o                         
  -9  11   2       5038.71       5750.80       213.90 o                         
  -8  11   2       5912.26       6513.77       196.15 o                         
  -7  11   2        545.13        782.35       105.45 o                         
  -6  11   2      16641.92      16305.86       308.80 o                         
  -5  11   2      11701.63      10460.89       223.24 o                         
  -4  11   2       1693.43       2094.95       128.92 o                         
  -3  11   2       3473.50       4184.13       154.96 o                         
  -2  11   2       3598.77       3440.97       140.38 o                         
  -1  11   2        546.74        520.40        49.30 o                         
   0  11   2       5704.38       5642.04       159.66 o                         
   1  11   2       2212.48       2158.38       131.78 o                         
   2  11   2       7861.61       8227.85       303.26 o                         
   3  11   2       6381.55       6628.40       511.12 o                         
   4  11   2      11610.81      11612.38       652.81 o                         
   5  11   2       1050.16        952.73       230.79 o                         
   6  11   2        568.83        690.74       226.30 o                         
   7  11   2       1258.04       1103.56       180.64 o                         
   8  11   2         30.71        182.04       298.14 o                         
   9  11   2         51.38        161.49       111.39 o                         
  10  11   2        910.66        948.89       161.76 o                         
  11  11   2        309.03        474.71       132.42 o                         
 -22  12   2         45.16          0.00       135.04 o                         
 -21  12   2        752.11        948.77       163.64 o                         
 -20  12   2       1004.84       1049.17       201.95 o                         
 -19  12   2        353.61        461.31       160.56 o                         
 -18  12   2        209.41        148.51       310.16 o                         
 -17  12   2       1736.42       1606.88       200.89 o                         
 -16  12   2       1734.55       1499.83       199.40 o                         
 -15  12   2         72.63        145.84       144.94 o                         
 -14  12   2       3723.18       3840.22       267.25 o                         
 -13  12   2       4732.57       4996.73       494.49 o                         
 -12  12   2         35.11        182.52        60.63 o                         
 -11  12   2        769.06        864.23       120.40 o                         
 -10  12   2       1880.27       1346.29       118.79 o                         
  -9  12   2        301.19        508.32       149.48 o                         
  -8  12   2       8240.24       7402.75       371.27 o                         
  -7  12   2        663.07       1213.82       212.04 o                         
  -6  12   2        103.40        136.61        81.93 o                         
  -5  12   2       1014.62       1661.39       124.52 o                         
  -4  12   2       9605.28       8562.52       332.72 o                         
  -3  12   2       3241.76       3323.30       174.41 o                         
  -2  12   2      10931.44       9908.26       248.19 o                         
  -1  12   2       1356.53       1468.07        78.45 o                         
   0  12   2        451.54        544.18        62.91 o                         
   1  12   2       6529.70       6683.40       186.84 o                         
   2  12   2      11750.38      12239.04       304.98 o                         
   3  12   2       3887.56       3940.63       177.06 o                         
   4  12   2       6900.54       6267.24       329.33 o                         
   5  12   2       1763.42       1602.91       200.13 o                         
   6  12   2       2080.39       1997.79       219.56 o                         
   7  12   2         35.87        122.07       127.37 o                         
   8  12   2       2191.29       2069.14       270.00 o                         
   9  12   2        164.99        164.69       132.37 o                         
  10  12   2        238.45        453.71       164.06 o                         
 -22  13   2       1143.02       1301.74       204.72 o                         
 -21  13   2        322.44        114.90       100.77 o                         
 -20  13   2        304.55        311.69       119.05 o                         
 -19  13   2        158.84        202.47       140.30 o                         
 -18  13   2       6386.79       6987.11       399.10 o                         
 -17  13   2          9.63          0.00       116.27 o                         
 -16  13   2       5383.37       4587.21       527.20 o                         
 -15  13   2       5773.70       6241.03       351.15 o                         
 -14  13   2       1295.43       1537.11       170.90 o                         
 -13  13   2       3515.43       3366.27       247.67 o                         
 -12  13   2       5602.46       6582.87       191.84 o                         
 -11  13   2        688.05       1015.34       194.36 o                         
 -10  13   2       3183.53       2938.21       350.77 o                         
  -9  13   2        263.02        676.57        90.01 o                         
  -8  13   2         19.17          0.00       131.69 o                         
  -7  13   2       1508.64       1469.37       158.00 o                         
  -6  13   2       3554.47       3992.79       183.12 o                         
  -5  13   2        334.78        580.64       117.76 o                         
  -4  13   2        140.23        310.56        95.54 o                         
  -3  13   2        233.82        279.53       110.75 o                         
  -2  13   2        150.31        137.93        35.61 o                         
  -1  13   2       8184.06       8698.51       180.47 o                         
   0  13   2      12578.16      13184.06       257.82 o                         
   1  13   2       6126.90       6190.68       188.47 o                         
   2  13   2       1474.22       1617.95       107.25 o                         
   3  13   2       3583.54       2933.90       277.56 o                         
   4  13   2        185.75        199.49       103.20 o                         
   5  13   2          6.32        113.42       217.66 o                         
   6  13   2        255.97        243.64       127.16 o                         
   7  13   2         45.70        153.75       119.14 o                         
   8  13   2        629.61        760.54       167.00 o                         
   9  13   2       3548.16       3325.20       590.69 o                         
 -22  14   2         52.94          0.00       125.91 o                         
 -21  14   2        241.36        538.99       139.86 o                         
 -20  14   2        884.80       1187.30       165.32 o                         
 -19  14   2       1908.67       2089.84       194.55 o                         
 -18  14   2        130.94        200.57       108.52 o                         
 -17  14   2       2284.82       2595.71       247.49 o                         
 -16  14   2         95.75        256.74       107.33 o                         
 -15  14   2       2710.40       3443.45       205.26 o                         
 -14  14   2        712.85       1577.03       174.88 o                         
 -13  14   2        908.74       1009.49        86.09 o                         
 -12  14   2       3239.50       3618.23       249.39 o                         
 -11  14   2       5657.02       5864.61       225.86 o                         
 -10  14   2       1382.62       1402.49        93.52 o                         
  -9  14   2        415.62        608.49       162.65 o                         
  -8  14   2        414.50        764.31       205.16 o                         
  -7  14   2        397.10        635.78        95.71 o                         
  -6  14   2        326.03        636.33       130.70 o                         
  -5  14   2       9818.04      10760.70       332.66 o                         
  -4  14   2         27.50         46.73        78.99 o                         
  -3  14   2       5097.06       4940.72       231.48 o                         
  -2  14   2       3700.26       3764.73       122.10 o                         
  -1  14   2       2424.98       3002.76       122.18 o                         
   0  14   2       1370.34       1531.20       130.17 o                         
   1  14   2      14476.68      14908.30       293.36 o                         
   2  14   2        738.34        888.40       157.04 o                         
   3  14   2       1727.71       2280.62       212.05 o                         
   4  14   2          2.23          0.00       252.31 o                         
   5  14   2          4.01         51.89       185.02 o                         
   6  14   2       1184.37       1007.15       273.87 o                         
   7  14   2       1051.31       1091.41       290.79 o                         
   8  14   2       2511.05       2842.86       428.41 o                         
 -22  15   2        341.47        187.82       148.39 o                         
 -21  15   2        260.69        303.72       163.03 o                         
 -20  15   2         66.67        248.89       164.55 o                         
 -19  15   2       1955.67       1990.91       274.34 o                         
 -18  15   2        719.85        739.82       124.23 o                         
 -17  15   2        930.29        793.64       121.60 o                         
 -16  15   2        249.76        378.37       102.88 o                         
 -15  15   2          1.62         82.22        97.53 o                         
 -14  15   2       2483.37       2581.16       195.95 o                         
 -13  15   2       3771.77       4303.59       330.97 o                         
 -12  15   2       2343.63       2432.45       156.24 o                         
 -11  15   2       1259.57       1486.68       152.78 o                         
 -10  15   2       2748.04       2427.48       298.14 o                         
  -9  15   2        354.09        265.64       155.63 o                         
  -8  15   2         42.18        225.92       151.15 o                         
  -7  15   2       1278.42       1781.05       204.38 o                         
  -6  15   2       1636.16       1484.91       151.11 o                         
  -5  15   2        182.21        209.36        89.08 o                         
  -4  15   2       2123.43       2143.32       194.08 o                         
  -3  15   2       2611.88       2170.72       165.63 o                         
  -2  15   2       3167.32       3655.12       210.94 o                         
  -1  15   2       4172.35       4603.10       309.53 o                         
   0  15   2       1271.61       1066.34       157.76 o                         
   1  15   2          9.91        101.04        92.97 o                         
   2  15   2        246.77        574.31       244.60 o                         
   3  15   2        290.86        629.70       220.19 o                         
   4  15   2       3755.05       3432.57       435.01 o                         
   5  15   2        106.78        218.84       191.60 o                         
   6  15   2        383.70        308.11       213.37 o                         
   7  15   2        601.72        548.18       240.85 o                         
 -22  16   2        139.07        278.14       233.84 o                         
 -21  16   2       1712.56       1385.52       351.24 o                         
 -20  16   2        434.98        748.94       277.14 o                         
 -19  16   2          2.35          0.00       119.91 o                         
 -18  16   2       1824.23       1477.65       214.99 o                         
 -17  16   2       1252.38        724.45       226.20 o                         
 -16  16   2       2203.40       2824.10       376.66 o                         
 -15  16   2        495.29       1001.62       259.98 o                         
 -14  16   2         93.76        372.61       192.02 o                         
 -13  16   2       2387.97       2189.20       309.19 o                         
 -12  16   2       6371.74       7015.71       508.99 o                         
 -11  16   2        747.59        566.99       167.48 o                         
 -10  16   2       1070.30        931.16       202.05 o                         
  -9  16   2       6483.77       7831.82       415.36 o                         
  -8  16   2        142.65        347.49       131.17 o                         
  -7  16   2        996.72       1196.93       142.51 o                         
  -6  16   2       7857.92       7859.36       314.63 o                         
  -5  16   2       3289.70       3518.27       218.59 o                         
  -4  16   2       3394.90       3697.23       222.28 o                         
  -3  16   2        240.37        233.56       103.93 o                         
  -2  16   2       1070.34       1173.38       243.81 o                         
  -1  16   2        126.75        399.29       214.84 o                         
   0  16   2       1403.08       1816.17       193.72 o                         
   1  16   2         81.97         33.99       179.71 o                         
   2  16   2        451.91        189.05       193.16 o                         
   3  16   2        128.42        356.75       235.87 o                         
   4  16   2         56.64         15.82       196.97 o                         
   5  16   2        630.10        481.82       228.07 o                         
   6  16   2       1113.70       1094.86       298.24 o                         
 -21  17   2        103.95        280.36       217.50 o                         
 -20  17   2       2277.19       2543.07       307.53 o                         
 -19  17   2        329.79         75.72       191.68 o                         
 -18  17   2       2000.19       1892.04       340.15 o                         
 -17  17   2         17.68         41.31       200.23 o                         
 -16  17   2         71.85        355.13       207.76 o                         
 -15  17   2        129.25        192.74       164.37 o                         
 -14  17   2       3869.74       3795.66       403.10 o                         
 -13  17   2       2495.90       2479.57       330.19 o                         
 -12  17   2       1606.24       1679.52       288.76 o                         
 -11  17   2       2116.86       2619.57       325.53 o                         
 -10  17   2       1564.89       1591.55       198.98 o                         
  -9  17   2       5037.88       5459.19       341.13 o                         
  -8  17   2        988.92       1144.19       151.33 o                         
  -7  17   2         16.82        132.46       105.13 o                         
  -6  17   2       3432.70       3703.00       229.74 o                         
  -5  17   2       2462.12       2766.39       267.60 o                         
  -4  17   2         45.18         31.14        90.17 o                         
  -3  17   2        586.52        934.21       136.87 o                         
  -2  17   2        169.88        462.06       143.47 o                         
  -1  17   2        670.32        750.53       266.12 o                         
   0  17   2        271.45         50.71       202.39 o                         
   1  17   2       2365.86       2001.10       358.18 o                         
   2  17   2        966.74        924.94       265.74 o                         
   3  17   2       1456.45       1510.80       325.54 o                         
   4  17   2        443.34        601.86       249.42 o                         
 -21  18   2        409.42        395.24       260.21 o                         
 -20  18   2        498.46        600.02       254.24 o                         
 -19  18   2       1257.86        679.22       266.46 o                         
 -18  18   2        436.37        353.65       217.74 o                         
 -17  18   2       1398.06       1159.15       279.45 o                         
 -16  18   2       1363.23       1499.93       302.76 o                         
 -15  18   2        244.89        289.91       207.62 o                         
 -14  18   2        476.81        808.09       235.66 o                         
 -13  18   2       3257.10       2944.42       362.21 o                         
 -12  18   2        471.28        447.78       203.72 o                         
 -11  18   2        870.55        657.43       191.59 o                         
 -10  18   2        767.92       1050.60       163.60 o                         
  -9  18   2       2221.41       2863.48       225.02 o                         
  -8  18   2       3958.40       4189.15       257.14 o                         
  -7  18   2       1276.65       1583.13       176.83 o                         
  -6  18   2        188.51        122.65        95.47 o                         
  -5  18   2        279.84        348.28       111.92 o                         
  -4  18   2       2554.46       2388.57       208.22 o                         
  -3  18   2        357.90        532.92       155.87 o                         
  -2  18   2         53.20         42.94       247.50 o                         
  -1  18   2       1709.44       1857.43       364.66 o                         
   0  18   2        413.24        639.63       267.94 o                         
   1  18   2        474.61        685.86       278.50 o                         
   2  18   2        508.34        150.47       188.04 o                         
   3  18   2        314.79        835.36       295.22 o                         
 -20  19   2        495.21        649.95       207.47 o                         
 -19  19   2         49.86          0.24       228.99 o                         
 -18  19   2       1848.98       1669.16       355.14 o                         
 -17  19   2         57.46        244.07       202.51 o                         
 -16  19   2         59.60          0.00       191.52 o                         
 -15  19   2       2110.90       2225.29       349.77 o                         
 -14  19   2        278.38        192.95       190.15 o                         
 -13  19   2         15.50          0.00       158.74 o                         
 -12  19   2        268.24        221.98       160.21 o                         
 -11  19   2        973.03       1393.16       196.55 o                         
 -10  19   2       3598.18       3951.36       358.23 o                         
  -9  19   2       3628.15       3743.58       255.44 o                         
  -8  19   2       1787.31       2023.25       199.48 o                         
  -7  19   2        583.67        652.69       140.35 o                         
  -6  19   2       4428.04       4651.94       272.62 o                         
  -5  19   2       1597.05       1890.34       216.27 o                         
  -4  19   2       1504.42       1605.48       168.42 o                         
  -3  19   2        135.39        155.32       123.39 o                         
  -2  19   2        164.66        219.86       213.08 o                         
  -1  19   2          4.71          0.00       224.67 o                         
   0  19   2       4673.55       4448.01       529.34 o                         
   1  19   2       1320.18       1337.62       319.84 o                         
 -19  20   2        839.32       1132.23       224.06 o                         
 -18  20   2        492.68        431.32       164.51 o                         
 -17  20   2        306.36        454.58       198.28 o                         
 -16  20   2         99.89          0.00       156.88 o                         
 -15  20   2         44.07         22.76       131.90 o                         
 -14  20   2       2995.62       3410.78       338.85 o                         
 -13  20   2        740.76        982.93       166.10 o                         
 -12  20   2       2426.43       2941.99       247.06 o                         
 -11  20   2        330.46        240.39       125.68 o                         
 -10  20   2       2312.47       2244.72       216.24 o                         
  -9  20   2        301.00        215.30       143.65 o                         
  -8  20   2        642.50        782.81       150.83 o                         
  -7  20   2        239.61        413.21       228.27 o                         
  -6  20   2       1587.36       1558.53       303.06 o                         
  -5  20   2        468.55        619.19       164.34 o                         
  -4  20   2        311.40        756.87       184.78 o                         
  -3  20   2        616.72        646.29       262.35 o                         
  -2  20   2       1575.69       1218.07       316.66 o                         
  -1  20   2       1345.49       1285.80       317.71 o                         
 -18  21   2        175.40        155.45       190.84 o                         
 -17  21   2        112.99        368.59       173.92 o                         
 -16  21   2       1925.90       1967.84       373.97 o                         
 -15  21   2       1571.49       1235.64       463.51 o                         
 -14  21   2       1018.06        953.15       171.00 o                         
 -13  21   2       1036.95        665.73       246.71 o                         
 -12  21   2       2041.82       2180.56       321.72 o                         
 -11  21   2        736.36        816.81       216.36 o                         
 -10  21   2        862.07        672.14       203.99 o                         
  -9  21   2        769.17        735.84       196.21 o                         
  -8  21   2        140.32        342.98       185.86 o                         
  -7  21   2        686.04        973.61       225.88 o                         
  -6  21   2         27.66        151.12       201.50 o                         
  -5  21   2       1319.34       1256.72       353.62 o                         
  -4  21   2        400.72        476.95       263.21 o                         
  -3  21   2        634.23        512.23       241.13 o                         
 -16  22   2        271.19        281.44       296.01 o                         
 -15  22   2       1911.29       2257.81       326.11 o                         
 -14  22   2        789.53        868.41       312.49 o                         
 -13  22   2        276.13        381.40       196.34 o                         
 -12  22   2        590.98        695.29       229.24 o                         
 -11  22   2          2.10        172.00       184.69 o                         
 -10  22   2        627.47        254.36       210.90 o                         
  -9  22   2       1523.66       1733.11       515.05 o                         
  -8  22   2          5.06         37.05       334.64 o                         
  -7  22   2        295.01        317.53       214.43 o                         
  -6  22   2        460.79        564.95       304.84 o                         
   1   2   3       1993.13       1608.83       117.00 o                         
   2   2   3         41.49        491.77        89.84 o                         
  -5   3   3       1797.64       1813.33       175.04 o                         
  -4   3   3     116950.06     124702.80       808.34 o                         
  -3   3   3      29592.21      26001.59       352.79 o                         
  -2   3   3        697.70         93.21        31.76 o                         
  -1   3   3      12428.98       8728.66       117.60 o                         
   0   3   3        593.43       1767.82        65.39 o                         
   1   3   3       5425.80       3912.05       300.43 o                         
   2   3   3        361.49        200.22        44.44 o                         
   3   3   3         77.42        564.15       193.90 o                         
  -7   4   3       9778.95       9247.31       221.97 o                         
  -6   4   3      55533.21      55369.92       880.87 o                         
  -5   4   3      26195.02      24429.44       557.70 o                         
  -4   4   3     214232.52     243239.19      1651.26 o                         
  -3   4   3     591352.94     587813.62      1284.50 o                         
  -2   4   3      13122.18      17676.37       163.06 o                         
  -1   4   3       1173.07       2803.68       171.74 o                         
   0   4   3      13296.23      10110.35       648.88 o                         
   1   4   3       6549.79      10173.66       136.68 o                         
   2   4   3      16200.00      14121.01       260.79 o                         
   3   4   3      17198.70      17071.37       281.56 o                         
   4   4   3       8752.24       8996.93       209.87 o                         
  -9   5   3      37049.07      34215.77       296.43 o                         
  -8   5   3      55620.89      54279.05      1434.90 o                         
  -7   5   3       1059.81       1845.64       141.22 o                         
  -6   5   3      30149.44      31965.05       685.56 o                         
  -5   5   3     108930.88      91570.81       731.51 o                         
  -4   5   3      29417.95      31387.68       399.62 o                         
  -3   5   3       1459.91       1863.99        70.18 o                         
  -2   5   3      11444.54      11700.53       127.74 o                         
   0   5   3       6088.45       7894.57       137.11 o                         
   1   5   3      27262.01      29938.36       282.55 o                         
   2   5   3        104.67        204.44        48.71 o                         
   3   5   3       2186.83       2937.77       117.81 o                         
   4   5   3      40729.73      37541.02       427.98 o                         
   5   5   3       4937.15       4457.70       570.93 o                         
 -11   6   3       3221.22       3097.91       311.31 o                         
 -10   6   3      49992.86      46729.89       789.53 o                         
  -9   6   3        158.68        333.38       164.45 o                         
  -8   6   3        341.25        579.66       105.53 o                         
  -7   6   3      79053.02      80181.49       658.92 o                         
  -6   6   3      21984.12      21195.34       391.92 o                         
  -5   6   3       8712.24       9003.04       245.61 o                         
  -4   6   3      41847.21      49553.43       470.03 o                         
  -3   6   3       6521.37       3653.74        92.43 o                         
  -2   6   3      44886.31      53278.59       384.57 o                         
  -1   6   3      61404.04      57923.90       291.48 o                         
   0   6   3      10574.85      14910.83       178.03 o                         
   1   6   3        103.23        183.13        50.74 o                         
   2   6   3      15237.21      15212.46       295.28 o                         
   3   6   3       9667.75       9493.68       300.18 o                         
   4   6   3      50870.17      52095.97       732.26 o                         
   5   6   3      15224.65      15354.21       614.38 o                         
   6   6   3        137.04        192.33        70.81 o                         
 -13   7   3       1264.29        990.18        93.25 o                         
 -12   7   3      15344.99      15006.01       289.19 o                         
 -11   7   3       3089.37       2648.80       175.17 o                         
 -10   7   3        857.50       1004.01       191.03 o                         
  -9   7   3      44110.77      46700.59       689.89 o                         
  -8   7   3       3438.81       2733.50       142.06 o                         
  -7   7   3          1.74          8.03        79.44 o                         
  -6   7   3      84723.54      78497.49       857.37 o                         
  -5   7   3      47155.06      46562.64       519.03 o                         
  -4   7   3       2941.33       3573.33       180.48 o                         
  -3   7   3      46023.56      47796.11       336.75 o                         
  -2   7   3       8999.07      11142.31       165.30 o                         
  -1   7   3        349.81        339.51        46.37 o                         
   0   7   3      23909.14      23649.84       272.76 o                         
   1   7   3       5731.48       5281.41       141.49 o                         
   2   7   3        521.76        359.60        65.45 o                         
   3   7   3      44583.12      47129.10       692.37 o                         
   4   7   3       6925.64       7194.45       434.59 o                         
   5   7   3         47.83        124.28       144.84 o                         
   6   7   3       6864.63       7276.47       255.73 o                         
   7   7   3       2122.87       2348.75       150.93 o                         
 -15   8   3        265.50        271.42       184.35 o                         
 -14   8   3      11208.13      12436.81       622.05 o                         
 -13   8   3         12.43          0.00       148.23 o                         
 -12   8   3       2452.90       1713.21        84.22 o                         
 -11   8   3       7634.52       7440.09       311.64 o                         
 -10   8   3       2219.68       2691.53       192.50 o                         
  -9   8   3        240.37        666.58       134.85 o                         
  -8   8   3       4796.31       5490.69       239.48 o                         
  -7   8   3       9831.75      11295.30       321.70 o                         
  -6   8   3        939.03        987.12       113.42 o                         
  -5   8   3      34515.75      40960.95       422.46 o                         
  -4   8   3       2983.07       2546.43       101.37 o                         
  -3   8   3       2067.65       1589.91        78.27 o                         
  -2   8   3      47779.34      45787.93       402.59 o                         
  -1   8   3        127.86        123.88        35.22 o                         
   0   8   3       2560.62       2859.40        95.45 o                         
   1   8   3      14403.19      13018.43       229.38 o                         
   2   8   3       2885.35       2765.75       114.09 o                         
   3   8   3          2.30         53.04       137.29 o                         
   4   8   3       4186.63       3638.66       341.67 o                         
   5   8   3       2143.57       2041.42       276.37 o                         
   6   8   3        437.43        559.40       122.21 o                         
   7   8   3      10352.41       9871.23       595.11 o                         
   8   8   3       5976.62       6240.44       488.73 o                         
 -17   9   3        817.72        568.76       213.45 o                         
 -16   9   3       8969.38       9148.66       581.59 o                         
 -15   9   3         38.42        166.39       201.92 o                         
 -14   9   3        334.60        315.91       136.21 o                         
 -13   9   3      20042.49      19504.11       542.84 o                         
 -12   9   3       2101.52       2265.79       195.21 o                         
 -11   9   3       5746.95       5292.92       267.03 o                         
 -10   9   3       9573.40       8863.55       520.42 o                         
  -9   9   3        783.25        785.82        60.78 o                         
  -8   9   3       4764.36       4986.46       603.99 o                         
  -7   9   3       7464.79       6826.49       350.38 o                         
  -6   9   3      18689.12      17120.81       357.65 o                         
  -5   9   3       4402.90       3657.66       138.45 o                         
  -4   9   3      90361.98      87116.95       566.66 o                         
  -3   9   3      10799.53      10706.80       212.02 o                         
  -2   9   3       3079.18       1935.51        64.35 o                         
  -1   9   3      23957.49      22698.69       228.65 o                         
   0   9   3       5838.24       6398.54       144.21 o                         
   1   9   3       3383.88       3811.11       135.51 o                         
   2   9   3       7395.53       6837.63       206.16 o                         
   3   9   3       1119.84        970.50       119.81 o                         
   4   9   3          5.96         31.27       147.58 o                         
   5   9   3      10045.18      10118.24       568.00 o                         
   6   9   3      13517.00      13622.80       400.75 o                         
   7   9   3       7300.61       6498.91       500.86 o                         
   8   9   3       6609.21       6242.82       507.61 o                         
   9   9   3       3354.07       3373.65       296.10 o                         
 -19  10   3       4365.27       4417.72       298.36 o                         
 -18  10   3       5263.60       4972.52       385.85 o                         
 -17  10   3        695.14        853.03       241.18 o                         
 -16  10   3        987.77        909.59       169.59 o                         
 -15  10   3      51057.43      51362.20       946.38 o                         
 -14  10   3       3631.14       2972.24       237.37 o                         
 -13  10   3       7316.18       6700.72       328.74 o                         
 -12  10   3      10095.22       8917.95       361.08 o                         
 -11  10   3        783.59        777.54       125.41 o                         
 -10  10   3       3901.83       3480.33       114.84 o                         
  -9  10   3      15010.76      15565.17       416.91 o                         
  -8  10   3       4871.77       4730.93       314.80 o                         
  -7  10   3         89.29        209.91        75.48 o                         
  -6  10   3      46064.70      44936.20       779.10 o                         
  -5  10   3       3182.04       3978.60       136.87 o                         
  -4  10   3       4569.03       5934.74       166.32 o                         
  -3  10   3      29392.84      29471.74       385.04 o                         
  -2  10   3       1184.37       1054.27        52.07 o                         
  -1  10   3        397.77        333.17        39.83 o                         
   0  10   3      24724.28      24317.02       289.68 o                         
   1  10   3       3976.24       3796.02       162.10 o                         
   2  10   3       2637.93       2286.49       132.82 o                         
   3  10   3      12564.80      13489.50       299.74 o                         
   4  10   3        178.35        182.45       101.79 o                         
   5  10   3       1166.78       1040.00       166.65 o                         
   6  10   3      19311.06      18227.90       567.02 o                         
   7  10   3       1765.91       1465.29       189.27 o                         
   8  10   3        400.60        535.39       138.89 o                         
   9  10   3       4981.95       5841.84       378.59 o                         
  10  10   3        621.92        674.94       139.22 o                         
 -21  11   3        146.83        117.23       119.17 o                         
 -20  11   3       5453.02       5622.31       322.32 o                         
 -19  11   3         72.85        217.18       123.68 o                         
 -18  11   3        581.12        738.58       164.31 o                         
 -17  11   3       7059.32       7661.94       407.18 o                         
 -16  11   3         63.19          0.00       122.56 o                         
 -15  11   3         29.02        197.16       131.52 o                         
 -14  11   3      10450.21      11385.30       596.19 o                         
 -13  11   3      12722.05      13017.62       450.88 o                         
 -12  11   3       5349.49       5998.74       335.01 o                         
 -11  11   3      18018.10      17018.52       759.99 o                         
 -10  11   3         29.72          0.00        86.55 o                         
  -9  11   3        568.83        473.01       149.65 o                         
  -8  11   3       3640.33       4147.40       199.53 o                         
  -7  11   3       3293.14       3626.01       156.58 o                         
  -6  11   3         20.00         46.85        54.00 o                         
  -5  11   3      23963.36      26326.47       348.37 o                         
  -4  11   3       2018.19       2177.55       117.88 o                         
  -3  11   3       1323.64       1742.48       105.29 o                         
  -2  11   3      26386.95      25045.70       239.36 o                         
  -1  11   3       4481.44       4284.29       112.90 o                         
   0  11   3       2241.21       1767.42        97.94 o                         
   1  11   3      18548.75      18640.43       304.81 o                         
   2  11   3       1387.13       1499.08       115.37 o                         
   3  11   3        895.82       1105.51       105.00 o                         
   4  11   3      22753.78      25079.94       625.72 o                         
   5  11   3        422.85        266.91       117.31 o                         
   6  11   3       2289.73       1975.69       209.28 o                         
   7  11   3       5217.91       5971.48       354.01 o                         
   8  11   3       2513.87       2551.79       258.83 o                         
   9  11   3        302.74        137.04       124.20 o                         
  10  11   3       3029.60       3014.05       246.03 o                         
  11  11   3        178.51        269.22       130.52 o                         
 -22  12   3       1902.82       1821.79       215.44 o                         
 -21  12   3        217.00        435.53       141.14 o                         
 -20  12   3       1989.47       2613.86       234.66 o                         
 -19  12   3       2925.12       3601.72       310.45 o                         
 -18  12   3        136.58         90.29       130.49 o                         
 -17  12   3        231.46        328.14       125.22 o                         
 -16  12   3       7682.25       7484.55       674.20 o                         
 -15  12   3       2580.64       2179.34       219.16 o                         
 -14  12   3       3143.83       3655.88       319.42 o                         
 -13  12   3      14264.63      15291.38       490.35 o                         
 -12  12   3       3070.20       2714.67       102.85 o                         
 -11  12   3       2445.74       2452.10       201.60 o                         
 -10  12   3      13969.64      13116.94       577.39 o                         
  -9  12   3       1723.27       1819.59       114.10 o                         
  -8  12   3       1978.80       1706.99       188.31 o                         
  -7  12   3      31667.95      31884.54       671.10 o                         
  -6  12   3       4874.76       5094.90       173.34 o                         
  -5  12   3      15210.59      14904.68       375.19 o                         
  -4  12   3      14485.21      14489.91       288.45 o                         
  -3  12   3       1396.66       1176.83        93.78 o                         
  -2  12   3        341.82        513.40        48.07 o                         
  -1  12   3      14494.22      13943.69       223.09 o                         
   0  12   3       5378.81       5416.51       177.22 o                         
   1  12   3       5130.71       5139.53       181.99 o                         
   2  12   3      23386.31      25295.46       438.67 o                         
   3  12   3         19.92        102.16       110.81 o                         
   4  12   3        791.78        840.46       159.74 o                         
   5  12   3       8928.37       7770.40       382.31 o                         
   6  12   3       4310.98       3881.17       344.85 o                         
   7  12   3        557.46        559.88       154.26 o                         
   8  12   3       4472.11       5428.57       617.48 o                         
   9  12   3       1009.58        525.80       147.77 o                         
  10  12   3        601.02        314.67       215.40 o                         
 -22  13   3        124.60        188.46       256.97 o                         
 -21  13   3       3853.81       4148.89       292.29 o                         
 -20  13   3        684.27        756.72       155.26 o                         
 -19  13   3        655.76        423.00       151.03 o                         
 -18  13   3       9562.93       8375.71       438.88 o                         
 -17  13   3         46.52          0.00       131.19 o                         
 -16  13   3        110.18        128.19       112.79 o                         
 -15  13   3      11022.29      10396.96       559.39 o                         
 -14  13   3       3357.13       3209.85       254.28 o                         
 -13  13   3       4386.04       4097.60       270.99 o                         
 -12  13   3      19963.97      20008.75       326.63 o                         
 -11  13   3       2681.51       2461.20       160.06 o                         
 -10  13   3         25.30          0.00        50.09 o                         
  -9  13   3      20010.15      18139.39      1021.92 o                         
  -8  13   3        364.16        741.57       182.28 o                         
  -7  13   3       5516.14       5594.78       219.17 o                         
  -6  13   3      11314.38      11270.52       264.92 o                         
  -5  13   3       8843.19       8641.44       291.31 o                         
  -4  13   3         30.78        328.72       109.73 o                         
  -3  13   3       6312.00       6375.64       245.60 o                         
  -2  13   3       4088.31       3646.47       106.23 o                         
  -1  13   3         20.60        163.73        53.22 o                         
   0  13   3      10076.36      10610.23       235.75 o                         
   1  13   3       1589.95       1253.80        97.04 o                         
   2  13   3       3081.51       3201.81       145.67 o                         
   3  13   3      12854.68      12861.18       457.50 o                         
   4  13   3       1538.07       1432.45       187.04 o                         
   5  13   3        442.60        231.70       116.88 o                         
   6  13   3       2243.74       1980.55       221.72 o                         
   7  13   3        741.30        734.11       156.90 o                         
   8  13   3        196.56        416.35       223.53 o                         
   9  13   3       4455.37       4247.61       375.47 o                         
 -22  14   3        520.03        447.09       134.05 o                         
 -21  14   3       1771.10       2122.44       190.61 o                         
 -20  14   3       5133.63       5268.49       272.95 o                         
 -19  14   3         25.09          0.00       251.99 o                         
 -18  14   3       1324.96       1237.27       196.27 o                         
 -17  14   3       2616.54       1802.59       210.27 o                         
 -16  14   3       1225.25        827.64       161.19 o                         
 -15  14   3       1342.41       1367.74       146.01 o                         
 -14  14   3       4810.13       4990.38       232.95 o                         
 -13  14   3       2768.14       3385.38       324.63 o                         
 -12  14   3       2441.91       2325.31       167.24 o                         
 -11  14   3      24447.57      24559.35       446.16 o                         
 -10  14   3        328.50        277.59        48.48 o                         
  -9  14   3        908.02       1081.30       207.45 o                         
  -8  14   3      16373.65      17302.96       651.16 o                         
  -7  14   3       3575.91       2963.99       151.49 o                         
  -6  14   3       4193.28       3794.18       258.46 o                         
  -5  14   3       6496.18       6383.37       256.69 o                         
  -4  14   3        942.61       1270.58       134.49 o                         
  -3  14   3       2163.68       2062.63       154.28 o                         
  -2  14   3       7201.81       6482.67       357.33 o                         
  -1  14   3       3498.59       3795.72       138.05 o                         
   0  14   3       7191.48       7462.96       204.00 o                         
   1  14   3      26597.72      27646.79       691.74 o                         
   2  14   3        150.76        260.64        78.91 o                         
   3  14   3        262.67        657.92       256.92 o                         
   4  14   3       4914.63       4071.28       458.62 o                         
   5  14   3        106.84         29.88       195.39 o                         
   6  14   3        167.53          0.00       232.69 o                         
   7  14   3       3286.35       2993.90       457.87 o                         
   8  14   3         60.06        305.21       236.35 o                         
 -22  15   3       3609.33       4258.78       560.62 o                         
 -21  15   3       1035.84       1478.95       168.60 o                         
 -20  15   3       1299.89       1287.46       152.30 o                         
 -19  15   3       4559.33       4722.11       376.29 o                         
 -18  15   3        560.37        431.61       142.45 o                         
 -17  15   3        203.76        189.48        96.09 o                         
 -16  15   3       2292.81       2463.92       182.84 o                         
 -15  15   3       1344.92       1879.64       192.63 o                         
 -14  15   3       2755.80       2767.52       337.10 o                         
 -13  15   3      15759.22      15972.69       658.21 o                         
 -12  15   3        121.58         91.68        99.19 o                         
 -11  15   3       1934.09       1903.63       109.92 o                         
 -10  15   3      20318.79      21600.96       781.86 o                         
  -9  15   3          7.08          0.00       122.85 o                         
  -8  15   3       4976.05       4990.94       260.03 o                         
  -7  15   3       6823.71       6664.73       224.98 o                         
  -6  15   3       1721.11       1709.64       168.09 o                         
  -5  15   3       4577.08       4846.78       240.37 o                         
  -4  15   3       7656.70       7513.62       288.40 o                         
  -3  15   3        165.76        217.13        89.47 o                         
  -2  15   3       6348.99       6611.69       269.93 o                         
  -1  15   3      14506.86      14045.30       491.25 o                         
   0  15   3        997.25       1196.94       335.09 o                         
   1  15   3       2990.78       3372.37       251.50 o                         
   2  15   3       4118.39       3708.96       450.39 o                         
   3  15   3         14.18          0.00       172.30 o                         
   4  15   3        150.52        253.19       189.20 o                         
   5  15   3       2527.95       2459.70       401.51 o                         
   6  15   3          9.85          0.00       196.49 o                         
   7  15   3        270.26        708.53       292.48 o                         
 -22  16   3        743.54       1182.84       558.20 o                         
 -21  16   3       2924.28       2602.81       408.51 o                         
 -20  16   3       1820.46       2037.34       218.04 o                         
 -19  16   3        663.66       1077.11       189.28 o                         
 -18  16   3       5922.76       5115.74       357.54 o                         
 -17  16   3         30.49          0.00       184.77 o                         
 -16  16   3         13.29        101.43       165.81 o                         
 -15  16   3       1614.60       2390.19       337.76 o                         
 -14  16   3       4136.92       3518.30       379.77 o                         
 -13  16   3        861.88        774.79       218.40 o                         
 -12  16   3      12715.03      13506.54       677.11 o                         
 -11  16   3        204.46         46.04       132.42 o                         
 -10  16   3       2222.66       2098.06       276.16 o                         
  -9  16   3      14410.79      14615.05       584.08 o                         
  -8  16   3       4473.85       4889.11       252.09 o                         
  -7  16   3        132.83        100.16       108.18 o                         
  -6  16   3      12685.78      13064.10       391.23 o                         
  -5  16   3        220.60        366.57       112.66 o                         
  -4  16   3       2953.91       3144.60       200.20 o                         
  -3  16   3       5621.58       5311.36       254.71 o                         
  -2  16   3        607.47        873.80       156.25 o                         
  -1  16   3       4493.82       3835.07       278.67 o                         
   0  16   3       2476.53       2492.74       370.27 o                         
   1  16   3        396.27        178.99       178.24 o                         
   2  16   3        532.30        256.34       239.31 o                         
   3  16   3       1754.08       1467.70       318.61 o                         
   4  16   3        236.22        379.65       248.66 o                         
   5  16   3         78.47         57.48       176.30 o                         
   6  16   3       3113.62       2607.04       421.95 o                         
 -21  17   3       2115.47       2008.16       221.70 o                         
 -20  17   3       3460.16       3541.10       376.70 o                         
 -19  17   3         17.06         40.88       218.83 o                         
 -18  17   3         49.67          0.00       187.37 o                         
 -17  17   3       4012.71       5308.82       505.55 o                         
 -16  17   3        339.35        405.57       204.86 o                         
 -15  17   3        349.42        391.17       186.11 o                         
 -14  17   3       1793.45       1828.45       304.65 o                         
 -13  17   3         48.59        251.05       195.51 o                         
 -12  17   3         72.84        117.92       162.10 o                         
 -11  17   3       4191.88       3706.29       281.48 o                         
 -10  17   3        976.92        986.91       146.48 o                         
  -9  17   3        605.61        682.36       134.29 o                         
  -8  17   3       1733.02       1721.36       174.67 o                         
  -7  17   3         29.79        131.56       101.44 o                         
  -6  17   3       1382.92       1500.20       161.72 o                         
  -5  17   3       9449.64      10372.96       361.12 o                         
  -4  17   3        317.14        285.51       102.99 o                         
  -3  17   3        539.46        335.89       139.08 o                         
  -2  17   3       4763.73       4249.64       301.37 o                         
  -1  17   3       5082.81       4835.34       316.02 o                         
   0  17   3        865.52        882.42       271.58 o                         
   1  17   3        846.17       1198.82       293.80 o                         
   2  17   3          7.67          0.00       225.73 o                         
   3  17   3         98.50         73.75       199.46 o                         
   4  17   3       1207.77       1352.20       327.83 o                         
 -21  18   3       2323.95       2212.47       300.65 o                         
 -20  18   3        319.40        392.48       190.11 o                         
 -19  18   3       7368.76       6988.13       466.11 o                         
 -18  18   3         15.05         54.59       153.61 o                         
 -17  18   3          3.87         55.34       131.34 o                         
 -16  18   3       4488.88       3912.31       432.25 o                         
 -15  18   3        861.24        538.02       211.72 o                         
 -14  18   3        400.72        127.73       160.61 o                         
 -13  18   3       4192.23       4226.85       323.42 o                         
 -12  18   3        120.56        108.23       127.83 o                         
 -11  18   3        343.77        220.22       122.52 o                         
 -10  18   3       2296.63       2080.83       219.81 o                         
  -9  18   3       2706.96       3105.60       320.61 o                         
  -8  18   3          1.85        167.89       102.47 o                         
  -7  18   3       5261.26       5406.44       283.07 o                         
  -6  18   3          8.38         45.80       101.48 o                         
  -5  18   3        841.45        970.58       135.69 o                         
  -4  18   3      16739.51      18654.43       492.82 o                         
  -3  18   3       1028.73       1138.01       190.19 o                         
  -2  18   3       2965.94       2657.52       258.25 o                         
  -1  18   3       2573.85       3036.75       425.72 o                         
   0  18   3        270.57        556.61       254.71 o                         
   1  18   3         30.45          0.00       249.66 o                         
   2  18   3       1830.32       1581.88       366.75 o                         
   3  18   3        267.93        452.11       235.29 o                         
 -20  19   3         16.84        269.16       169.08 o                         
 -19  19   3        426.68        369.76       209.16 o                         
 -18  19   3       8249.66       9310.81      1305.29 o                         
 -17  19   3        433.01        540.82       322.00 o                         
 -16  19   3         74.92         26.09       135.99 o                         
 -15  19   3       4963.50       4721.12       350.62 o                         
 -14  19   3       1245.45       1487.56       221.08 o                         
 -13  19   3        190.98        282.55       132.65 o                         
 -12  19   3       2493.23       2452.20       215.27 o                         
 -11  19   3       2007.62       2007.71       199.91 o                         
 -10  19   3       2244.02       2978.16       273.26 o                         
  -9  19   3       9928.81       9818.18       391.80 o                         
  -8  19   3        825.18        963.01       181.20 o                         
  -7  19   3        361.31        399.81       111.61 o                         
  -6  19   3      13821.38      14664.66       454.41 o                         
  -5  19   3         49.89          0.00       125.82 o                         
  -4  19   3          1.01          0.00       143.49 o                         
  -3  19   3       2464.37       2410.20       412.40 o                         
  -2  19   3        766.15        551.79       257.10 o                         
  -1  19   3        145.12          0.00       233.85 o                         
   0  19   3       3310.42       3771.03       497.72 o                         
   1  19   3        120.62          0.00       228.73 o                         
 -19  20   3         39.82          0.00       244.87 o                         
 -18  20   3        741.87        817.35       195.59 o                         
 -17  20   3       1998.72       2007.02       273.65 o                         
 -16  20   3       3435.43       3629.73       328.86 o                         
 -15  20   3       2031.08       1827.39       253.65 o                         
 -14  20   3       4132.02       4681.05       354.10 o                         
 -13  20   3       1044.68        994.15       182.73 o                         
 -12  20   3       1357.34       1499.22       278.41 o                         
 -11  20   3       9041.69       8845.63       388.80 o                         
 -10  20   3        957.02       1054.18       217.80 o                         
  -9  20   3       3169.34       3091.80       319.39 o                         
  -8  20   3       5201.81       5756.42       413.25 o                         
  -7  20   3         33.15         16.25       149.26 o                         
  -6  20   3        102.69        155.12       137.86 o                         
  -5  20   3       3762.44       3517.23       323.10 o                         
  -4  20   3         72.38         10.45       135.73 o                         
  -3  20   3        327.93        552.56       242.39 o                         
  -2  20   3       1953.12       1819.51       387.01 o                         
  -1  20   3         57.37        257.10       243.83 o                         
 -18  21   3        465.60        657.56       201.96 o                         
 -17  21   3       1031.48       1112.20       337.76 o                         
 -16  21   3       4055.81       3708.40       344.46 o                         
 -15  21   3        386.30        452.07       181.68 o                         
 -14  21   3        242.95        475.31       189.81 o                         
 -13  21   3       5969.40       7386.04       504.26 o                         
 -12  21   3        168.01        451.96       190.97 o                         
 -11  21   3        102.46         38.75       175.62 o                         
 -10  21   3       2455.77       2569.13       490.00 o                         
  -9  21   3       3319.39       3010.43       464.62 o                         
  -8  21   3        275.58        142.90       230.90 o                         
  -7  21   3       2832.17       2569.41       285.28 o                         
  -6  21   3        260.04        335.44       168.18 o                         
  -5  21   3         15.74         46.77       160.36 o                         
  -4  21   3        736.47       1046.08       342.85 o                         
  -3  21   3        214.85        449.21       257.07 o                         
 -16  22   3        596.45        504.04       220.63 o                         
 -15  22   3       5072.24       6152.60       483.02 o                         
 -14  22   3         44.08        246.97       177.73 o                         
 -13  22   3        487.30        716.47       396.49 o                         
 -12  22   3       4067.84       3870.59       391.68 o                         
 -11  22   3       1450.06       1664.73       270.44 o                         
 -10  22   3       1475.74       1975.90       287.89 o                         
  -9  22   3       1409.98       1419.07       256.17 o                         
  -8  22   3        693.23        835.24       205.90 o                         
  -7  22   3        102.02        188.29       142.39 o                         
  -6  22   3       1772.49       2015.40       436.39 o                         
  -3   2   4       1661.49       1423.44       230.52 o                         
  -2   2   4       2308.81       2527.27       103.49 o                         
  -1   2   4         78.69        130.10        70.57 o                         
   0   2   4        186.15        480.15        82.94 o                         
   1   2   4        867.65       1162.16        88.37 o                         
  -5   3   4         39.86        810.64        98.65 o                         
  -4   3   4      31034.47      35622.16       588.64 o                         
  -3   3   4      63276.25      53257.58       525.25 o                         
  -2   3   4       4253.00       6389.60       145.50 o                         
  -1   3   4        329.49        172.20        50.25 o                         
   2   3   4         25.84        115.88        52.82 o                         
   3   3   4      19663.65      20713.70       278.46 o                         
  -7   4   4       1362.89       1407.19       134.65 o                         
  -6   4   4      18701.94      15793.40       385.23 o                         
  -5   4   4      71249.23      67689.09       772.06 o                         
  -4   4   4         70.33        632.45       142.39 o                         
  -1   4   4       6797.52       6100.92       158.40 o                         
   1   4   4      12003.89      15492.37       173.21 o                         
   2   4   4         13.85        722.49       142.06 o                         
   3   4   4       1064.27        892.18        74.68 o                         
   4   4   4        283.06        580.81       121.25 o                         
  -9   5   4        581.40       1205.20       174.96 o                         
  -8   5   4        128.55        384.83       117.58 o                         
  -7   5   4      26033.45      24847.69       653.20 o                         
  -6   5   4       2860.94       3178.70       258.05 o                         
  -5   5   4      20577.29      29442.50       475.21 o                         
  -4   5   4      38911.34      33370.97       352.81 o                         
  -2   5   4        102.23        487.34        39.76 o                         
  -1   5   4       1379.46       1234.73        44.26 o                         
   0   5   4       5010.86       5292.03       104.93 o                         
   1   5   4       5983.11       6529.99       122.90 o                         
   2   5   4       1170.03       1582.63        79.63 o                         
   3   5   4        489.06        645.28        79.68 o                         
   4   5   4        657.80        850.66        89.05 o                         
   5   5   4       1167.30        958.99       205.05 o                         
 -11   6   4        757.10        836.61        56.57 o                         
 -10   6   4       7482.39       8681.29       464.94 o                         
  -9   6   4       4842.52       5348.55       357.16 o                         
  -8   6   4        746.13        901.95       230.62 o                         
  -7   6   4       1276.51       1783.62       227.52 o                         
  -6   6   4      90542.64      90813.77       804.83 o                         
  -5   6   4        128.13        210.59        63.45 o                         
  -4   6   4       4920.59       4738.00       129.84 o                         
  -3   6   4      29966.48      32304.48       251.16 o                         
  -2   6   4        735.45        616.88        45.88 o                         
  -1   6   4        162.30        431.30        36.10 o                         
   1   6   4       4287.44       3788.44       115.88 o                         
   2   6   4       1798.04       2607.49       104.17 o                         
   3   6   4       1413.04       1292.41       109.53 o                         
   4   6   4        421.38       1009.87       276.54 o                         
   5   6   4        965.55       1145.66       212.71 o                         
   6   6   4        627.61        450.71       116.05 o                         
 -13   7   4       2782.53       3312.84       450.79 o                         
 -12   7   4        635.66        673.28        46.39 o                         
 -11   7   4        283.54        297.23        52.82 o                         
 -10   7   4        852.07       1137.38       217.25 o                         
  -9   7   4       6254.32       6092.22       384.58 o                         
  -8   7   4       7544.30       7949.27       540.42 o                         
  -7   7   4        306.74        532.11        94.29 o                         
  -6   7   4       3435.20       3430.01       173.89 o                         
  -5   7   4       9396.67      10188.86       230.74 o                         
  -4   7   4         77.73        387.79        52.36 o                         
  -3   7   4       1892.85       1539.21        89.41 o                         
  -2   7   4        466.57        299.55        41.70 o                         
  -1   7   4       2406.78       3887.20        87.87 o                         
   0   7   4       2480.05       2524.05        97.48 o                         
   1   7   4       4496.77       5030.33       139.77 o                         
   2   7   4          5.31         77.65        47.32 o                         
   3   7   4       3159.29       4179.59       177.51 o                         
   4   7   4       3802.18       3821.49       220.97 o                         
   5   7   4        574.26        539.40       121.90 o                         
   6   7   4        741.81        468.36        78.28 o                         
   7   7   4       2244.81       2085.22       135.94 o                         
 -15   8   4       2741.36       3040.43       350.31 o                         
 -14   8   4        266.69        429.50       185.85 o                         
 -13   8   4       1639.56       1325.71       256.51 o                         
 -12   8   4         36.76         68.16        36.26 o                         
 -11   8   4       4228.95       3862.79       334.62 o                         
 -10   8   4        124.15        176.56       110.44 o                         
  -9   8   4       2226.94       2596.33       182.84 o                         
  -8   8   4       1121.82        701.02       108.40 o                         
  -7   8   4       8901.80       8967.54       338.32 o                         
  -6   8   4       1833.33       1705.62       259.16 o                         
  -5   8   4       1011.47       1246.07       143.50 o                         
  -4   8   4       3177.95       2557.83        92.02 o                         
  -3   8   4        298.00        171.28        46.18 o                         
  -2   8   4       1022.30       1133.12        84.16 o                         
  -1   8   4       2012.01       1893.41        69.52 o                         
   0   8   4        147.62        433.08        51.22 o                         
   1   8   4       1523.77       1299.60        84.40 o                         
   2   8   4       5163.30       5290.35       157.09 o                         
   3   8   4       2393.79       2940.71       192.89 o                         
   4   8   4         29.89        225.14        97.92 o                         
   5   8   4       1808.51       1713.94       205.15 o                         
   6   8   4         20.62        120.19       117.91 o                         
   7   8   4        354.38        571.08       138.20 o                         
   8   8   4       1091.97       1154.44       183.91 o                         
 -17   9   4         81.47        170.42       175.97 o                         
 -16   9   4        286.29        307.13       192.22 o                         
 -15   9   4       6085.80       5669.29       467.39 o                         
 -14   9   4          4.07          0.00       139.34 o                         
 -13   9   4        267.03        165.24        40.68 o                         
 -12   9   4       3698.56       3901.55       252.04 o                         
 -11   9   4       2037.55       1675.26       167.69 o                         
 -10   9   4       2305.51       2862.71       279.57 o                         
  -9   9   4          0.58          0.00        84.55 o                         
  -8   9   4       1414.06       1832.41       159.27 o                         
  -7   9   4       3887.33       3939.97       201.16 o                         
  -6   9   4        326.64         78.48        57.32 o                         
  -5   9   4       2894.79       2613.10       100.36 o                         
  -4   9   4       3367.59       5050.03       158.56 o                         
  -3   9   4       2154.49       1926.70        94.95 o                         
  -2   9   4        249.77        127.79        44.91 o                         
  -1   9   4       2361.05       2754.04        85.99 o                         
   0   9   4      10622.46       9922.56       180.73 o                         
   1   9   4        223.89        255.82        52.54 o                         
   2   9   4        293.08        377.95        73.19 o                         
   3   9   4         71.53        212.56        89.49 o                         
   4   9   4         66.11        133.45       133.63 o                         
   5   9   4        817.43        903.19       147.67 o                         
   6   9   4      12186.37      11109.56       527.66 o                         
   7   9   4        790.42        560.17       153.20 o                         
   8   9   4        206.20        111.73       123.12 o                         
   9   9   4        426.37        354.72       152.25 o                         
 -19  10   4        432.93        485.40       144.80 o                         
 -18  10   4        146.77        187.77       113.39 o                         
 -17  10   4        208.08        249.53       120.86 o                         
 -16  10   4       1430.05       1591.70       211.60 o                         
 -15  10   4       4997.59       4626.46       317.40 o                         
 -14  10   4       8319.42       7751.16       182.56 o                         
 -13  10   4       3986.54       4645.55       279.96 o                         
 -12  10   4         41.08         15.33       107.07 o                         
 -11  10   4       1265.79        811.29       130.64 o                         
 -10  10   4        194.64        139.81        97.93 o                         
  -9  10   4       2190.54       2216.13       172.09 o                         
  -8  10   4        137.44        314.60       105.58 o                         
  -7  10   4       1233.42       1176.16       170.91 o                         
  -6  10   4       1716.14       1462.32       103.60 o                         
  -5  10   4        773.40       1135.13        75.76 o                         
  -4  10   4       2758.60       2546.53       104.67 o                         
  -3  10   4       1264.39       1211.39       102.42 o                         
  -2  10   4      12551.50      13449.43       216.74 o                         
  -1  10   4        138.25        300.24        43.15 o                         
   0  10   4         33.54        271.81        51.35 o                         
   1  10   4       5050.74       4813.15       158.88 o                         
   2  10   4       1375.95       1257.35       107.35 o                         
   3  10   4       1016.55        972.21       145.14 o                         
   4  10   4       1806.79       2446.39       222.32 o                         
   5  10   4       3775.17       3893.03       266.35 o                         
   6  10   4        483.50        718.75       161.16 o                         
   7  10   4        145.36        231.90       132.45 o                         
   8  10   4        143.15         71.43       282.06 o                         
   9  10   4        173.30        306.38       365.52 o                         
  10  10   4        935.65        827.97       149.19 o                         
 -21  11   4         41.85          0.00       120.10 o                         
 -20  11   4         19.47        262.09       125.12 o                         
 -19  11   4         67.16        131.83       118.79 o                         
 -18  11   4        822.67        849.83       143.36 o                         
 -17  11   4        569.85        498.80       165.60 o                         
 -16  11   4        235.36        427.72       146.89 o                         
 -15  11   4        482.20        756.13       161.91 o                         
 -14  11   4       3919.22       4149.24       280.55 o                         
 -13  11   4       9681.76      10192.43       414.40 o                         
 -12  11   4       1808.20       1642.88       179.87 o                         
 -11  11   4        390.98        394.78       113.55 o                         
 -10  11   4        677.71       1009.05       131.65 o                         
  -9  11   4        227.83        414.39       157.25 o                         
  -8  11   4         22.79         97.18       112.89 o                         
  -7  11   4        205.24         71.46        29.97 o                         
  -6  11   4        490.45        844.40        71.40 o                         
  -5  11   4       1285.06       1801.13        93.09 o                         
  -4  11   4        913.66        954.56        82.83 o                         
  -3  11   4       2018.90       2140.45       110.27 o                         
  -2  11   4        110.10        237.48        64.73 o                         
  -1  11   4       5674.10       5619.84       128.92 o                         
   0  11   4         45.99         59.35        46.51 o                         
   1  11   4        127.25        277.42        65.89 o                         
   2  11   4         19.86         56.86       102.72 o                         
   3  11   4        547.77        472.58       110.95 o                         
   4  11   4        630.09        750.34       155.63 o                         
   5  11   4       1965.77       2199.44       212.91 o                         
   6  11   4       1941.38       2055.33       227.10 o                         
   7  11   4         13.34          0.00       125.79 o                         
   8  11   4        198.09        781.48       180.92 o                         
   9  11   4         53.31        167.82       134.71 o                         
  10  11   4         57.41        179.20       115.35 o                         
  11  11   4         80.52         91.89       118.67 o                         
 -22  12   4         35.96        128.65       124.50 o                         
 -21  12   4         19.32          0.00       142.14 o                         
 -20  12   4         50.59          0.00       174.68 o                         
 -19  12   4        223.63        306.63       130.59 o                         
 -18  12   4         46.36        164.11       115.67 o                         
 -17  12   4        268.35        613.99       164.12 o                         
 -16  12   4         35.48         93.58       124.26 o                         
 -15  12   4       2076.72       1642.61       424.59 o                         
 -14  12   4       1139.72       1096.05       174.66 o                         
 -13  12   4        404.26        728.23       244.04 o                         
 -12  12   4        850.16        733.32       135.17 o                         
 -11  12   4         74.96         73.90        39.47 o                         
 -10  12   4        272.80        433.51       158.08 o                         
  -9  12   4        500.73        396.80       139.43 o                         
  -8  12   4          7.34        104.19        37.18 o                         
  -7  12   4       4206.45       3668.48       211.13 o                         
  -6  12   4      10744.69      11053.87       221.44 o                         
  -5  12   4        691.05        818.88        72.54 o                         
  -4  12   4          1.60         16.06        49.60 o                         
  -3  12   4       1970.39       1684.97       105.39 o                         
  -2  12   4       3183.49       3007.68       118.31 o                         
  -1  12   4        426.90        392.63        87.33 o                         
   0  12   4        181.37        250.36        55.40 o                         
   1  12   4        638.08        856.27        86.12 o                         
   2  12   4        126.06        366.08       112.26 o                         
   3  12   4          2.25          0.00        90.72 o                         
   4  12   4        348.55        412.72       132.86 o                         
   5  12   4        326.27        374.71       145.47 o                         
   6  12   4        575.62        862.90       167.99 o                         
   7  12   4         11.39          0.00       118.68 o                         
   8  12   4        595.98        384.67       158.10 o                         
   9  12   4       1054.61       1279.99       271.14 o                         
  10  12   4        285.41        251.01       125.88 o                         
 -22  13   4          4.53          0.00       123.22 o                         
 -21  13   4        619.32        869.87       171.24 o                         
 -20  13   4        507.26        622.44       146.33 o                         
 -19  13   4        557.71        468.12       157.49 o                         
 -18  13   4       3439.81       3897.72       264.14 o                         
 -17  13   4        320.89        336.98       145.86 o                         
 -16  13   4        255.24        255.35       140.04 o                         
 -15  13   4       1198.95       1473.69       192.18 o                         
 -14  13   4       1419.71       1554.64       190.25 o                         
 -13  13   4        223.79        143.32       181.40 o                         
 -12  13   4        295.16        301.33        51.83 o                         
 -11  13   4          2.26          0.00       150.67 o                         
 -10  13   4        252.92        230.32        69.08 o                         
  -9  13   4         11.58        114.29       145.60 o                         
  -8  13   4      16212.44      15459.40       461.15 o                         
  -7  13   4       5115.82       4751.59       220.51 o                         
  -6  13   4       1012.09       1090.99       113.32 o                         
  -5  13   4      10886.33      10816.76       258.72 o                         
  -4  13   4        370.63        343.39        67.29 o                         
  -3  13   4        751.35        885.36       122.97 o                         
  -2  13   4        157.29        188.12        64.20 o                         
  -1  13   4       2426.78       2915.32       123.70 o                         
   0  13   4         22.09         73.90        52.32 o                         
   1  13   4        235.08        259.86        60.30 o                         
   2  13   4        232.46        360.97        69.83 o                         
   3  13   4        183.11        227.10       214.80 o                         
   4  13   4       2853.82       2431.71       231.41 o                         
   5  13   4        553.91        298.68       220.17 o                         
   6  13   4         19.83         71.72       118.20 o                         
   7  13   4        242.21        193.00       145.41 o                         
   8  13   4         41.59         21.32       122.32 o                         
   9  13   4       2128.87       1819.33       356.96 o                         
 -22  14   4       3418.39       3493.70       274.95 o                         
 -21  14   4        135.34        234.89       158.40 o                         
 -20  14   4        336.37        442.47       134.64 o                         
 -19  14   4        398.22        295.94       163.92 o                         
 -18  14   4        628.86        641.06       147.46 o                         
 -17  14   4         15.13        116.04       125.75 o                         
 -16  14   4        236.82        353.22       138.90 o                         
 -15  14   4        160.12        201.63       216.67 o                         
 -14  14   4         29.52        145.42       425.01 o                         
 -13  14   4        112.98          0.00       139.90 o                         
 -12  14   4        150.85        226.81        79.83 o                         
 -11  14   4       2901.11       3028.41       284.04 o                         
 -10  14   4       1751.13       1571.14       115.44 o                         
  -9  14   4        691.52        599.80       131.03 o                         
  -8  14   4         64.78        328.17        98.68 o                         
  -7  14   4      12801.70      13484.45       371.84 o                         
  -6  14   4       2007.45       2411.98       170.46 o                         
  -5  14   4        708.68        808.81       109.20 o                         
  -4  14   4       2934.53       2512.95       168.28 o                         
  -3  14   4       1009.04       1310.11       131.69 o                         
  -2  14   4        297.68        319.96        77.57 o                         
  -1  14   4        176.80        200.94        53.76 o                         
   0  14   4       1551.18       1405.08        99.26 o                         
   1  14   4       2695.79       2623.34       138.46 o                         
   2  14   4        559.88        495.38        74.52 o                         
   3  14   4        253.70        453.97       236.75 o                         
   4  14   4          3.60        229.90       216.94 o                         
   5  14   4       1197.94       1265.80       279.30 o                         
   6  14   4        964.96       1182.28       297.41 o                         
   7  14   4        377.04        416.65       245.79 o                         
   8  14   4         65.25        499.61       247.39 o                         
 -22  15   4        134.45        200.38       113.77 o                         
 -21  15   4        669.09        885.49       139.62 o                         
 -20  15   4        114.62         38.86       104.07 o                         
 -19  15   4       1181.05        900.25       134.66 o                         
 -18  15   4        169.05        278.60       115.37 o                         
 -17  15   4        235.73         78.32       107.92 o                         
 -16  15   4         18.88         76.46        87.48 o                         
 -15  15   4         37.65         53.34        79.06 o                         
 -14  15   4        132.89        331.76       122.33 o                         
 -13  15   4       2073.74       2357.51       177.11 o                         
 -12  15   4         54.63        165.45        72.37 o                         
 -11  15   4         92.04         51.84        84.94 o                         
 -10  15   4        488.58        658.94       206.49 o                         
  -9  15   4        584.28        542.82       112.88 o                         
  -8  15   4        371.49        613.60       124.67 o                         
  -7  15   4          0.76         19.40        89.62 o                         
  -6  15   4       1187.66       1338.82       140.29 o                         
  -5  15   4       8270.11       8759.02       306.29 o                         
  -4  15   4        361.96        377.00        95.65 o                         
  -3  15   4        565.62        404.72        98.85 o                         
  -2  15   4        604.36        598.81       147.40 o                         
  -1  15   4         47.73        120.88       118.95 o                         
   0  15   4        448.94        610.44       137.00 o                         
   1  15   4        340.34        339.38       128.40 o                         
   2  15   4        474.43        630.51       263.00 o                         
   3  15   4       1642.81       1337.23       289.19 o                         
   4  15   4        495.26        557.25       239.56 o                         
   5  15   4        147.74        351.07       234.44 o                         
   6  15   4         31.70          0.00       239.60 o                         
   7  15   4         11.18          0.00       224.47 o                         
 -22  16   4        166.05        208.54       175.26 o                         
 -21  16   4        202.48        318.34       124.62 o                         
 -20  16   4       1612.68       1696.08       207.80 o                         
 -19  16   4        208.38        268.35       118.93 o                         
 -18  16   4        173.65          0.00       164.15 o                         
 -17  16   4          4.53        105.23       114.56 o                         
 -16  16   4         86.23        161.21       169.22 o                         
 -15  16   4          0.16          0.00       153.53 o                         
 -14  16   4        110.65          0.00       170.38 o                         
 -13  16   4         70.49        295.42       139.15 o                         
 -12  16   4       1328.43       1497.88       480.06 o                         
 -11  16   4         38.99        150.41       111.12 o                         
 -10  16   4        837.89        630.58       118.93 o                         
  -9  16   4         12.51        166.84       184.88 o                         
  -8  16   4        147.61        272.20        97.24 o                         
  -7  16   4         19.59        419.53       118.85 o                         
  -6  16   4       3965.83       3873.13       225.24 o                         
  -5  16   4        571.52        606.03       141.03 o                         
  -4  16   4         88.52        256.81       147.31 o                         
  -3  16   4       1599.81       1214.19       141.48 o                         
  -2  16   4        249.64        309.46       127.78 o                         
  -1  16   4       1247.61       1620.17       193.28 o                         
   0  16   4         59.10         65.71       217.77 o                         
   1  16   4        854.52        547.71       244.17 o                         
   2  16   4         16.38        136.17       208.18 o                         
   3  16   4        443.91        121.48       208.51 o                         
   4  16   4        407.05        873.74       287.68 o                         
   5  16   4        108.78          0.00       211.05 o                         
   6  16   4        404.08        663.46       260.81 o                         
 -21  17   4        653.90        560.83       162.31 o                         
 -20  17   4         23.84         13.46       139.15 o                         
 -19  17   4        139.06        273.24       134.96 o                         
 -18  17   4         80.45        247.33       176.68 o                         
 -17  17   4        156.88        166.29       134.09 o                         
 -16  17   4        639.62        615.88       534.47 o                         
 -15  17   4         56.63        157.40       137.71 o                         
 -14  17   4         11.63          0.00       211.81 o                         
 -13  17   4        126.30        324.81       133.47 o                         
 -12  17   4        275.36        220.41       133.36 o                         
 -11  17   4        350.87        418.60       119.38 o                         
 -10  17   4         18.97          0.00        99.93 o                         
  -9  17   4       1709.81       2011.78       184.24 o                         
  -8  17   4        174.28        223.71        98.28 o                         
  -7  17   4        453.51        478.38       137.88 o                         
  -6  17   4       1249.78       1486.97       153.33 o                         
  -5  17   4        153.33        151.13       123.38 o                         
  -4  17   4        709.78        575.55       112.45 o                         
  -3  17   4         13.74          0.00       169.63 o                         
  -2  17   4        405.58        555.96       138.49 o                         
  -1  17   4       4078.72       4584.34       604.40 o                         
   0  17   4        617.03        580.16       218.32 o                         
   1  17   4         89.22        339.65       224.72 o                         
   2  17   4        299.66        574.75       243.96 o                         
   3  17   4        660.44        401.45       230.97 o                         
   4  17   4        115.30        163.52       230.08 o                         
 -21  18   4       1922.34       2115.02       475.97 o                         
 -20  18   4        279.83        423.76       171.90 o                         
 -19  18   4        468.45        510.68       188.79 o                         
 -18  18   4        902.28       1125.82       216.65 o                         
 -17  18   4          3.22          0.00       140.23 o                         
 -16  18   4         57.59        374.93       162.34 o                         
 -15  18   4       1057.41       1495.07       227.29 o                         
 -14  18   4       1350.19       1648.85       367.18 o                         
 -13  18   4        814.84        936.64       177.96 o                         
 -12  18   4        185.59        339.06       128.72 o                         
 -11  18   4        300.30        107.12       166.27 o                         
 -10  18   4        193.53         86.00       100.08 o                         
  -9  18   4        742.45        751.99       129.13 o                         
  -8  18   4        208.99        365.88       108.25 o                         
  -7  18   4        654.16        634.26       126.27 o                         
  -6  18   4         31.58          0.00       147.41 o                         
  -5  18   4        396.86        260.68        96.24 o                         
  -4  18   4        548.10        564.49       120.58 o                         
  -3  18   4       3249.29       3595.30       298.87 o                         
  -2  18   4       2296.64       2412.12       246.46 o                         
  -1  18   4         12.98         32.68       208.61 o                         
   0  18   4         32.02        243.91       221.35 o                         
   1  18   4         49.71         31.18       208.44 o                         
   2  18   4        154.46        120.56       205.44 o                         
   3  18   4         57.40        311.09       239.88 o                         
 -20  19   4        205.97        272.24       165.02 o                         
 -19  19   4        422.10        343.82       417.50 o                         
 -18  19   4          0.24          0.00       144.97 o                         
 -17  19   4       1990.25       1838.02       253.15 o                         
 -16  19   4        346.72        481.48       167.25 o                         
 -15  19   4          9.46        186.02       156.68 o                         
 -14  19   4       3135.33       3292.30       299.44 o                         
 -13  19   4        184.17        298.67       126.02 o                         
 -12  19   4        246.19        120.37       112.66 o                         
 -11  19   4       3209.65       3316.98       244.84 o                         
 -10  19   4         15.94        191.50       112.44 o                         
  -9  19   4         27.85        117.22       103.90 o                         
  -8  19   4        293.32        377.03       114.80 o                         
  -7  19   4          1.03        143.86       158.58 o                         
  -6  19   4       1129.24       1465.57       228.33 o                         
  -5  19   4       1574.76       1628.37       357.44 o                         
  -4  19   4          0.73          0.00       133.17 o                         
  -3  19   4         12.33          0.00       228.85 o                         
  -2  19   4       1730.35       1445.41       339.51 o                         
  -1  19   4        644.83        112.19       209.39 o                         
   0  19   4       1951.72       1758.93       379.06 o                         
   1  19   4         54.56          0.00       181.92 o                         
 -19  20   4        514.21        389.17       268.84 o                         
 -18  20   4         15.78        235.60       163.19 o                         
 -17  20   4        578.79        601.32       172.73 o                         
 -16  20   4       2365.55       2139.89       323.49 o                         
 -15  20   4       1361.96        942.47       201.36 o                         
 -14  20   4          9.99         38.50       114.96 o                         
 -13  20   4        889.43        898.03       193.62 o                         
 -12  20   4          6.05         46.11       129.42 o                         
 -11  20   4          0.22        199.03       235.07 o                         
 -10  20   4       1080.56       1191.01       229.85 o                         
  -9  20   4         44.71        270.24       279.22 o                         
  -8  20   4         67.75        207.44       164.01 o                         
  -7  20   4        298.43        390.77       142.23 o                         
  -6  20   4        181.54         24.24       146.19 o                         
  -5  20   4          7.33          0.00       177.42 o                         
  -4  20   4        707.72        352.25       149.40 o                         
  -3  20   4         75.32          0.00       243.86 o                         
  -2  20   4         22.89          0.00       193.93 o                         
  -1  20   4         29.25          7.89       214.58 o                         
 -18  21   4        112.66          0.00       204.29 o                         
 -17  21   4         13.45          0.00       224.50 o                         
 -16  21   4         15.16         88.61       210.44 o                         
 -15  21   4       1299.07       1277.05       286.16 o                         
 -14  21   4         16.06          0.00       144.93 o                         
 -13  21   4        381.15        448.85       194.72 o                         
 -12  21   4         81.72        130.25       154.93 o                         
 -11  21   4        270.69        427.97       177.09 o                         
 -10  21   4         72.79        200.15       220.27 o                         
  -9  21   4       1845.45       2245.91       291.97 o                         
  -8  21   4        343.25        449.62       431.04 o                         
  -7  21   4        382.32        386.72       211.51 o                         
  -6  21   4        518.39        721.97       205.04 o                         
  -5  21   4        490.76        414.06       428.49 o                         
  -4  21   4        100.14          0.00       228.94 o                         
  -3  21   4        312.89        556.45       265.75 o                         
 -16  22   4         70.87         72.13       411.87 o                         
 -15  22   4        205.95        260.52       296.61 o                         
 -14  22   4        707.99        755.22       295.64 o                         
 -13  22   4         94.44         26.21       174.42 o                         
 -12  22   4          0.74          0.00       230.40 o                         
 -11  22   4       2510.27       2796.79       886.30 o                         
 -10  22   4        937.64        842.39       215.52 o                         
  -9  22   4        145.81         52.84       145.03 o                         
  -8  22   4        238.08        306.73       173.67 o                         
  -7  22   4         92.90        161.07       173.36 o                         
  -6  22   4         39.85          0.00       294.85 o                         
   0   0   5        178.98        539.82        90.14 o                         
  -1   1   5      18092.40      20176.96       262.35 o                         
   1   1   5        706.89       1961.15        73.56 o                         
  -2   2   5       9716.44       6130.53       109.05 o                         
  -1   2   5        101.68        114.43        42.62 o                         
   0   2   5        593.35        166.55        77.83 o                         
   1   2   5       1539.29       2033.81       146.54 o                         
   2   2   5       5901.20      13169.44       828.33 o                         
  -5   3   5       3945.88       4643.52       194.52 o                         
  -4   3   5       2878.93       4647.57       182.25 o                         
  -3   3   5       1091.36       1010.74        63.41 o                         
  -2   3   5        603.13        546.55        56.60 o                         
  -1   3   5        600.58       1430.63        73.75 o                         
   0   3   5        119.00        403.81        52.01 o                         
   1   3   5      98159.61     100754.02      1799.28 o                         
   2   3   5       2324.63       3883.52       129.79 o                         
   3   3   5       8812.94      10702.00       214.89 o                         
  -7   4   5       6500.71       6187.67       362.12 o                         
  -6   4   5       3356.72       4129.00       197.54 o                         
  -5   4   5       6600.73       6924.65       240.87 o                         
  -3   4   5        922.07        633.93        87.99 o                         
  -1   4   5      22855.71      23946.05       243.61 o                         
   0   4   5      36653.91      27226.44       200.34 o                         
   1   4   5       1908.66       2886.54        86.13 o                         
   2   4   5       5669.09       7591.11       187.25 o                         
   3   4   5         65.72        545.09        94.27 o                         
   4   4   5        929.67       1382.99        94.15 o                         
  -9   5   5      58678.16      60629.54       548.40 o                         
  -8   5   5       3184.56       2740.50       340.85 o                         
  -7   5   5      11737.73      11092.59       362.11 o                         
  -6   5   5      25962.81      25602.64       474.27 o                         
  -5   5   5      30148.19      31328.79       503.26 o                         
  -4   5   5       5109.00       3583.82       124.88 o                         
  -3   5   5      29057.10      36155.91       398.47 o                         
  -2   5   5       2258.69       1890.15        60.66 o                         
  -1   5   5        566.43        728.64        49.38 o                         
   0   5   5       1380.83       2210.08        67.64 o                         
   1   5   5         69.28        304.37        42.91 o                         
   2   5   5       4894.70       4127.80       148.01 o                         
   3   5   5      33338.47      35351.74       428.70 o                         
   4   5   5       1823.03       1872.10       111.56 o                         
   5   5   5       3456.30       4294.97       237.39 o                         
 -11   6   5       8281.77       7249.61       145.28 o                         
 -10   6   5      23154.06      23610.15       351.62 o                         
  -9   6   5       7339.96       6440.47       282.71 o                         
  -8   6   5      16012.18      16796.24       430.00 o                         
  -7   6   5       2224.26       2457.14       187.49 o                         
  -6   6   5        796.89        680.96       124.34 o                         
  -5   6   5      45146.86      48232.21       473.29 o                         
  -4   6   5       1617.97       2269.54        88.30 o                         
  -3   6   5       3516.00       3890.51        91.02 o                         
  -2   6   5      39845.30      40338.70       229.45 o                         
  -1   6   5       4319.19       6004.88        99.34 o                         
   0   6   5       2995.44       4578.16       117.88 o                         
   1   6   5      21924.96      22409.12       241.14 o                         
   2   6   5        183.69        484.52        60.20 o                         
   3   6   5        915.88        956.74        74.17 o                         
   4   6   5      30017.35      32187.93       434.56 o                         
   5   6   5       2248.84       2424.18       123.04 o                         
   6   6   5        819.11        652.47       100.47 o                         
 -13   7   5        507.56        770.24        89.78 o                         
 -12   7   5       2563.23       2520.39       137.15 o                         
 -11   7   5       1655.54       1854.32       106.60 o                         
 -10   7   5       8123.79       6729.06       301.56 o                         
  -9   7   5       3528.07       3437.88       396.31 o                         
  -8   7   5          1.78        125.31       101.97 o                         
  -7   7   5        365.09        311.63        85.58 o                         
  -6   7   5        387.07        302.62        71.82 o                         
  -5   7   5       1202.15       1783.85        97.83 o                         
  -4   7   5      61144.91      57244.72       368.97 o                         
  -3   7   5       1909.89       1390.51        61.51 o                         
  -2   7   5       6294.90       4669.15        88.94 o                         
  -1   7   5      10831.30      10620.78       140.70 o                         
   0   7   5         92.18        100.95        41.38 o                         
   1   7   5       2097.01       3025.52       113.09 o                         
   2   7   5      13542.01      14184.38       239.97 o                         
   3   7   5          1.21        199.73        62.25 o                         
   4   7   5        206.48        184.17       190.88 o                         
   5   7   5       1857.98       1827.66       386.94 o                         
   6   7   5         11.22          0.00       111.06 o                         
   7   7   5        517.06        899.04       152.54 o                         
 -15   8   5         55.93         60.43       113.06 o                         
 -14   8   5        933.72       1045.31       170.47 o                         
 -13   8   5       5139.28       4268.21       224.96 o                         
 -12   8   5       2058.78       2143.05       118.17 o                         
 -11   8   5       1376.83       1680.88       244.85 o                         
 -10   8   5        252.33        297.95       152.81 o                         
  -9   8   5       2361.08       2700.53       168.60 o                         
  -8   8   5       6725.75       7246.23       234.30 o                         
  -7   8   5        147.24        185.14        82.33 o                         
  -6   8   5       2097.92       1166.94       117.40 o                         
  -5   8   5        457.92        440.21        65.35 o                         
  -4   8   5       6789.43       7861.37       175.86 o                         
  -3   8   5      29610.70      33345.09       262.41 o                         
  -2   8   5       2137.55       2132.76        82.37 o                         
  -1   8   5       1175.27       1502.33        63.46 o                         
   0   8   5       4284.03       4208.78       116.13 o                         
   1   8   5        545.30        476.65        61.06 o                         
   2   8   5        635.69       1043.78        79.78 o                         
   3   8   5       8240.18       8132.28       248.90 o                         
   4   8   5        126.92        334.91       107.21 o                         
   5   8   5         66.16        103.00       105.81 o                         
   6   8   5        906.32       1073.58       160.88 o                         
   7   8   5        347.19        313.16       153.46 o                         
   8   8   5       1113.09       1485.10       415.51 o                         
 -17   9   5       3292.09       3131.93       275.87 o                         
 -16   9   5        780.18        968.62       175.32 o                         
 -15   9   5       1396.18       1559.35       200.67 o                         
 -14   9   5        792.73        658.77        66.91 o                         
 -13   9   5       1137.66        888.13       160.04 o                         
 -12   9   5         47.12         68.99       256.35 o                         
 -11   9   5       5049.84       5406.89       276.06 o                         
 -10   9   5       1657.94       1893.30       169.61 o                         
  -9   9   5        142.24        249.00       138.97 o                         
  -8   9   5       1422.57       1524.99       125.14 o                         
  -7   9   5      15115.32      15797.05       330.36 o                         
  -6   9   5       5945.14       6250.48       197.91 o                         
  -5   9   5      33714.31      28209.70       363.94 o                         
  -4   9   5      12502.58      11997.33       283.97 o                         
  -3   9   5        841.79        624.10        57.48 o                         
  -2   9   5      15045.39      14270.52       207.35 o                         
  -1   9   5       1098.21        908.60        61.83 o                         
   0   9   5          4.49        363.10        52.80 o                         
   1   9   5      13956.45      14267.38       256.10 o                         
   2   9   5        340.44        302.58        55.27 o                         
   3   9   5        150.38        346.85       104.51 o                         
   4   9   5       2551.78       2847.02       217.09 o                         
   5   9   5        864.09       1206.23       167.15 o                         
   6   9   5       2202.50       2427.60       229.31 o                         
   7   9   5       6831.66       6850.79       369.28 o                         
   8   9   5          2.04          0.00       130.92 o                         
   9   9   5        474.80        655.67       170.67 o                         
 -19  10   5       7394.39       6255.86       400.50 o                         
 -18  10   5          6.38          0.00       199.14 o                         
 -17  10   5          6.05          0.00       129.25 o                         
 -16  10   5       6321.31       5945.79       296.36 o                         
 -15  10   5       6952.61       7180.19       313.69 o                         
 -14  10   5        148.47        346.84       117.90 o                         
 -13  10   5      10469.58       9603.26       395.73 o                         
 -12  10   5       1465.54       1403.46       168.51 o                         
 -11  10   5         56.85         91.00       163.25 o                         
 -10  10   5       1807.56       2331.45       183.14 o                         
  -9  10   5        310.47        292.69        87.78 o                         
  -8  10   5        885.97        956.75       124.13 o                         
  -7  10   5      14065.97      13348.64       374.92 o                         
  -6  10   5      10280.39       9344.28       190.27 o                         
  -5  10   5       4705.79       4394.63       129.75 o                         
  -4  10   5      35514.47      39711.15       362.87 o                         
  -3  10   5       2264.37       2774.71       102.08 o                         
  -2  10   5      10176.85      11771.94       200.60 o                         
  -1  10   5       5282.14       5333.14       133.40 o                         
   0  10   5       2295.74       2511.61       100.32 o                         
   1  10   5        190.02        260.53        81.45 o                         
   2  10   5       1694.64       1722.16       120.32 o                         
   3  10   5        228.32        289.01       137.12 o                         
   4  10   5         91.55        123.05       109.84 o                         
   5  10   5        366.43        232.26       123.02 o                         
   6  10   5        146.64        277.58       120.51 o                         
   7  10   5        508.41        695.37       165.76 o                         
   8  10   5       8660.05       8952.12       443.87 o                         
   9  10   5        523.02        225.50       125.22 o                         
  10  10   5        119.66        237.58       140.03 o                         
 -21  11   5        683.11        408.86       132.52 o                         
 -20  11   5       1087.96        842.20       156.54 o                         
 -19  11   5          4.06        130.36       124.93 o                         
 -18  11   5       3237.54       3252.96       242.15 o                         
 -17  11   5        811.37        642.82       208.57 o                         
 -16  11   5        981.21        918.49       149.20 o                         
 -15  11   5       1071.95       1111.88       144.80 o                         
 -14  11   5       1673.56       1772.14       172.40 o                         
 -13  11   5        501.60        755.81       154.88 o                         
 -12  11   5       9562.89      10436.54       396.51 o                         
 -11  11   5        800.68        735.00       134.04 o                         
 -10  11   5       1766.59       2137.74       182.10 o                         
  -9  11   5       3632.47       3189.95       179.83 o                         
  -8  11   5       1472.94       1423.82       182.60 o                         
  -7  11   5       2807.51       2143.43       274.54 o                         
  -6  11   5      16136.23      16751.25       260.51 o                         
  -5  11   5        240.41        266.96        51.25 o                         
  -4  11   5          4.29         55.94        48.34 o                         
  -3  11   5       3623.51       2877.68       123.71 o                         
  -2  11   5        928.83        976.03        73.28 o                         
  -1  11   5       2462.26       2440.38        98.77 o                         
   0  11   5       7205.30       7266.11       172.30 o                         
   1  11   5       4162.86       4416.31       160.46 o                         
   2  11   5       1316.43       1261.34       112.38 o                         
   3  11   5       7519.57       7574.23       342.68 o                         
   4  11   5       2354.95       2590.81       221.43 o                         
   5  11   5        929.39       1370.55       184.93 o                         
   6  11   5       9341.78       8873.37       418.05 o                         
   7  11   5        874.27        928.18       180.58 o                         
   8  11   5          2.64         58.01       146.33 o                         
   9  11   5       1908.20       1771.31       236.11 o                         
  10  11   5        152.93        206.42       112.39 o                         
  11  11   5        378.61        436.22       178.32 o                         
 -22  12   5         44.42          0.00       106.74 o                         
 -21  12   5       1381.98       1250.50       180.45 o                         
 -20  12   5        822.01        849.78       157.29 o                         
 -19  12   5        134.27        216.81       121.24 o                         
 -18  12   5         45.63         46.88       112.37 o                         
 -17  12   5       2599.61       2449.56       210.28 o                         
 -16  12   5       1185.47       1445.88       167.77 o                         
 -15  12   5         17.50          2.82        99.78 o                         
 -14  12   5       6437.55       6710.66       298.16 o                         
 -13  12   5        512.65        479.95       136.09 o                         
 -12  12   5         63.29        245.35       284.74 o                         
 -11  12   5      10152.24       9393.68       440.77 o                         
 -10  12   5         83.90         98.46       122.86 o                         
  -9  12   5       1981.32       1943.84       176.40 o                         
  -8  12   5       6206.37       7617.32       391.71 o                         
  -7  12   5         56.30        123.79        66.66 o                         
  -6  12   5        145.07        209.79        66.29 o                         
  -5  12   5       7170.26       7221.03       175.74 o                         
  -4  12   5        572.79        540.30        69.58 o                         
  -3  12   5         21.04        105.42        67.21 o                         
  -2  12   5        488.10        400.96        56.08 o                         
  -1  12   5        442.73        541.45        71.80 o                         
   0  12   5        150.72        174.15        59.16 o                         
   1  12   5       1361.58       1578.88       106.08 o                         
   2  12   5       7910.12       8899.86       273.62 o                         
   3  12   5       2371.33       2569.65       212.99 o                         
   4  12   5       6671.84       6165.63       670.07 o                         
   5  12   5         48.70        136.31       256.98 o                         
   6  12   5        136.67        346.59       179.91 o                         
   7  12   5       4351.16       4354.92       543.47 o                         
   8  12   5        624.87        636.81       162.00 o                         
   9  12   5        499.51        280.54       160.35 o                         
  10  12   5        428.00        280.41       135.14 o                         
 -22  13   5         45.49        152.84       134.87 o                         
 -21  13   5        515.25        470.53       159.54 o                         
 -20  13   5        402.36        404.95       139.88 o                         
 -19  13   5       2046.79       1691.71       196.62 o                         
 -18  13   5       1419.50       1444.18       185.11 o                         
 -17  13   5        298.35        397.12       120.83 o                         
 -16  13   5        317.52        374.87       111.95 o                         
 -15  13   5         40.36         43.53       110.86 o                         
 -14  13   5        222.67         64.16       114.42 o                         
 -13  13   5      10038.53      10618.89       483.81 o                         
 -12  13   5       3415.64       3312.94       206.37 o                         
 -11  13   5       2103.76       2497.44       429.94 o                         
 -10  13   5       8547.30       7933.38       349.29 o                         
  -9  13   5       2809.98       2902.97       167.55 o                         
  -8  13   5        673.87        478.83       102.51 o                         
  -7  13   5         23.82        109.77        60.88 o                         
  -6  13   5       1726.50       1798.98       113.23 o                         
  -5  13   5       3839.63       3885.84       156.38 o                         
  -4  13   5         12.00         78.66        53.23 o                         
  -3  13   5        631.29        799.94        92.11 o                         
  -2  13   5       1214.79       1295.77       100.95 o                         
  -1  13   5       1224.87       1250.39        87.86 o                         
   0  13   5        533.87        724.91        80.20 o                         
   1  13   5         42.33        104.35        59.34 o                         
   2  13   5       8595.95       8351.99       235.27 o                         
   3  13   5         14.47          0.00        96.80 o                         
   4  13   5        632.31        539.18       139.82 o                         
   5  13   5       5692.27       5349.52       333.79 o                         
   6  13   5         98.39          0.00       124.76 o                         
   7  13   5          3.25          0.48       129.49 o                         
   8  13   5       1275.72       1534.24       218.43 o                         
   9  13   5        690.74        245.05       195.35 o                         
 -22  14   5          5.97          0.00       125.98 o                         
 -21  14   5       1214.39       1459.89       196.19 o                         
 -20  14   5        345.14        164.10       130.90 o                         
 -19  14   5         38.84          0.00       117.86 o                         
 -18  14   5       3101.13       2646.40       219.64 o                         
 -17  14   5         50.08         67.94       118.14 o                         
 -16  14   5         11.17        162.16       104.22 o                         
 -15  14   5       2587.29       2617.59       208.09 o                         
 -14  14   5       4229.10       3816.08       238.51 o                         
 -13  14   5        249.80        298.28       122.34 o                         
 -12  14   5       9146.71       8135.69       386.02 o                         
 -11  14   5       3700.18       3206.75       157.63 o                         
 -10  14   5       2201.92       2069.45       120.06 o                         
  -9  14   5       2904.43       3227.70       199.12 o                         
  -8  14   5        171.82         87.53        93.57 o                         
  -7  14   5          8.30         44.00        91.30 o                         
  -6  14   5        938.51        571.48       141.00 o                         
  -5  14   5        900.38       1141.98       138.09 o                         
  -4  14   5        174.39        315.56        93.35 o                         
  -3  14   5         29.95        169.51        78.71 o                         
  -2  14   5        181.22        166.21        70.23 o                         
  -1  14   5        917.31        891.21        80.74 o                         
   0  14   5       7823.34       7284.98       209.91 o                         
   1  14   5       3308.10       2848.09       142.39 o                         
   2  14   5        821.17        872.39       110.80 o                         
   3  14   5        902.25       1313.46       310.42 o                         
   4  14   5        202.96        189.27       195.17 o                         
   5  14   5          0.59          0.00       219.36 o                         
   6  14   5        174.71        320.54       227.06 o                         
   7  14   5        570.25        606.52       261.93 o                         
   8  14   5        124.31        198.00       213.59 o                         
 -22  15   5        116.87          0.00       135.00 o                         
 -21  15   5         61.66          0.00       165.27 o                         
 -20  15   5       4087.83       3539.91       270.83 o                         
 -19  15   5        458.88        601.92       143.98 o                         
 -18  15   5        110.27        227.45       126.64 o                         
 -17  15   5        350.16        241.90       106.78 o                         
 -16  15   5         80.33          0.00       207.30 o                         
 -15  15   5          4.62         38.79       106.02 o                         
 -14  15   5       6938.92       6910.42       386.26 o                         
 -13  15   5       3648.52       3045.63       352.13 o                         
 -12  15   5          4.72         23.49        62.55 o                         
 -11  15   5       4826.48       5382.23       175.24 o                         
 -10  15   5       3020.85       3169.87       246.93 o                         
  -9  15   5       1840.54       1908.86       163.90 o                         
  -8  15   5       3152.26       3735.77       214.36 o                         
  -7  15   5         78.81         83.17        80.94 o                         
  -6  15   5       1015.36       1068.08       132.74 o                         
  -5  15   5      10914.69      10847.20       394.02 o                         
  -4  15   5          3.97        120.07        80.06 o                         
  -3  15   5         12.75         30.27        97.91 o                         
  -2  15   5       8533.27       7841.38       385.77 o                         
  -1  15   5       3159.86       3743.00       199.81 o                         
   0  15   5         59.56        108.90       128.91 o                         
   1  15   5       3562.13       4663.90       291.13 o                         
   2  15   5        927.86        935.17       254.05 o                         
   3  15   5        151.55        114.53       185.13 o                         
   4  15   5         70.14        144.48       179.54 o                         
   5  15   5        457.42        442.82       248.49 o                         
   6  15   5         19.26          0.00       243.51 o                         
   7  15   5       1932.89       2457.90       405.54 o                         
 -22  16   5       1449.34       1488.02       261.94 o                         
 -21  16   5         12.62        115.39       186.72 o                         
 -20  16   5        835.07       1089.91       236.89 o                         
 -19  16   5       1325.53       1260.15       237.43 o                         
 -18  16   5        243.40        100.24       113.26 o                         
 -17  16   5        570.40        597.22       140.52 o                         
 -16  16   5        923.25       1032.64       186.13 o                         
 -15  16   5        581.10        422.73       207.63 o                         
 -14  16   5        154.12        172.18       138.78 o                         
 -13  16   5       3000.42       3128.29       274.22 o                         
 -12  16   5       2140.82       2498.65       238.22 o                         
 -11  16   5       1401.17       1407.95       183.57 o                         
 -10  16   5       4776.74       5316.48       456.56 o                         
  -9  16   5       2454.51       2812.65       204.86 o                         
  -8  16   5        344.75        191.53       152.29 o                         
  -7  16   5       7312.13       7431.62       499.12 o                         
  -6  16   5       5953.00       5832.64       260.91 o                         
  -5  16   5       2665.48       2789.88       187.36 o                         
  -4  16   5       2007.74       1866.82       161.99 o                         
  -3  16   5          1.31         93.73       126.11 o                         
  -2  16   5       1187.58       1446.92       218.96 o                         
  -1  16   5       6334.64       6296.16       355.84 o                         
   0  16   5         33.12         38.31        95.95 o                         
   1  16   5         17.62          0.00       184.73 o                         
   2  16   5        269.33        301.34       219.19 o                         
   3  16   5        232.47        214.28       240.79 o                         
   4  16   5        229.90        390.18       252.50 o                         
   5  16   5        122.33          0.00       229.42 o                         
   6  16   5       1177.08       1257.00       330.93 o                         
 -21  17   5       2802.92       2647.84       257.13 o                         
 -20  17   5        156.56        152.73       143.33 o                         
 -19  17   5        551.83        676.45       201.60 o                         
 -18  17   5         39.00         36.23       118.90 o                         
 -17  17   5         58.56        229.79       154.76 o                         
 -16  17   5         33.79        102.69       142.31 o                         
 -15  17   5       2411.32       2709.33       272.69 o                         
 -14  17   5         34.02        256.99       340.33 o                         
 -13  17   5         17.92        194.68       127.69 o                         
 -12  17   5       2999.74       3597.98       283.85 o                         
 -11  17   5        251.53        145.62       117.07 o                         
 -10  17   5         45.67          0.00        96.94 o                         
  -9  17   5       3048.33       3415.28       271.70 o                         
  -8  17   5        422.50        529.16       115.09 o                         
  -7  17   5       1306.71       1287.43       147.95 o                         
  -6  17   5       2556.86       2228.60       178.99 o                         
  -5  17   5        110.44        243.56        91.83 o                         
  -4  17   5        148.38        245.52        98.33 o                         
  -3  17   5       2102.48       2129.93       247.40 o                         
  -2  17   5          4.91         69.83       113.37 o                         
  -1  17   5        431.85        552.13       140.06 o                         
   0  17   5       1098.06        746.92       272.42 o                         
   1  17   5        512.35        665.98       240.83 o                         
   2  17   5          0.77         35.11       215.24 o                         
   3  17   5         32.33          0.00       235.40 o                         
   4  17   5        265.03        354.83       226.67 o                         
 -21  18   5         33.84          0.00       125.13 o                         
 -20  18   5       1765.97       1760.89       327.58 o                         
 -19  18   5       1145.45       1069.45       207.39 o                         
 -18  18   5       1374.88       1773.93       375.88 o                         
 -17  18   5        190.47        282.37       138.12 o                         
 -16  18   5          0.51          0.00       124.58 o                         
 -15  18   5         28.53        217.27       146.72 o                         
 -14  18   5       2517.24       2299.04       251.08 o                         
 -13  18   5         20.95        193.62       238.28 o                         
 -12  18   5        434.24        478.45       117.44 o                         
 -11  18   5        105.79        167.84       103.79 o                         
 -10  18   5         50.15          0.00        96.34 o                         
  -9  18   5        138.79        292.36       120.84 o                         
  -8  18   5       2090.40       2277.99       190.81 o                         
  -7  18   5        737.79        741.77       124.61 o                         
  -6  18   5        832.90        714.24       122.54 o                         
  -5  18   5       3779.20       4051.50       769.59 o                         
  -4  18   5       1285.33       1444.16       335.07 o                         
  -3  18   5         54.70         21.12       131.11 o                         
  -2  18   5       3582.41       2915.93       387.87 o                         
  -1  18   5        506.26        814.84       285.09 o                         
   0  18   5         21.94        371.80       273.89 o                         
   1  18   5        781.11        612.77       261.98 o                         
   2  18   5        334.30        290.41       249.45 o                         
   3  18   5        212.82        518.09       291.73 o                         
 -20  19   5        284.87        239.31       162.33 o                         
 -19  19   5        496.93        361.10       167.72 o                         
 -18  19   5        113.20        310.99       173.54 o                         
 -17  19   5         62.63        142.21       162.25 o                         
 -16  19   5       1665.11       1865.80       251.09 o                         
 -15  19   5        262.66        356.37       141.27 o                         
 -14  19   5        188.74        103.69       356.03 o                         
 -13  19   5        210.13        149.21       142.63 o                         
 -12  19   5        139.07        192.83       181.78 o                         
 -11  19   5         19.25          0.00       236.63 o                         
 -10  19   5        562.08        775.91       133.20 o                         
  -9  19   5          3.74         71.38       144.00 o                         
  -8  19   5         11.23          0.00       158.69 o                         
  -7  19   5       4761.23       4766.62       370.04 o                         
  -6  19   5       1980.29       1956.93       257.28 o                         
  -5  19   5        121.63        117.83       131.25 o                         
  -4  19   5        476.27        840.72       186.74 o                         
  -3  19   5        166.74        222.07       396.89 o                         
  -2  19   5         45.52         66.29       225.40 o                         
  -1  19   5        577.27        170.98       258.49 o                         
   0  19   5        301.53         19.39       228.43 o                         
   1  19   5        142.97         80.48       215.98 o                         
 -19  20   5          8.63         28.35       169.03 o                         
 -18  20   5        737.32        900.15       343.87 o                         
 -17  20   5        245.15        107.77       148.63 o                         
 -16  20   5        649.57        841.36       199.41 o                         
 -15  20   5       3151.71       3589.84       275.11 o                         
 -14  20   5         16.22          0.00       162.07 o                         
 -13  20   5         18.32        156.38       209.84 o                         
 -12  20   5       1677.21       1649.23       253.83 o                         
 -11  20   5        151.04        374.40       168.97 o                         
 -10  20   5          0.94          5.84       174.40 o                         
  -9  20   5       4821.94       4870.51       556.37 o                         
  -8  20   5       1254.64       1417.46       239.46 o                         
  -7  20   5        456.02        415.49       292.22 o                         
  -6  20   5        498.49        502.77       189.35 o                         
  -5  20   5        788.77        644.05       174.68 o                         
  -4  20   5        154.69        199.56       155.00 o                         
  -3  20   5        510.92        430.14       238.27 o                         
  -2  20   5         59.55        163.22       169.96 o                         
  -1  20   5          0.50         22.60       216.27 o                         
 -18  21   5         21.67        243.73       281.64 o                         
 -17  21   5       1555.14       1899.68       440.20 o                         
 -16  21   5         26.10          0.00       177.16 o                         
 -15  21   5        236.93        158.60       261.95 o                         
 -14  21   5        325.78        495.64       184.70 o                         
 -13  21   5       2248.52       2671.59       324.76 o                         
 -12  21   5       1071.17        970.18       239.40 o                         
 -11  21   5        856.08       1051.71       231.23 o                         
 -10  21   5         17.76          0.00       281.99 o                         
  -9  21   5        370.33        242.28       168.17 o                         
  -8  21   5       2523.35       2357.05       295.98 o                         
  -7  21   5        523.22        512.64       323.10 o                         
  -6  21   5         45.18         60.83       190.44 o                         
  -5  21   5         70.00         31.51       222.73 o                         
  -4  21   5         14.16          0.00       300.76 o                         
  -3  21   5         72.34          0.00       275.61 o                         
 -16  22   5        452.27        781.72       223.99 o                         
 -15  22   5        674.37        660.68       214.03 o                         
 -14  22   5        188.01        397.13       192.44 o                         
 -13  22   5        567.22        614.14       200.01 o                         
 -12  22   5        300.54        562.81       195.49 o                         
 -11  22   5        682.07       1125.72       245.36 o                         
 -10  22   5       2008.73       2012.07       309.69 o                         
  -9  22   5         23.73         96.24       214.06 o                         
  -8  22   5         81.91          0.00       159.33 o                         
  -7  22   5        509.41        532.43       419.07 o                         
  -6  22   5        375.70        445.73       229.79 o                         
   0   0   6      87496.36      47586.15       826.89 o                         
  -1   1   6        652.38        203.31        29.58 o                         
   0   1   6         23.41        148.48        28.89 o                         
   1   1   6        275.90        144.71        29.01 o                         
  -3   2   6       3162.39       4385.73       238.21 o                         
  -2   2   6       1861.97       3668.96        67.89 o                         
  -1   2   6       2527.33        974.20        62.70 o                         
   1   2   6       6239.48       8325.85       145.87 o                         
   2   2   6      11955.34      13737.68       300.44 o                         
  -5   3   6        109.33       1111.55       129.57 o                         
  -4   3   6        909.45        524.07       134.38 o                         
  -3   3   6      24706.27      24692.04       294.88 o                         
  -2   3   6        239.53        183.84        51.01 o                         
  -1   3   6        328.26        170.73        50.96 o                         
   0   3   6      27072.79      34028.60       512.05 o                         
   1   3   6      36017.18      40027.28       391.92 o                         
   2   3   6       2099.36       3579.17       116.02 o                         
   3   3   6       4843.38       6466.03       240.11 o                         
  -7   4   6        667.83       1196.00       167.11 o                         
  -6   4   6      18886.57      19680.20       784.37 o                         
  -5   4   6       4408.69       5848.71       228.55 o                         
  -4   4   6      15207.89      17943.50       205.33 o                         
  -3   4   6      24726.71      29349.38       279.85 o                         
  -2   4   6       1320.95        296.07        57.37 o                         
  -1   4   6        128.82        181.36        46.17 o                         
   0   4   6      15150.41      10014.34       169.38 o                         
   1   4   6      19050.16      25073.33       375.92 o                         
   2   4   6       8296.32       8029.83       199.02 o                         
   3   4   6      16031.53      15683.40       355.72 o                         
   4   4   6        219.42        151.31        59.91 o                         
  -9   5   6       6954.33       6729.59       227.08 o                         
  -8   5   6       5966.57       5586.50       333.47 o                         
  -7   5   6        109.85       1055.90       134.94 o                         
  -6   5   6      19638.57      20554.21       440.26 o                         
  -5   5   6      25551.62      27623.91       466.70 o                         
  -4   5   6      57669.09      56189.68       607.06 o                         
  -3   5   6      52586.42      53102.14       329.29 o                         
  -2   5   6      15099.18      18195.86       257.44 o                         
  -1   5   6        309.16        946.29        71.18 o                         
   0   5   6         13.71        510.81        49.32 o                         
   1   5   6       3633.63       2040.51        70.96 o                         
   2   5   6       7945.08       7808.68       202.38 o                         
   3   5   6      11984.87      12697.32       263.95 o                         
   4   5   6      12963.98      13170.96       273.08 o                         
   5   5   6       4661.40       4486.57       168.45 o                         
 -11   6   6       1814.26       1827.46       158.48 o                         
 -10   6   6        282.58        301.47        75.05 o                         
  -9   6   6          8.45        275.96       115.90 o                         
  -8   6   6       7160.97       8447.81       320.35 o                         
  -7   6   6       1604.82       1645.46       166.74 o                         
  -6   6   6      18352.65      16074.75       403.30 o                         
  -5   6   6      79175.41      72758.77       580.27 o                         
  -4   6   6      52664.58      54638.28       632.44 o                         
  -3   6   6      14885.47      19299.65       207.17 o                         
  -2   6   6       3101.56       3395.53       165.64 o                         
  -1   6   6         67.97         50.24        26.69 o                         
   1   6   6       4648.60       3959.27       108.10 o                         
   2   6   6      16173.54      16442.75       250.36 o                         
   3   6   6       7105.99       8255.97       223.06 o                         
   4   6   6       1629.28       1449.15       105.63 o                         
   5   6   6       6152.82       5407.24       185.87 o                         
   6   6   6        327.49        493.65        99.98 o                         
 -13   7   6        269.56        196.49        33.11 o                         
 -12   7   6       1368.56       1407.22       102.74 o                         
 -11   7   6        291.02        263.41        60.14 o                         
 -10   7   6       1434.03       1547.10       168.18 o                         
  -9   7   6        100.44        380.67       107.78 o                         
  -8   7   6         39.62        186.73       112.36 o                         
  -7   7   6       6158.03       4767.50       235.06 o                         
  -6   7   6      10328.37      12256.71       264.40 o                         
  -5   7   6      13357.25      14293.66       216.31 o                         
  -4   7   6       2753.52       3894.89       123.26 o                         
  -3   7   6        791.13        829.20        42.27 o                         
  -1   7   6       8359.01       7663.73       137.20 o                         
   0   7   6       4180.83       3099.61        89.73 o                         
   1   7   6       6460.34       7572.85       153.82 o                         
   2   7   6       3936.78       2636.71       111.57 o                         
   3   7   6       8159.78       8369.77       197.94 o                         
   4   7   6        836.83       1383.90        91.32 o                         
   5   7   6       1078.40        844.68        85.04 o                         
   6   7   6        379.70        548.47        71.62 o                         
   7   7   6        616.48        508.47        63.89 o                         
 -15   8   6        452.17        492.03       141.86 o                         
 -14   8   6       3576.66       3729.91       149.09 o                         
 -13   8   6        607.94        602.31       113.59 o                         
 -12   8   6       1713.66       1775.50       112.70 o                         
 -11   8   6       1285.46       1203.92       156.22 o                         
 -10   8   6       2953.91       3547.55       252.47 o                         
  -9   8   6       4777.41       5268.62       215.47 o                         
  -8   8   6        147.31        228.26        82.04 o                         
  -7   8   6       5336.73       5109.12       193.56 o                         
  -6   8   6          6.04          4.90        60.23 o                         
  -5   8   6       4245.57       3867.57       135.26 o                         
  -4   8   6        172.74        247.64        43.26 o                         
  -3   8   6       3887.34       3232.98        79.49 o                         
  -2   8   6       2489.19       2202.11        68.55 o                         
  -1   8   6        668.77        929.95        66.03 o                         
   0   8   6      20178.75      21054.67       254.54 o                         
   1   8   6      18885.83      18061.01       274.43 o                         
   2   8   6      19045.80      20684.11       307.91 o                         
   3   8   6       6525.62       7092.88       275.00 o                         
   4   8   6       1906.74       1234.44       152.00 o                         
   5   8   6        211.29        187.47       105.15 o                         
   6   8   6        305.83        440.76       122.77 o                         
   7   8   6       1985.52       1866.36       214.37 o                         
   8   8   6       1002.87        777.47       158.29 o                         
 -17   9   6        321.18        135.94       128.95 o                         
 -16   9   6        534.93        826.37       295.31 o                         
 -15   9   6       3746.70       4079.48       293.04 o                         
 -14   9   6       4452.02       3432.67       196.33 o                         
 -13   9   6       2580.00       2149.50       126.13 o                         
 -12   9   6       7100.63       7450.33       352.20 o                         
 -11   9   6       9665.83      10904.14       362.01 o                         
 -10   9   6       1319.04       1666.48       200.18 o                         
  -9   9   6       5026.05       6190.71       234.11 o                         
  -8   9   6        658.79        709.07        97.13 o                         
  -7   9   6       2581.27       3442.76       165.93 o                         
  -6   9   6        101.48        147.71        79.99 o                         
  -5   9   6        827.94       1093.60       123.04 o                         
  -4   9   6         50.13         66.13        31.11 o                         
  -3   9   6        283.14        253.39        34.52 o                         
  -2   9   6      18469.55      18611.16       229.92 o                         
  -1   9   6       5287.43       4015.12       113.91 o                         
   0   9   6      14276.87      13995.51       219.64 o                         
   1   9   6       4736.45       4784.83       152.28 o                         
   2   9   6       4527.81       4286.06       151.32 o                         
   3   9   6         38.94        181.25       106.16 o                         
   4   9   6       3064.05       3444.45       237.62 o                         
   5   9   6          4.89        162.77       109.59 o                         
   6   9   6       1173.92       1724.08       237.93 o                         
   7   9   6       1497.86       1570.31       355.83 o                         
   8   9   6       2296.67       1844.68       219.69 o                         
   9   9   6       4044.00       3948.22       312.30 o                         
 -19  10   6        249.36        337.04       161.80 o                         
 -18  10   6       3196.09       2853.98       282.82 o                         
 -17  10   6       1104.98       1293.40       203.45 o                         
 -16  10   6       4691.60       4140.96       304.97 o                         
 -15  10   6        301.63        358.19       122.81 o                         
 -14  10   6       5365.80       4603.89       246.88 o                         
 -13  10   6       2132.11       2411.13       179.80 o                         
 -12  10   6       4496.29       3665.40       207.20 o                         
 -11  10   6       5853.27       5517.73       237.26 o                         
 -10  10   6       2280.79       2232.01       168.07 o                         
  -9  10   6       9300.66      10620.75       302.96 o                         
  -8  10   6        208.78        244.82       103.10 o                         
  -7  10   6          8.66        423.02       114.95 o                         
  -6  10   6       7481.34       7291.79       239.53 o                         
  -5  10   6      12612.71      10598.71       235.62 o                         
  -4  10   6       3074.46       3967.72       172.89 o                         
  -3  10   6         30.31        128.31        56.38 o                         
  -2  10   6        354.29        394.99        50.48 o                         
  -1  10   6       6017.48       5124.21       134.02 o                         
   0  10   6       7826.71       8148.33       180.83 o                         
   1  10   6      10010.34      10079.53       226.20 o                         
   2  10   6       1313.35       1453.04       118.20 o                         
   3  10   6          8.23          0.00        94.34 o                         
   4  10   6        271.68        315.30       123.83 o                         
   5  10   6       4484.35       4866.66       298.54 o                         
   6  10   6         14.20        112.71       106.37 o                         
   7  10   6        606.92        615.89       155.81 o                         
   8  10   6       2450.90       2462.09       258.67 o                         
   9  10   6       1152.81       1014.13       187.56 o                         
  10  10   6       1405.35       1177.03       205.10 o                         
 -21  11   6        519.71        279.07       125.12 o                         
 -20  11   6        157.69        105.12       115.87 o                         
 -19  11   6       1618.44       1461.67       185.15 o                         
 -18  11   6         64.94          0.00       102.02 o                         
 -17  11   6          2.28         51.13       110.16 o                         
 -16  11   6       1384.99       1670.12       175.94 o                         
 -15  11   6         83.77        196.77        96.90 o                         
 -14  11   6       6605.85       6068.62       281.06 o                         
 -13  11   6       2236.18       1788.96       169.64 o                         
 -12  11   6       4877.05       4940.58       257.25 o                         
 -11  11   6       3777.53       3811.92       205.95 o                         
 -10  11   6       1145.77       1277.11       129.93 o                         
  -9  11   6       4530.00       4596.81       210.59 o                         
  -8  11   6       4808.50       5923.34       269.27 o                         
  -7  11   6       2204.02       1763.24       132.50 o                         
  -6  11   6        195.42        217.38        34.02 o                         
  -5  11   6       2728.96       2938.84       109.39 o                         
  -4  11   6        892.33        884.75        76.52 o                         
  -3  11   6       4523.16       4707.40       134.39 o                         
  -2  11   6       1068.13       1203.43        74.59 o                         
  -1  11   6       3937.26       3720.07       120.31 o                         
   0  11   6       6045.94       5471.74       152.16 o                         
   1  11   6        185.50        280.44        56.67 o                         
   2  11   6          1.26          1.73        70.83 o                         
   3  11   6       5255.57       5358.11       292.84 o                         
   4  11   6          3.33          0.00       104.50 o                         
   5  11   6         18.01          0.00       111.77 o                         
   6  11   6       2973.18       3416.83       274.63 o                         
   7  11   6       1996.36       2748.14       287.40 o                         
   8  11   6       2710.42       2676.11       268.95 o                         
   9  11   6        367.98        633.74       172.97 o                         
  10  11   6        437.82        592.25       272.08 o                         
  11  11   6        140.16        150.93       125.00 o                         
 -22  12   6        129.13        182.56       180.14 o                         
 -21  12   6        585.62        710.39       153.26 o                         
 -20  12   6        137.35        369.97       137.67 o                         
 -19  12   6        109.78        346.82       135.33 o                         
 -18  12   6        313.87        354.50       155.95 o                         
 -17  12   6       1279.15       1331.42       167.95 o                         
 -16  12   6        117.71         83.91       104.48 o                         
 -15  12   6        281.62        440.89       142.24 o                         
 -14  12   6       1286.47       1569.28       164.06 o                         
 -13  12   6       1395.71       1224.27       139.15 o                         
 -12  12   6         92.41        170.09        93.31 o                         
 -11  12   6       1008.31       1407.81       168.88 o                         
 -10  12   6       3623.43       3642.04       202.88 o                         
  -9  12   6        633.88        617.88       211.40 o                         
  -8  12   6       9060.27       9260.20       290.27 o                         
  -7  12   6       2726.18       2593.06       159.25 o                         
  -6  12   6       3045.86       3097.15       134.78 o                         
  -5  12   6        330.00        482.68        65.44 o                         
  -4  12   6       2292.44       2019.65       108.01 o                         
  -3  12   6       1058.37       1085.33        73.89 o                         
  -2  12   6        664.67        521.16        99.18 o                         
  -1  12   6       3541.88       3761.36       141.02 o                         
   0  12   6         75.55         77.53        41.43 o                         
   1  12   6        247.80        440.24        73.88 o                         
   2  12   6        556.54        602.94        94.15 o                         
   3  12   6        735.21        776.76       137.44 o                         
   4  12   6       3734.62       3921.00       672.03 o                         
   5  12   6       3513.77       3466.60       363.50 o                         
   6  12   6       2156.12       1912.59       296.33 o                         
   7  12   6        695.51       1014.94       182.86 o                         
   8  12   6        934.61       1354.21       211.78 o                         
   9  12   6       1076.71       1389.68       215.36 o                         
  10  12   6        446.72        738.52       239.02 o                         
 -22  13   6        180.04        311.98       133.96 o                         
 -21  13   6       2077.84       2078.80       222.57 o                         
 -20  13   6         10.65          0.00       125.04 o                         
 -19  13   6       3920.43       4603.17       291.59 o                         
 -18  13   6         36.33        125.03       135.32 o                         
 -17  13   6        183.72        394.88       129.28 o                         
 -16  13   6        298.69        343.89       115.94 o                         
 -15  13   6        978.69       1054.35       196.87 o                         
 -14  13   6       2439.15       3185.87       216.10 o                         
 -13  13   6       1508.01       1431.89       156.98 o                         
 -12  13   6        792.82        674.53       124.68 o                         
 -11  13   6         78.26        112.81       100.81 o                         
 -10  13   6       5232.85       5290.19       299.94 o                         
  -9  13   6       3869.55       4209.80       251.33 o                         
  -8  13   6        769.23        544.13        99.64 o                         
  -7  13   6       3937.57       4374.25       167.89 o                         
  -6  13   6       1226.47       1156.31        92.85 o                         
  -5  13   6        753.76        723.42        76.90 o                         
  -4  13   6          4.90         82.28        67.96 o                         
  -3  13   6        268.04        297.21        58.47 o                         
  -2  13   6        428.44        406.54        67.44 o                         
  -1  13   6       2011.12       1874.74       107.81 o                         
   0  13   6        893.99       1051.29        96.12 o                         
   1  13   6       1705.82       1601.29       108.92 o                         
   2  13   6       1526.84       1720.96       169.21 o                         
   3  13   6       4526.32       4985.46       296.07 o                         
   4  13   6       1633.09       1322.73       180.06 o                         
   5  13   6       2265.88       2579.09       243.48 o                         
   6  13   6       1708.93       1764.09       224.64 o                         
   7  13   6        696.87        772.85       171.52 o                         
   8  13   6       1144.63       1101.26       450.99 o                         
   9  13   6        140.46          0.00       182.53 o                         
 -22  14   6        298.58        204.85       135.85 o                         
 -21  14   6        249.39        354.73       140.08 o                         
 -20  14   6        461.69        520.64       142.85 o                         
 -19  14   6       1477.27       1450.81       182.73 o                         
 -18  14   6       3332.71       3387.53       329.68 o                         
 -17  14   6       1710.77       1660.97       184.39 o                         
 -16  14   6        308.31        561.38       127.07 o                         
 -15  14   6        134.15        201.88       107.24 o                         
 -14  14   6        992.77        752.45       128.18 o                         
 -13  14   6       2648.43       2538.38       194.86 o                         
 -12  14   6       1165.64       1353.89       181.68 o                         
 -11  14   6        271.79        409.53       130.54 o                         
 -10  14   6       2625.10       2230.91       201.49 o                         
  -9  14   6       6489.79       6650.28       274.10 o                         
  -8  14   6       1948.50       1880.19       153.22 o                         
  -7  14   6         32.25         37.95        83.28 o                         
  -6  14   6       1728.41       1783.80       114.36 o                         
  -5  14   6         49.50        145.96        57.91 o                         
  -4  14   6        371.64        415.37        70.62 o                         
  -3  14   6        394.88        253.82       106.95 o                         
  -2  14   6       1686.08       1578.70       134.79 o                         
  -1  14   6       3919.30       4378.81       214.51 o                         
   0  14   6        331.87        381.30        68.77 o                         
   1  14   6        943.84        761.37       115.09 o                         
   2  14   6       2531.65       2150.38       214.39 o                         
   3  14   6       1652.32       1407.34       319.58 o                         
   4  14   6        177.88        146.33       205.47 o                         
   5  14   6        782.91        955.08       268.84 o                         
   6  14   6        355.60        748.87       278.99 o                         
   7  14   6        186.08        389.32       270.20 o                         
   8  14   6        270.14          0.00       227.43 o                         
 -22  15   6        952.00        960.11       170.19 o                         
 -21  15   6        470.52        516.58       146.11 o                         
 -20  15   6       2055.20       2152.87       261.00 o                         
 -19  15   6        380.05        365.79       141.67 o                         
 -18  15   6          9.88        197.37       125.81 o                         
 -17  15   6         12.43          1.13       136.23 o                         
 -16  15   6       1163.64       1026.59       161.88 o                         
 -15  15   6       1834.96       1776.61       178.26 o                         
 -14  15   6        914.69        771.82       171.37 o                         
 -13  15   6         71.45        192.15       127.66 o                         
 -12  15   6         46.66        152.87        64.53 o                         
 -11  15   6       5306.80       4890.58       207.40 o                         
 -10  15   6        968.81       1349.96       147.00 o                         
  -9  15   6       2254.19       2038.54       217.22 o                         
  -8  15   6         23.76         88.09       118.27 o                         
  -7  15   6       1091.30       1187.58       134.81 o                         
  -6  15   6       1774.74       1499.83       141.19 o                         
  -5  15   6       9465.48       8870.41       303.44 o                         
  -4  15   6        714.99        678.92       111.58 o                         
  -3  15   6       1850.45       1505.16       193.49 o                         
  -2  15   6       2180.12       2387.05       296.94 o                         
  -1  15   6        410.95        340.09        93.16 o                         
   0  15   6       3500.88       3518.90       197.21 o                         
   1  15   6       2114.64       2263.35       219.77 o                         
   2  15   6        158.17        109.59       196.64 o                         
   3  15   6        228.45        321.83       211.68 o                         
   4  15   6         52.02        217.30       233.61 o                         
   5  15   6        276.32        563.30       237.35 o                         
   6  15   6       1433.22       1155.64       312.43 o                         
   7  15   6       1227.78        439.46       221.97 o                         
 -22  16   6        554.06        513.51       133.14 o                         
 -21  16   6       1017.26       1047.06       179.73 o                         
 -20  16   6       1157.46        950.95       165.96 o                         
 -19  16   6        795.89        800.29       168.28 o                         
 -18  16   6        981.53        839.99       155.82 o                         
 -17  16   6        137.51        104.00       139.93 o                         
 -16  16   6        348.08        113.92       106.43 o                         
 -15  16   6        615.61        780.21       309.94 o                         
 -14  16   6        261.04        215.68       137.25 o                         
 -13  16   6        905.95        931.15       168.31 o                         
 -12  16   6        138.36        190.39       154.62 o                         
 -11  16   6       4189.19       3749.90       232.12 o                         
 -10  16   6        909.96       1036.76       152.85 o                         
  -9  16   6       6625.38       7220.39       301.34 o                         
  -8  16   6       2555.89       2632.91       207.26 o                         
  -7  16   6       4174.48       3900.51       306.85 o                         
  -6  16   6          5.59          0.00        88.44 o                         
  -5  16   6        329.04        479.32        95.16 o                         
  -4  16   6         18.05          0.00        81.67 o                         
  -3  16   6       2062.35       1725.44       214.80 o                         
  -2  16   6        603.87        869.71       176.80 o                         
  -1  16   6       1398.65       1498.19       198.97 o                         
   0  16   6       1571.80       1992.37       323.78 o                         
   1  16   6        151.65        484.96       248.21 o                         
   2  16   6        434.49        319.59       246.74 o                         
   3  16   6        208.42        171.17       204.19 o                         
   4  16   6        121.50        489.80       251.71 o                         
   5  16   6          9.16         59.71       194.85 o                         
   6  16   6         13.97          0.00       249.99 o                         
 -21  17   6       1273.82        950.58       162.86 o                         
 -20  17   6        650.44        416.73       123.30 o                         
 -19  17   6         41.26        103.62       113.73 o                         
 -18  17   6        128.88        123.09       112.62 o                         
 -17  17   6       1300.57       1312.49       405.67 o                         
 -16  17   6        718.66        745.90       176.25 o                         
 -15  17   6        804.14        578.66       291.69 o                         
 -14  17   6        113.90          0.00       251.85 o                         
 -13  17   6         14.14         69.67       123.18 o                         
 -12  17   6       3006.76       3043.60       219.96 o                         
 -11  17   6        106.25        152.93        99.98 o                         
 -10  17   6         34.84        113.51       105.27 o                         
  -9  17   6        155.63        269.39       120.93 o                         
  -8  17   6       1726.06       1945.72       175.09 o                         
  -7  17   6         39.56         95.29        84.00 o                         
  -6  17   6       4050.93       4315.18       234.16 o                         
  -5  17   6       1114.60       1072.01       133.89 o                         
  -4  17   6        122.17          0.00        85.03 o                         
  -3  17   6       1723.67       2026.01       238.83 o                         
  -2  17   6       1580.59       2151.38       237.92 o                         
  -1  17   6         52.06        190.51       196.38 o                         
   0  17   6        992.92        970.50       282.16 o                         
   1  17   6        564.56        722.91       264.72 o                         
   2  17   6          7.16        114.38       213.93 o                         
   3  17   6         70.06        126.62       200.79 o                         
   4  17   6        340.09        196.38       241.75 o                         
 -21  18   6        645.52        795.79       173.48 o                         
 -20  18   6       1074.53        830.47       216.87 o                         
 -19  18   6          4.03        175.80       334.69 o                         
 -18  18   6         81.00         74.16       179.35 o                         
 -17  18   6        750.12        879.71       201.63 o                         
 -16  18   6       1558.93       1824.47       247.93 o                         
 -15  18   6        602.47        900.78       177.22 o                         
 -14  18   6       2570.03       2413.10       274.38 o                         
 -13  18   6         64.20        130.45        95.09 o                         
 -12  18   6         20.80          0.00       106.80 o                         
 -11  18   6        276.64        437.30       138.99 o                         
 -10  18   6       1511.13       1794.01       173.60 o                         
  -9  18   6          1.07         21.77        89.50 o                         
  -8  18   6        588.53        627.81       121.30 o                         
  -7  18   6        536.08        731.25       183.86 o                         
  -6  18   6          3.38          0.00       296.23 o                         
  -5  18   6       2500.07       2397.67       269.87 o                         
  -4  18   6        222.60        328.07       140.18 o                         
  -3  18   6       2615.71       3372.71       296.40 o                         
  -2  18   6       2935.66       2696.45       265.03 o                         
  -1  18   6        687.22        625.73       252.97 o                         
   0  18   6         58.36        428.59       220.45 o                         
   1  18   6        873.15        951.47       303.63 o                         
   2  18   6        185.97        319.45       248.68 o                         
   3  18   6         27.73          8.53       219.15 o                         
 -20  19   6        353.01        569.52       192.88 o                         
 -19  19   6        939.39       1246.66       360.58 o                         
 -18  19   6        220.81        129.69       159.77 o                         
 -17  19   6        762.33       1132.35       216.68 o                         
 -16  19   6       1920.37       1592.20       300.19 o                         
 -15  19   6       1939.21       2135.52       254.96 o                         
 -14  19   6       1784.38       2205.13       209.75 o                         
 -13  19   6         71.91         99.40       109.78 o                         
 -12  19   6       1496.45       1363.38       163.95 o                         
 -11  19   6         97.53         95.50       328.68 o                         
 -10  19   6         24.17         43.93       137.90 o                         
  -9  19   6       2711.41       2623.57       504.69 o                         
  -8  19   6        690.99       1232.27       454.52 o                         
  -7  19   6       3158.47       3000.18       308.00 o                         
  -6  19   6        909.81        961.35       240.25 o                         
  -5  19   6       3231.34       2883.50       447.43 o                         
  -4  19   6       1136.07        893.64       193.05 o                         
  -3  19   6        639.06        773.42       187.60 o                         
  -2  19   6        256.41        114.87       234.38 o                         
  -1  19   6        916.17        563.63       254.23 o                         
   0  19   6        108.51        134.25       194.29 o                         
   1  19   6        193.41          0.00       246.55 o                         
 -19  20   6        292.97        421.83       175.34 o                         
 -18  20   6        250.22        210.10       228.54 o                         
 -17  20   6       2249.11       1719.61       385.89 o                         
 -16  20   6        785.40        778.48       219.63 o                         
 -15  20   6       1959.10       1577.49       275.30 o                         
 -14  20   6        693.91        958.85       221.54 o                         
 -13  20   6        481.87        626.09       300.25 o                         
 -12  20   6        754.48        368.67       163.06 o                         
 -11  20   6        275.02        317.17       154.42 o                         
 -10  20   6        196.01        495.10       203.95 o                         
  -9  20   6       1077.27       1295.46       225.51 o                         
  -8  20   6        700.81        776.08       246.80 o                         
  -7  20   6        590.71        447.43       169.63 o                         
  -6  20   6        809.68        847.90       237.31 o                         
  -5  20   6        330.72        277.27       142.41 o                         
  -4  20   6       1335.29       1398.23       227.64 o                         
  -3  20   6        282.83        182.25       233.63 o                         
  -2  20   6         42.55        727.21       322.27 o                         
  -1  20   6        158.52         49.99       256.59 o                         
 -18  21   6        117.42        416.72       317.05 o                         
 -17  21   6        219.04          0.00       175.81 o                         
 -16  21   6        386.02        929.40       231.81 o                         
 -15  21   6        978.83       1096.01       233.17 o                         
 -14  21   6        282.44        392.70       188.78 o                         
 -13  21   6          3.65        104.83       153.14 o                         
 -12  21   6        445.50        521.32       214.46 o                         
 -11  21   6       1235.43        875.32       211.16 o                         
 -10  21   6        247.57        319.07       186.93 o                         
  -9  21   6        276.69        181.92       152.65 o                         
  -8  21   6       1948.01       2161.79       286.79 o                         
  -7  21   6        645.05       1168.26       232.41 o                         
  -6  21   6        169.37        210.11       224.93 o                         
  -5  21   6         35.81          0.00       133.17 o                         
  -4  21   6         84.72          0.00       285.12 o                         
  -3  21   6         11.33          0.00       292.70 o                         
 -16  22   6         44.03          0.00       147.99 o                         
 -15  22   6         65.47        378.58       352.29 o                         
 -14  22   6        650.32        392.38       178.26 o                         
 -13  22   6        564.16        550.67       209.54 o                         
 -12  22   6          5.74          0.00       178.64 o                         
 -11  22   6       1033.37       1696.21       285.46 o                         
 -10  22   6        716.44        962.27       261.99 o                         
  -9  22   6        889.47        868.57       194.38 o                         
  -8  22   6        391.35        687.64       204.17 o                         
  -7  22   6        127.93        186.05       170.57 o                         
  -6  22   6        610.61        498.44       243.73 o                         
   0   0   7      32090.76      61472.97      1443.04 o                         
  -1   1   7      26416.59      17154.99       139.75 o                         
   0   1   7      92270.50      76178.93       332.44 o                         
   1   1   7       3967.67       3930.24        90.40 o                         
  -3   2   7       3632.56       4881.49       112.01 o                         
  -2   2   7      12268.53      15890.77       144.79 o                         
  -1   2   7        214.56        169.19        29.23 o                         
   0   2   7       5860.96       8436.49       102.02 o                         
   1   2   7        118.27        372.65        43.21 o                         
   2   2   7       5471.82       7410.64       166.33 o                         
  -5   3   7      22235.25      22796.53       429.02 o                         
  -4   3   7      64625.74      65113.11       424.44 o                         
  -3   3   7       6819.66       6875.01       122.14 o                         
  -2   3   7        215.46        716.64        41.58 o                         
   0   3   7      14859.13      14768.86       245.85 o                         
   1   3   7      10603.29       9918.00       212.48 o                         
   2   3   7       5808.73       6253.50       154.22 o                         
   3   3   7       2738.77       3181.52       149.61 o                         
  -7   4   7       7398.41       6462.63       262.70 o                         
  -6   4   7       4650.72       3638.28       109.39 o                         
  -5   4   7      11895.27      14590.07       216.05 o                         
  -4   4   7       1695.31       1010.38        64.48 o                         
  -3   4   7       7787.06      11395.47       187.21 o                         
  -2   4   7       2072.49       1126.63        78.86 o                         
  -1   4   7       1945.11       1198.33        74.18 o                         
   0   4   7      22756.94      32972.89       328.96 o                         
   1   4   7       2373.16       1747.90        88.40 o                         
   2   4   7       1467.72       3301.36       148.26 o                         
   3   4   7       1013.71       1491.05       105.65 o                         
   4   4   7       5419.89       5104.53       181.93 o                         
  -9   5   7       7863.46       8238.59       233.03 o                         
  -8   5   7      10399.74       8586.46       319.99 o                         
  -7   5   7         25.95        167.93       147.09 o                         
  -6   5   7       4584.51       3973.23       213.88 o                         
  -5   5   7       5177.84       5488.76       140.16 o                         
  -4   5   7       2538.31       2624.82        99.77 o                         
  -3   5   7       8142.45       6639.50       120.38 o                         
  -2   5   7       8754.98      10533.51       209.87 o                         
  -1   5   7        681.46       1946.82        96.21 o                         
   0   5   7         45.14        147.99        42.64 o                         
   1   5   7        173.83        115.62        48.68 o                         
   2   5   7       6831.21       7058.48       203.41 o                         
   3   5   7       2305.34       3574.92       152.49 o                         
   4   5   7       5317.35       4765.96       181.44 o                         
   5   5   7       2664.40       3345.70       155.56 o                         
 -11   6   7        167.12         75.37        70.50 o                         
 -10   6   7       5261.23       5644.54       245.11 o                         
  -9   6   7        172.53        238.79       106.85 o                         
  -8   6   7       2268.24       1660.55       179.01 o                         
  -7   6   7       7266.22       6924.18       289.17 o                         
  -6   6   7        941.67        906.70       142.42 o                         
  -5   6   7       1147.07        607.70        61.01 o                         
  -4   6   7       6571.84       7700.60       192.40 o                         
  -3   6   7        232.49        325.10        43.16 o                         
  -2   6   7        585.68        413.64        52.92 o                         
  -1   6   7         49.58        260.57        54.06 o                         
   0   6   7        140.53        265.40        38.80 o                         
   1   6   7        846.72       1138.87        65.87 o                         
   2   6   7      12981.47      15078.59       243.62 o                         
   3   6   7       7003.72       6658.29       210.66 o                         
   4   6   7       4126.40       4574.38       179.36 o                         
   5   6   7          2.57          0.00        63.56 o                         
   6   6   7        197.96        251.41        62.16 o                         
 -13   7   7         65.53         42.69        49.26 o                         
 -12   7   7       2957.24       3188.70       152.19 o                         
 -11   7   7        715.14        956.15       143.60 o                         
 -10   7   7        742.54        522.02       179.94 o                         
  -9   7   7       4789.56       4484.51       275.07 o                         
  -8   7   7       4697.83       5249.67       267.61 o                         
  -7   7   7         23.85         33.81       117.89 o                         
  -6   7   7        542.09        520.92       100.43 o                         
  -5   7   7       2273.46       3166.93       131.91 o                         
  -4   7   7       3458.97       2391.51        98.43 o                         
  -3   7   7       1605.00       1967.68        66.41 o                         
  -2   7   7       1614.35       2115.13        61.37 o                         
  -1   7   7       6662.81       7511.87       126.92 o                         
   0   7   7       2170.28       2656.75        85.39 o                         
   1   7   7          9.62        424.00        51.05 o                         
   2   7   7        138.30        251.96        54.51 o                         
   3   7   7       4504.76       4915.45       157.31 o                         
   4   7   7        512.41        670.19        71.58 o                         
   5   7   7         69.31        106.04        57.20 o                         
   6   7   7        955.21        793.83        90.10 o                         
   7   7   7        943.03       1066.47        91.93 o                         
 -15   8   7         88.96        388.23       147.78 o                         
 -14   8   7        329.12        219.67        75.22 o                         
 -13   8   7       3326.65       2920.50       149.76 o                         
 -12   8   7         68.85         67.55       115.93 o                         
 -11   8   7        194.99        331.73       124.46 o                         
 -10   8   7        133.50        456.62       132.29 o                         
  -9   8   7        494.29        228.30       200.35 o                         
  -8   8   7       2106.33       1946.49       135.05 o                         
  -7   8   7       3026.98       3207.15       159.99 o                         
  -6   8   7        799.71       1463.73       154.48 o                         
  -5   8   7      11194.51       8640.08       189.97 o                         
  -4   8   7       3997.57       3411.52       117.91 o                         
  -3   8   7          8.53         80.21        32.21 o                         
  -2   8   7       3964.43       4082.07        95.17 o                         
  -1   8   7        614.46        903.85        74.15 o                         
   0   8   7        273.63        260.96        70.30 o                         
   1   8   7        140.38        137.83        43.78 o                         
   2   8   7       2246.14       1935.27       106.45 o                         
   3   8   7       2696.99       2743.45       124.94 o                         
   4   8   7          0.99          0.00        55.85 o                         
   5   8   7        309.71        520.66       155.34 o                         
   6   8   7       1135.09       1118.23       215.81 o                         
   7   8   7       1868.85       2065.39       266.39 o                         
   8   8   7       2384.08       2512.54       247.15 o                         
 -17   9   7        789.49        920.13       266.12 o                         
 -16   9   7       1949.35       1805.67       217.21 o                         
 -15   9   7        393.29        269.62       134.31 o                         
 -14   9   7       1096.87        967.69       167.04 o                         
 -13   9   7        774.87        858.82       203.86 o                         
 -12   9   7        880.76        890.25       157.67 o                         
 -11   9   7         49.37          0.00        97.00 o                         
 -10   9   7        667.80        744.11       104.47 o                         
  -9   9   7       6501.89       6556.27       240.98 o                         
  -8   9   7        839.32        695.61       126.64 o                         
  -7   9   7       1406.48       1106.98       109.61 o                         
  -6   9   7        886.77        878.17        91.37 o                         
  -5   9   7        263.90        260.74        59.83 o                         
  -4   9   7      14964.46      13213.78       186.56 o                         
  -3   9   7        593.52        762.69        46.45 o                         
  -2   9   7       5285.98       5084.68       121.46 o                         
  -1   9   7       3562.43       2965.97       117.20 o                         
   0   9   7       2183.87       2898.15       107.01 o                         
   1   9   7       1036.97       1388.42       116.45 o                         
   2   9   7        274.00        351.94        73.53 o                         
   3   9   7        424.63        658.63       227.63 o                         
   4   9   7        729.19        702.77       139.15 o                         
   5   9   7        297.21        274.52       116.33 o                         
   6   9   7        392.57        680.76       278.05 o                         
   7   9   7       5570.18       5283.76       336.55 o                         
   8   9   7         74.55         42.30       176.50 o                         
   9   9   7       1644.42       1916.39       241.75 o                         
 -19  10   7         67.03          0.00       137.41 o                         
 -18  10   7          1.70        151.09       140.75 o                         
 -17  10   7       1466.89       1464.41       210.62 o                         
 -16  10   7       1381.26       1275.62       195.30 o                         
 -15  10   7       1361.28       1101.88       224.11 o                         
 -14  10   7       1244.77       1302.19       200.79 o                         
 -13  10   7        128.63        172.22        96.72 o                         
 -12  10   7        343.31        397.83       208.26 o                         
 -11  10   7        456.97        500.86       101.46 o                         
 -10  10   7        339.99        232.90        83.79 o                         
  -9  10   7       5074.18       4531.98       320.99 o                         
  -8  10   7         45.99        430.20        93.97 o                         
  -7  10   7        920.56       1125.51       110.76 o                         
  -6  10   7      24260.59      23995.51       396.89 o                         
  -5  10   7       4319.62       4897.27       142.64 o                         
  -4  10   7      11358.79      11306.47       166.25 o                         
  -3  10   7      18186.16      18695.71       236.36 o                         
  -2  10   7       2212.61       2360.47       199.22 o                         
  -1  10   7       2870.77       2606.06       117.43 o                         
   0  10   7        115.34        204.62        45.49 o                         
   1  10   7        949.29        910.14        73.80 o                         
   2  10   7        410.87        609.33       113.41 o                         
   3  10   7       1524.01       1717.45       180.28 o                         
   4  10   7       1206.57       1335.84       169.33 o                         
   5  10   7       4406.28       4046.86       280.50 o                         
   6  10   7        183.65        156.11       114.71 o                         
   7  10   7       1054.71       1193.03       196.19 o                         
   8  10   7        138.64        177.29       253.75 o                         
   9  10   7          9.57          0.00       166.85 o                         
  10  10   7        655.89        581.85       166.75 o                         
 -21  11   7        152.08         35.52       127.97 o                         
 -20  11   7       2111.52       1915.65       209.84 o                         
 -19  11   7        701.43        472.69       160.04 o                         
 -18  11   7        189.72        300.61       117.67 o                         
 -17  11   7       1517.57       1434.45       178.90 o                         
 -16  11   7        589.78        527.18       126.83 o                         
 -15  11   7        117.42        167.86       117.33 o                         
 -14  11   7        327.20        419.35       139.44 o                         
 -13  11   7        995.11       1341.53       224.54 o                         
 -12  11   7       2407.15       2693.88       184.62 o                         
 -11  11   7        253.99        225.83        91.53 o                         
 -10  11   7       1460.37       1608.92       172.72 o                         
  -9  11   7       1231.72       1489.25       135.67 o                         
  -8  11   7         13.30         37.19        72.88 o                         
  -7  11   7        451.99        575.65        97.43 o                         
  -6  11   7          6.75        106.50        66.74 o                         
  -5  11   7       2921.18       2649.24        81.38 o                         
  -4  11   7       3840.19       3832.80       166.78 o                         
  -3  11   7       4295.28       4390.80       126.92 o                         
  -2  11   7       3306.07       3315.47       133.60 o                         
  -1  11   7        387.26        532.27        68.70 o                         
   0  11   7        102.88         23.68        43.16 o                         
   1  11   7        395.13        529.20        66.45 o                         
   2  11   7        407.08        627.17       123.48 o                         
   3  11   7       5656.92       4897.05       374.12 o                         
   4  11   7          2.44         99.83       101.04 o                         
   5  11   7         16.31        100.76       104.03 o                         
   6  11   7        737.61        493.82       148.50 o                         
   7  11   7        680.30        852.41       310.34 o                         
   8  11   7        640.18        832.24       242.29 o                         
   9  11   7        143.57        224.72       138.12 o                         
  10  11   7        101.20        169.12       144.68 o                         
  11  11   7         17.73         22.27       134.97 o                         
 -22  12   7        232.07        375.88       135.41 o                         
 -21  12   7         54.91        210.96       167.90 o                         
 -20  12   7        883.15       1025.77       166.42 o                         
 -19  12   7        752.29        933.71       167.84 o                         
 -18  12   7        873.29       1246.54       218.61 o                         
 -17  12   7       1936.21       1994.91       191.21 o                         
 -16  12   7       4567.43       4608.00       272.96 o                         
 -15  12   7        932.01       1160.98       156.73 o                         
 -14  12   7       1933.87       1891.54       176.55 o                         
 -13  12   7       2180.94       2096.71       176.00 o                         
 -12  12   7       1938.25       2039.08       170.49 o                         
 -11  12   7        785.87        681.29       116.81 o                         
 -10  12   7        869.78        756.25       110.17 o                         
  -9  12   7        224.59        289.18        93.42 o                         
  -8  12   7         58.06        219.87       109.50 o                         
  -7  12   7       3454.95       3292.33       162.66 o                         
  -6  12   7       1030.98       1044.84        84.71 o                         
  -5  12   7       2685.95       2389.63       114.85 o                         
  -4  12   7         46.15         42.53        55.78 o                         
  -3  12   7        124.23        193.78        56.09 o                         
  -2  12   7        459.59        342.81        74.50 o                         
  -1  12   7          4.55          0.00        79.14 o                         
   0  12   7         47.42         72.57        72.41 o                         
   1  12   7       7426.10       7894.85       270.39 o                         
   2  12   7       2363.07       2471.94       165.15 o                         
   3  12   7        621.91       1002.26       210.74 o                         
   4  12   7        460.60        290.76       275.01 o                         
   5  12   7         19.73          0.00       120.84 o                         
   6  12   7        640.06        740.52       182.10 o                         
   7  12   7         19.73         35.23       194.87 o                         
   8  12   7        116.47          4.32       130.21 o                         
   9  12   7        579.48        368.71       149.72 o                         
  10  12   7         75.97         32.86       216.50 o                         
 -22  13   7         95.33        129.15       106.47 o                         
 -21  13   7         40.80        166.50       120.19 o                         
 -20  13   7         54.80        105.69       197.62 o                         
 -19  13   7        494.43        632.03       143.05 o                         
 -18  13   7        187.36        298.50       113.21 o                         
 -17  13   7         93.36          0.00       107.03 o                         
 -16  13   7        788.64        979.37       148.93 o                         
 -15  13   7        924.20        722.56       130.61 o                         
 -14  13   7        176.27        231.42       127.74 o                         
 -13  13   7       1934.03       1798.63       168.14 o                         
 -12  13   7       1406.12       1115.03       168.56 o                         
 -11  13   7          0.76          0.00        84.27 o                         
 -10  13   7         99.93        135.55       188.62 o                         
  -9  13   7       1537.25       1701.19       147.17 o                         
  -8  13   7        169.37        176.00        84.77 o                         
  -7  13   7       2516.90       2818.49       170.66 o                         
  -6  13   7        139.74        287.92        63.31 o                         
  -5  13   7       2096.20       1792.28       124.04 o                         
  -4  13   7        169.29        148.33        52.10 o                         
  -3  13   7        381.60        410.14        54.37 o                         
  -2  13   7       1374.55       1475.28       129.76 o                         
  -1  13   7         26.15         72.13        82.36 o                         
   0  13   7       2280.45       2591.71       133.63 o                         
   1  13   7        427.68        794.69        92.06 o                         
   2  13   7        423.00        318.78        82.66 o                         
   3  13   7         15.88         34.14        92.05 o                         
   4  13   7         30.99        179.84       200.16 o                         
   5  13   7         70.74         71.88       186.18 o                         
   6  13   7        125.60        210.29       140.91 o                         
   7  13   7        123.47         74.64       121.16 o                         
   8  13   7         27.43          0.00       207.76 o                         
   9  13   7         38.39          0.00       214.60 o                         
 -22  14   7          6.78        194.00       157.52 o                         
 -21  14   7        223.46        189.14       127.55 o                         
 -20  14   7         17.01         53.98       188.63 o                         
 -19  14   7        688.94        895.97       164.77 o                         
 -18  14   7        272.60        309.70       187.65 o                         
 -17  14   7        214.06        296.36       119.82 o                         
 -16  14   7         19.60        167.84       114.16 o                         
 -15  14   7        648.41        495.29       124.31 o                         
 -14  14   7       2302.32       2645.43       205.15 o                         
 -13  14   7         52.40         47.00       140.81 o                         
 -12  14   7       2878.95       2212.69       217.02 o                         
 -11  14   7       3186.36       3034.33       234.72 o                         
 -10  14   7         21.79         31.58       107.09 o                         
  -9  14   7          6.87         86.07        82.72 o                         
  -8  14   7          1.16          0.00        75.40 o                         
  -7  14   7       1599.64       1850.80       146.42 o                         
  -6  14   7        724.67        636.59        78.40 o                         
  -5  14   7        452.34        633.36       130.99 o                         
  -4  14   7        451.02        492.13        97.77 o                         
  -3  14   7        133.77         87.46       110.05 o                         
  -2  14   7         66.72          0.00        84.85 o                         
  -1  14   7       1387.83       1296.30       135.41 o                         
   0  14   7         23.45         67.45        79.93 o                         
   1  14   7         44.61        112.22       115.41 o                         
   2  14   7         73.11         43.97       112.03 o                         
   3  14   7         18.97         67.91       117.28 o                         
   4  14   7       1465.85       1074.81       285.98 o                         
   5  14   7        232.52         77.77       211.88 o                         
   6  14   7        161.89        418.70       212.86 o                         
   7  14   7         22.50         23.99       174.96 o                         
   8  14   7        523.51        299.99       193.33 o                         
 -22  15   7          8.76        104.62       126.26 o                         
 -21  15   7        867.63        864.09       164.65 o                         
 -20  15   7        661.30        552.92       135.25 o                         
 -19  15   7        147.44        133.36       121.08 o                         
 -18  15   7         27.51          0.00       140.13 o                         
 -17  15   7        667.41        629.79       170.52 o                         
 -16  15   7         27.83          8.08       107.50 o                         
 -15  15   7        151.52        234.16       108.98 o                         
 -14  15   7       1982.11       2078.48       180.28 o                         
 -13  15   7       1460.32       1187.79       187.40 o                         
 -12  15   7       1259.01       1120.15       175.74 o                         
 -11  15   7       1349.58       1330.71       151.61 o                         
 -10  15   7        246.58        313.87       101.80 o                         
  -9  15   7          4.11          0.00        86.96 o                         
  -8  15   7          3.65         15.07        83.58 o                         
  -7  15   7       2110.07       2393.99       168.39 o                         
  -6  15   7       4247.04       3918.17       241.41 o                         
  -5  15   7       4629.52       4918.16       224.45 o                         
  -4  15   7       1005.63        885.05       108.35 o                         
  -3  15   7       1463.14       1910.26       224.68 o                         
  -2  15   7         77.95         72.40        85.63 o                         
  -1  15   7        295.18        270.18        95.78 o                         
   0  15   7        155.11        130.72        88.58 o                         
   1  15   7         96.43        110.54       101.26 o                         
   2  15   7       1002.15       1232.31       313.98 o                         
   3  15   7         26.43         27.72       207.04 o                         
   4  15   7          0.87          0.00       185.99 o                         
   5  15   7         58.79          0.00       200.37 o                         
   6  15   7        133.24          0.00       233.34 o                         
   7  15   7        463.80        343.92       251.08 o                         
 -21  16   7         59.75         62.15       142.56 o                         
 -20  16   7        689.30       1104.56       174.37 o                         
 -19  16   7          3.42         91.68       122.13 o                         
 -18  16   7        100.86          0.00       114.20 o                         
 -17  16   7         91.47          0.00       107.41 o                         
 -16  16   7        218.74        236.05       110.82 o                         
 -15  16   7        471.50        598.31       161.13 o                         
 -14  16   7          1.10          9.62       135.55 o                         
 -13  16   7       1733.72       1260.55       304.09 o                         
 -12  16   7        378.58        581.48       129.74 o                         
 -11  16   7         33.39         57.44       100.51 o                         
 -10  16   7        681.57        510.01       144.36 o                         
  -9  16   7       1109.31       1483.00       186.34 o                         
  -8  16   7        151.84        357.14       106.51 o                         
  -7  16   7       2027.49       1968.41       232.66 o                         
  -6  16   7       1199.48        988.86       125.53 o                         
  -5  16   7         20.85          0.00        82.71 o                         
  -4  16   7         64.85         57.35        90.46 o                         
  -3  16   7       1086.06       1009.95       182.55 o                         
  -2  16   7         30.04         96.60        84.41 o                         
  -1  16   7         72.44        151.65       144.53 o                         
   0  16   7         36.56         63.04       106.55 o                         
   1  16   7        614.45        917.93       281.72 o                         
   2  16   7        388.51        640.11       259.26 o                         
   3  16   7        484.19        459.14       236.23 o                         
   4  16   7        130.27        419.14       270.33 o                         
   5  16   7          0.62          0.00       313.75 o                         
 -21  17   7        669.01        970.54       182.89 o                         
 -20  17   7         14.80          0.00       117.41 o                         
 -19  17   7        264.29        150.79       126.85 o                         
 -18  17   7        765.75        526.68       151.83 o                         
 -17  17   7         69.01         89.35       113.39 o                         
 -16  17   7         20.33         67.09       154.16 o                         
 -15  17   7        571.93        793.56       180.00 o                         
 -14  17   7        303.28        352.42       138.14 o                         
 -13  17   7        943.16        954.84       157.15 o                         
 -12  17   7        469.35        564.22       125.09 o                         
 -11  17   7         54.83        111.56        97.59 o                         
 -10  17   7         73.93        213.75        99.22 o                         
  -9  17   7         46.03        142.11        99.28 o                         
  -8  17   7        374.41        293.69        99.07 o                         
  -7  17   7        249.40        186.06        87.25 o                         
  -6  17   7       4410.11       4127.38       221.22 o                         
  -5  17   7        424.54        397.39       153.93 o                         
  -4  17   7        227.58        321.96       184.21 o                         
  -3  17   7         76.19         74.67       118.71 o                         
  -2  17   7         72.96        102.21       118.56 o                         
  -1  17   7        221.39        219.62       128.58 o                         
   0  17   7        510.57        457.30       229.24 o                         
   1  17   7          7.65        103.24       229.13 o                         
   2  17   7         30.02          0.00       230.57 o                         
   3  17   7         65.80          0.00       211.28 o                         
   4  17   7        337.43        632.51       262.30 o                         
 -20  18   7        568.58        473.80       136.76 o                         
 -19  18   7        635.38        667.78       190.30 o                         
 -18  18   7        165.65         15.41       143.96 o                         
 -17  18   7          0.32          0.00       153.66 o                         
 -16  18   7        186.02        325.76       151.63 o                         
 -15  18   7        282.49        460.43       151.63 o                         
 -14  18   7        140.48          0.00       118.26 o                         
 -13  18   7        148.53        319.99       123.52 o                         
 -12  18   7         36.24        103.19        96.80 o                         
 -11  18   7        223.42        186.65       103.00 o                         
 -10  18   7        202.74        306.65       136.84 o                         
  -9  18   7          0.57          0.00       137.78 o                         
  -8  18   7       1033.52       1001.74       210.88 o                         
  -7  18   7        126.73        138.84       141.88 o                         
  -6  18   7        133.82        168.98       362.26 o                         
  -5  18   7        588.91        737.41       177.23 o                         
  -4  18   7        483.41        547.55       377.67 o                         
  -3  18   7        623.59        645.14       338.16 o                         
  -2  18   7        307.94        221.84       178.36 o                         
  -1  18   7         28.19          0.00       202.13 o                         
   0  18   7        194.02         86.88       217.95 o                         
   1  18   7        667.16        689.48       296.73 o                         
   2  18   7         57.94        117.73       214.78 o                         
 -20  19   7         61.49        101.84       243.92 o                         
 -19  19   7        141.11         87.46       230.70 o                         
 -18  19   7        253.93        385.19       146.20 o                         
 -17  19   7         82.66        181.27       134.75 o                         
 -16  19   7        443.28        395.30       165.02 o                         
 -15  19   7       1671.57       1632.06       187.81 o                         
 -14  19   7       1072.88       1153.25       204.60 o                         
 -13  19   7        423.90        412.98       169.97 o                         
 -12  19   7         32.46        166.21       161.89 o                         
 -11  19   7         58.58        252.51       176.74 o                         
 -10  19   7        235.13        230.41       172.49 o                         
  -9  19   7        590.59        640.65       240.83 o                         
  -8  19   7        272.84        344.81       165.38 o                         
  -7  19   7        829.88        999.16       210.56 o                         
  -6  19   7         35.21          0.00       164.11 o                         
  -5  19   7        238.72         48.22       421.98 o                         
  -4  19   7          7.84          0.00       369.86 o                         
  -3  19   7         81.62        268.92       219.26 o                         
  -2  19   7        260.44        361.51       221.68 o                         
  -1  19   7        611.29        781.29       285.17 o                         
   0  19   7          1.48         37.46       208.19 o                         
   1  19   7        284.73        260.29       240.18 o                         
 -19  20   7        230.95        484.83       347.29 o                         
 -18  20   7        436.47        450.06       313.79 o                         
 -17  20   7         14.30        401.02       294.96 o                         
 -16  20   7        971.53       1351.34       276.04 o                         
 -15  20   7        736.19        644.25       205.62 o                         
 -14  20   7         23.09        112.95       198.12 o                         
 -13  20   7         44.73         34.95       648.25 o                         
 -12  20   7         16.88          7.01       205.44 o                         
 -11  20   7        101.90        291.66       166.31 o                         
 -10  20   7          1.26          7.01       148.14 o                         
  -9  20   7       3134.48       3327.42       338.97 o                         
  -8  20   7        345.17        518.78       171.27 o                         
  -7  20   7         25.09          0.00       140.47 o                         
  -6  20   7        106.46        122.50       268.94 o                         
  -5  20   7         83.44        106.60       135.39 o                         
  -4  20   7        140.91        228.15       286.33 o                         
  -3  20   7        119.53        150.28       248.44 o                         
  -2  20   7        258.43        386.25       289.74 o                         
  -1  20   7       1099.99       1607.44       363.74 o                         
 -17  21   7        954.48       1215.82       268.68 o                         
 -16  21   7          0.40        103.91       229.33 o                         
 -15  21   7       1136.21        987.31       241.20 o                         
 -14  21   7        390.27        709.90       279.85 o                         
 -13  21   7       1180.38       1530.74       253.53 o                         
 -12  21   7         63.95        326.57       191.56 o                         
 -11  21   7        283.64        430.99       174.05 o                         
 -10  21   7        149.97        191.52       144.44 o                         
  -9  21   7        760.85        745.89       199.21 o                         
  -8  21   7         24.84          0.00       155.18 o                         
  -7  21   7        115.63          1.95       130.84 o                         
  -6  21   7         81.66        125.12       194.66 o                         
  -5  21   7          2.47          0.00       382.70 o                         
  -4  21   7        612.45        979.84       351.62 o                         
 -15  22   7        186.27          0.00       171.97 o                         
 -14  22   7         46.59        444.23       242.14 o                         
 -13  22   7          2.94          0.00       157.00 o                         
 -12  22   7        128.79         82.98       228.77 o                         
 -11  22   7        512.09        435.32       285.17 o                         
 -10  22   7         22.16         29.45       204.12 o                         
  -9  22   7        220.08        196.47       164.23 o                         
  -8  22   7         83.11          0.00       179.86 o                         
  -7  22   7          7.43         81.41       159.95 o                         
   0   0   8     706806.75     773316.81      4607.71 o                         
  -1   1   8      24893.06      37652.90       253.63 o                         
   0   1   8      32278.90      32975.37       203.10 o                         
   1   1   8      22048.39      20844.29       175.61 o                         
  -3   2   8       5900.20      10343.18       133.45 o                         
  -1   2   8       8854.20       7787.99        98.34 o                         
   1   2   8        424.94        386.11        56.04 o                         
   2   2   8     157850.84     170951.25      1092.28 o                         
  -5   3   8        548.18       1360.59        96.72 o                         
  -4   3   8        615.55        607.42        88.05 o                         
  -3   3   8     107466.23      93012.91       411.87 o                         
  -2   3   8        311.02        342.54        35.72 o                         
  -1   3   8          6.30        105.14        57.54 o                         
   0   3   8       1583.74       1365.67        98.12 o                         
   1   3   8       1100.94       1379.98        86.33 o                         
   2   3   8         13.77        221.81        54.19 o                         
   3   3   8      15302.58      14669.78       342.59 o                         
  -7   4   8        116.23         34.21        94.19 o                         
  -6   4   8       3487.02       3270.24       114.82 o                         
  -5   4   8      67393.90      64802.54       427.14 o                         
  -4   4   8       2847.67       3047.85       103.66 o                         
  -3   4   8       7844.99      10554.88       155.29 o                         
  -1   4   8       2209.34       2154.90        96.96 o                         
   0   4   8       2167.57       3334.18       137.77 o                         
   1   4   8      12112.41      16696.33       252.00 o                         
   2   4   8       1047.33       1026.81        84.45 o                         
   3   4   8       1849.45       1318.41        90.53 o                         
   4   4   8      12674.11      10573.37       262.10 o                         
  -9   5   8         42.04        217.27        88.42 o                         
  -8   5   8        565.21        978.22        63.54 o                         
  -7   5   8      12130.12      10430.36       319.63 o                         
  -6   5   8        284.51        300.70       104.85 o                         
  -5   5   8       2202.38       2932.67       102.87 o                         
  -4   5   8      25284.15      18746.54       254.90 o                         
  -3   5   8       2712.79       2716.68       135.30 o                         
  -2   5   8       4177.70       3278.63       126.40 o                         
  -1   5   8      10591.63       9019.92       188.67 o                         
   0   5   8        556.43       1088.63        72.56 o                         
   1   5   8       1509.54       2091.42       103.89 o                         
   2   5   8      23785.96      23528.15       345.89 o                         
   3   5   8       1831.27       2274.84       131.41 o                         
   4   5   8        273.37        169.26       102.87 o                         
   5   5   8      38578.99      37714.98       509.92 o                         
 -11   6   8         11.23         56.78        53.88 o                         
 -10   6   8       5768.10       5848.15       293.44 o                         
  -9   6   8      17759.33      17150.89       471.69 o                         
  -8   6   8        985.57        891.13       350.18 o                         
  -7   6   8       3634.02       3830.35       227.43 o                         
  -6   6   8      26642.37      22092.04       387.06 o                         
  -5   6   8       1547.08       1335.60        73.41 o                         
  -4   6   8      13741.15      13772.53       193.91 o                         
  -3   6   8       9975.54      10228.11       198.72 o                         
  -2   6   8       4637.92       4139.86       132.55 o                         
  -1   6   8       4292.52       5037.72       134.06 o                         
   0   6   8      22123.32      17486.79       248.91 o                         
   1   6   8        190.03        190.21        39.37 o                         
   2   6   8        115.44        165.45       113.00 o                         
   3   6   8      64761.17      64291.48       648.56 o                         
   4   6   8         54.51        104.86        60.08 o                         
   5   6   8         46.13        145.05        65.26 o                         
   6   6   8       4780.61       4452.92       188.87 o                         
 -13   7   8        386.18        395.91        74.19 o                         
 -12   7   8         42.35         64.45        71.18 o                         
 -11   7   8      10736.48      11754.15       421.56 o                         
 -10   7   8         22.21        233.89       118.53 o                         
  -9   7   8         79.14        188.41       116.16 o                         
  -8   7   8       5325.80       4976.42       291.96 o                         
  -7   7   8        249.52        649.22       275.30 o                         
  -6   7   8        117.28        387.06        50.09 o                         
  -5   7   8      20466.37      19012.64       250.10 o                         
  -4   7   8        498.56        899.60        62.28 o                         
  -3   7   8        191.73        457.37        68.10 o                         
  -2   7   8       1420.46       1767.03        89.81 o                         
  -1   7   8       4740.96       4349.32       143.16 o                         
   0   7   8       1986.35       1951.42        69.42 o                         
   1   7   8      19494.40      20913.15       255.71 o                         
   2   7   8         55.93         95.24        74.96 o                         
   3   7   8       3561.11       3655.12       138.30 o                         
   4   7   8      11362.64      10963.81       300.36 o                         
   5   7   8        728.76        686.14        91.98 o                         
   6   7   8        231.68        321.93        71.00 o                         
   7   7   8       3978.16       3913.76       252.95 o                         
 -15   8   8        156.31        263.21       136.61 o                         
 -14   8   8        346.99        238.67       140.29 o                         
 -13   8   8       8864.34       7906.25       248.12 o                         
 -12   8   8         57.43        100.86       114.78 o                         
 -11   8   8        212.77          0.00       106.64 o                         
 -10   8   8      14404.29      14854.84       470.42 o                         
  -9   8   8        212.88         92.40       115.17 o                         
  -8   8   8         85.76         85.80        71.87 o                         
  -7   8   8        886.17        615.68        56.91 o                         
  -6   8   8        207.83        132.80        61.73 o                         
  -5   8   8      10120.54       9056.11       196.74 o                         
  -4   8   8       4974.46       4758.08       133.33 o                         
  -3   8   8        295.75        611.43        46.27 o                         
  -2   8   8       1939.42       1542.13        65.43 o                         
  -1   8   8      24129.83      22898.02       282.36 o                         
   0   8   8          0.23        251.23        40.24 o                         
   1   8   8       4101.67       4430.87       129.32 o                         
   2   8   8      53922.43      57375.15       519.60 o                         
   3   8   8        447.30        507.26        64.75 o                         
   4   8   8          3.39         35.98        54.70 o                         
   5   8   8       3489.21       3543.61       173.84 o                         
   6   8   8         97.95         75.57       181.20 o                         
   7   8   8        170.00        129.00       130.94 o                         
   8   8   8       5531.21       5547.40       349.43 o                         
 -17   9   8        262.74        370.36       146.54 o                         
 -16   9   8          3.48         90.98       127.51 o                         
 -15   9   8       9134.52       9420.68       441.44 o                         
 -14   9   8       1008.75       1095.25       188.99 o                         
 -13   9   8        895.97        770.53       156.16 o                         
 -12   9   8      17582.67      18877.93       654.98 o                         
 -11   9   8        691.06        861.94       154.00 o                         
 -10   9   8        280.72        320.94        87.82 o                         
  -9   9   8      11843.24      12382.02       335.00 o                         
  -8   9   8       3181.68       3726.83       113.27 o                         
  -7   9   8        713.02        606.32        78.89 o                         
  -6   9   8      13246.46      12720.33       253.09 o                         
  -5   9   8         40.98         65.92        59.27 o                         
  -4   9   8        267.14        152.21        39.46 o                         
  -3   9   8      14010.97      12421.73       169.44 o                         
  -2   9   8       2005.40       1857.73       106.42 o                         
  -1   9   8        341.42        629.77        64.53 o                         
   0   9   8      37240.30      35009.25       348.71 o                         
   1   9   8        190.97        440.59        63.37 o                         
   2   9   8        884.83        889.82        98.78 o                         
   3   9   8       8856.97       8121.07       259.24 o                         
   4   9   8         86.82         53.43       186.08 o                         
   5   9   8        300.14        475.74       126.78 o                         
   6   9   8       2655.44       2671.15       245.66 o                         
   7   9   8       1205.51       1185.12       186.82 o                         
   8   9   8       3118.89       2812.18       274.55 o                         
   9   9   8       3287.53       2881.23       281.81 o                         
 -19  10   8         40.86          1.34       130.71 o                         
 -18  10   8       2034.75       2078.00       396.30 o                         
 -17  10   8       4389.05       4289.35       335.97 o                         
 -16  10   8       1378.48       1572.58       219.15 o                         
 -15  10   8        552.07        754.97       170.22 o                         
 -14  10   8      19524.87      18967.87       604.96 o                         
 -13  10   8        192.19        174.90        99.29 o                         
 -12  10   8       2086.15       1737.32       154.57 o                         
 -11  10   8       8835.25       8305.73       293.82 o                         
 -10  10   8        333.22        350.30       101.05 o                         
  -9  10   8       1149.41       1081.14       121.77 o                         
  -8  10   8      13579.08      15123.89       303.82 o                         
  -7  10   8        296.78        429.00        81.22 o                         
  -6  10   8       1372.54       1614.61       119.01 o                         
  -5  10   8      27201.91      26514.60       336.21 o                         
  -4  10   8       1497.67       1821.63        80.33 o                         
  -3  10   8         22.80         32.34        26.16 o                         
  -2  10   8      42630.62      42809.95       456.51 o                         
  -1  10   8        161.29        140.37        51.03 o                         
   0  10   8       4129.75       3893.64       135.57 o                         
   1  10   8      16141.66      15034.88       252.28 o                         
   2  10   8         14.76         72.30        67.65 o                         
   3  10   8          2.29          0.00       104.69 o                         
   4  10   8       4694.48       4881.05       298.42 o                         
   5  10   8       1767.99       1710.63       206.75 o                         
   6  10   8        493.01        457.85       140.56 o                         
   7  10   8       8903.17       8771.47       442.46 o                         
   8  10   8         68.76        205.31       133.68 o                         
   9  10   8        502.73        394.12       152.48 o                         
  10  10   8       3002.76       2673.33       283.68 o                         
 -21  11   8          4.11        210.71       153.25 o                         
 -20  11   8        346.87        431.60       174.97 o                         
 -19  11   8       8093.51       7977.33       458.06 o                         
 -18  11   8          1.27        363.52       147.64 o                         
 -17  11   8         80.30        158.09       108.65 o                         
 -16  11   8       8932.26       8126.93       348.36 o                         
 -15  11   8        631.73        355.69       105.59 o                         
 -14  11   8       3968.15       3376.15       220.40 o                         
 -13  11   8      14577.92      13654.57       507.18 o                         
 -12  11   8        157.76        155.50       120.91 o                         
 -11  11   8        910.89       1060.05       144.52 o                         
 -10  11   8       6387.82       5316.47       229.65 o                         
  -9  11   8        619.82        574.27       118.51 o                         
  -8  11   8       1958.13       2827.85       163.77 o                         
  -7  11   8      20652.73      20954.91       396.75 o                         
  -6  11   8        215.98        345.92        48.79 o                         
  -5  11   8       1982.27       1919.02        85.87 o                         
  -4  11   8      21701.70      23091.90       311.04 o                         
  -3  11   8       1602.17       1611.57        77.08 o                         
  -2  11   8         63.13         60.88        42.71 o                         
  -1  11   8      16190.81      15316.15       304.09 o                         
   0  11   8        138.54         70.17        45.74 o                         
   1  11   8        296.05        455.33        60.85 o                         
   2  11   8       5962.31       7199.87       326.93 o                         
   3  11   8       3185.38       3040.49       232.05 o                         
   4  11   8         28.42        164.64       285.45 o                         
   5  11   8       1686.44       1813.97       201.96 o                         
   6  11   8       1119.71        973.61       167.66 o                         
   7  11   8       2790.18       3195.94       282.92 o                         
   8  11   8       4523.72       5190.23       366.97 o                         
   9  11   8         71.80          0.00       143.98 o                         
  10  11   8         14.83          0.00       222.42 o                         
  11  11   8       1541.74       1402.22       193.08 o                         
 -22  12   8        156.01        303.93       140.97 o                         
 -21  12   8       1488.11       1494.23       200.18 o                         
 -20  12   8        155.83        226.62       120.87 o                         
 -19  12   8        203.12         45.12       128.82 o                         
 -18  12   8       2455.09       2356.66       219.45 o                         
 -17  12   8        139.28        118.71       142.82 o                         
 -16  12   8        646.66        732.98       134.28 o                         
 -15  12   8       5002.40       4902.67       267.39 o                         
 -14  12   8         40.14         99.03       102.77 o                         
 -13  12   8        291.88        229.78       133.82 o                         
 -12  12   8       6158.24       5590.14       258.51 o                         
 -11  12   8        887.17        989.18       124.15 o                         
 -10  12   8       1311.10       1656.14       144.81 o                         
  -9  12   8       6832.28       7134.47       259.59 o                         
  -8  12   8          6.74          0.00        76.02 o                         
  -7  12   8        138.43         76.45        67.55 o                         
  -6  12   8      23787.77      22878.57       412.70 o                         
  -5  12   8        845.38        808.60        71.43 o                         
  -4  12   8        216.83        377.57        53.62 o                         
  -3  12   8       4326.94       3981.47       137.45 o                         
  -2  12   8        458.18        427.67       102.76 o                         
  -1  12   8        204.94        232.09        55.44 o                         
   0  12   8       3372.38       3194.04       125.75 o                         
   1  12   8       1421.62       1107.54       104.25 o                         
   2  12   8        699.33        824.94       109.46 o                         
   3  12   8        227.17        507.41       134.65 o                         
   4  12   8       1527.35       1488.07       214.38 o                         
   5  12   8        601.46        585.02       144.21 o                         
   6  12   8      14270.50      14473.44       559.50 o                         
   7  12   8         43.88         54.92       209.37 o                         
   8  12   8        403.89        688.03       174.97 o                         
   9  12   8       1788.67       1903.40       250.49 o                         
  10  12   8        111.12          0.00       154.24 o                         
 -22  13   8          1.74          0.00       126.96 o                         
 -21  13   8        216.10        112.02       119.60 o                         
 -20  13   8       2739.67       2829.44       248.88 o                         
 -19  13   8       1405.04       1764.42       196.00 o                         
 -18  13   8          2.61        201.17       116.06 o                         
 -17  13   8       1904.01       1905.42       193.14 o                         
 -16  13   8        148.93        100.25       106.85 o                         
 -15  13   8        540.64        552.05       133.07 o                         
 -14  13   8       8069.15       8226.99       333.77 o                         
 -13  13   8        393.65        738.40       129.30 o                         
 -12  13   8        827.55        884.51       126.53 o                         
 -11  13   8       6203.08       5878.31       260.96 o                         
 -10  13   8        264.68        232.63        91.85 o                         
  -9  13   8        191.56        109.92        79.98 o                         
  -8  13   8      12479.66      11490.15       325.57 o                         
  -7  13   8       1745.79       1854.47       160.84 o                         
  -6  13   8       2403.06       2342.05       145.68 o                         
  -5  13   8       3472.91       3546.97       135.95 o                         
  -4  13   8       1556.76       1428.58       120.63 o                         
  -3  13   8       3855.30       3614.66       150.29 o                         
  -2  13   8        431.52        626.45        76.69 o                         
  -1  13   8       2127.90       2079.29       209.45 o                         
   0  13   8       1567.58       1494.58       110.69 o                         
   1  13   8       2541.12       2160.65       132.08 o                         
   2  13   8        115.21        135.29        79.55 o                         
   3  13   8        361.86        467.94       102.95 o                         
   4  13   8       4082.27       3537.04       278.87 o                         
   5  13   8        174.96         13.06       130.48 o                         
   6  13   8        895.65        884.02       167.25 o                         
   7  13   8       1075.59       1130.98       189.40 o                         
   8  13   8        139.63        166.99       242.70 o                         
   9  13   8         18.99        399.85       301.10 o                         
 -22  14   8        689.82        591.49       153.88 o                         
 -21  14   8         61.92          9.87       124.06 o                         
 -20  14   8        252.95        419.13       134.18 o                         
 -19  14   8       2688.08       2705.50       237.91 o                         
 -18  14   8         16.26         72.74       141.54 o                         
 -17  14   8         10.76         74.15       110.14 o                         
 -16  14   8       3298.37       3132.44       231.47 o                         
 -15  14   8       1106.26       1037.04       149.96 o                         
 -14  14   8        917.93       1325.64       155.19 o                         
 -13  14   8       6540.15       5719.77       276.12 o                         
 -12  14   8        743.35       1077.55       264.87 o                         
 -11  14   8          6.82         39.19        98.61 o                         
 -10  14   8      18772.35      20199.55       680.40 o                         
  -9  14   8        709.52        658.50       110.93 o                         
  -8  14   8       2489.19       2020.69       153.28 o                         
  -7  14   8       8892.65       8596.49       285.30 o                         
  -6  14   8         32.03         54.39        53.34 o                         
  -5  14   8          4.02          7.73        72.29 o                         
  -4  14   8        221.00        279.93        81.33 o                         
  -3  14   8         50.41         18.90        79.48 o                         
  -2  14   8        185.76        212.54        83.39 o                         
  -1  14   8       1479.55       1470.42       146.40 o                         
   0  14   8        566.85        592.17       111.33 o                         
   1  14   8       1056.42       1029.25       134.52 o                         
   2  14   8       4327.04       4297.23       295.20 o                         
   3  14   8        614.74        662.81       142.78 o                         
   4  14   8          2.24          0.35       112.09 o                         
   5  14   8       5910.01       5463.47       572.04 o                         
   6  14   8        262.53        536.56       243.10 o                         
   7  14   8         36.47          0.00       212.72 o                         
   8  14   8       1469.77       1051.06       307.08 o                         
 -22  15   8         23.35          0.00       130.12 o                         
 -21  15   8       2161.99       2244.32       235.01 o                         
 -20  15   8        111.05          0.00       130.25 o                         
 -19  15   8          0.54          0.00       117.43 o                         
 -18  15   8          8.69          0.00       120.26 o                         
 -17  15   8       1375.77       1340.49       179.03 o                         
 -16  15   8        129.79        194.11       110.74 o                         
 -15  15   8       4405.23       4073.01       255.59 o                         
 -14  15   8        458.25        351.26       135.21 o                         
 -13  15   8        257.51        142.98       114.74 o                         
 -12  15   8      11715.81      11629.21       452.73 o                         
 -11  15   8       2544.77       2511.67       189.92 o                         
 -10  15   8         41.33        100.35        97.69 o                         
  -9  15   8       4719.38       4304.67       309.01 o                         
  -8  15   8        299.52        328.77        91.03 o                         
  -7  15   8       2111.00       2286.05       162.41 o                         
  -6  15   8      14766.31      14089.98       363.72 o                         
  -5  15   8       1545.50       1778.47       137.83 o                         
  -4  15   8          0.02          0.00        71.62 o                         
  -3  15   8       8999.77       8423.38       421.87 o                         
  -2  15   8         92.19         23.91        87.43 o                         
  -1  15   8          0.79         82.92       131.08 o                         
   0  15   8       4870.37       5084.41       246.22 o                         
   1  15   8          1.17          5.43        84.04 o                         
   2  15   8        226.27        605.93       268.45 o                         
   3  15   8       4870.14       4677.59       534.73 o                         
   4  15   8        196.52        692.85       286.45 o                         
   5  15   8          2.27          0.00       236.24 o                         
   6  15   8       2094.62       1217.43       327.72 o                         
   7  15   8        523.93        402.66       286.84 o                         
 -21  16   8       1405.50       1336.45       201.06 o                         
 -20  16   8       3072.87       2624.56       245.83 o                         
 -19  16   8          0.05          0.00       112.65 o                         
 -18  16   8        187.95        164.50       114.66 o                         
 -17  16   8       1684.32       1362.46       208.04 o                         
 -16  16   8         18.81          0.00       140.05 o                         
 -15  16   8        691.50        909.19       217.55 o                         
 -14  16   8       4286.49       4110.19       388.36 o                         
 -13  16   8         43.45          0.00       115.42 o                         
 -12  16   8        167.29        192.37       113.57 o                         
 -11  16   8       4842.25       4837.49       258.31 o                         
 -10  16   8        425.52        749.71       138.88 o                         
  -9  16   8        817.86        809.54       120.14 o                         
  -8  16   8      16022.45      18169.88       444.79 o                         
  -7  16   8       1901.80       1741.80       209.34 o                         
  -6  16   8       1054.32       1254.23       133.40 o                         
  -5  16   8      12070.12      13223.43       365.09 o                         
  -4  16   8         79.78        158.10       156.60 o                         
  -3  16   8        327.97        527.72       168.09 o                         
  -2  16   8       5492.68       5549.38       266.14 o                         
  -1  16   8         98.80        267.79       128.80 o                         
   0  16   8        366.03        484.31       182.80 o                         
   1  16   8       8094.84       8831.72       710.34 o                         
   2  16   8         90.14          0.00       249.27 o                         
   3  16   8        100.10        154.17       218.02 o                         
   4  16   8        709.71        782.71       284.35 o                         
   5  16   8         17.11          0.00       216.93 o                         
 -21  17   8         61.50          0.00       130.88 o                         
 -20  17   8        327.12        558.38       149.27 o                         
 -19  17   8       1294.03       1680.08       289.02 o                         
 -18  17   8          2.77         34.39       116.57 o                         
 -17  17   8         14.10          0.00       156.49 o                         
 -16  17   8       3846.21       3460.88       304.96 o                         
 -15  17   8          0.43          6.26       248.26 o                         
 -14  17   8          2.58          0.00       101.28 o                         
 -13  17   8       5368.82       5415.98       285.68 o                         
 -12  17   8         58.51         24.34       129.81 o                         
 -11  17   8       2151.58       1818.96       217.02 o                         
 -10  17   8        844.75        966.09       202.00 o                         
  -9  17   8        877.25        804.30       164.10 o                         
  -8  17   8        810.83        779.81       122.83 o                         
  -7  17   8       3883.08       3427.87       303.72 o                         
  -6  17   8       5706.43       5687.61       523.10 o                         
  -5  17   8        460.92        536.15       148.08 o                         
  -4  17   8       5599.96       5492.75       479.13 o                         
  -3  17   8        512.52        763.72       185.72 o                         
  -2  17   8        501.15        687.20       170.31 o                         
  -1  17   8       3404.67       3889.60       300.68 o                         
   0  17   8        294.70         63.05       240.90 o                         
   1  17   8         30.52          0.00       277.99 o                         
   2  17   8       2888.15       2711.07       463.90 o                         
   3  17   8         11.32        160.63       229.89 o                         
   4  17   8        194.74        220.27       237.84 o                         
 -20  18   8        716.83        897.11       248.15 o                         
 -19  18   8          0.60          0.00       160.03 o                         
 -18  18   8       2384.89       2152.93       269.15 o                         
 -17  18   8        655.59        610.71       162.22 o                         
 -16  18   8        850.94        996.86       190.24 o                         
 -15  18   8       1071.99       1184.37       167.76 o                         
 -14  18   8        502.81        587.72       151.10 o                         
 -13  18   8          3.08          6.68       176.23 o                         
 -12  18   8       1458.80       1543.35       173.55 o                         
 -11  18   8        806.60        912.04       187.47 o                         
 -10  18   8         12.98          0.00       505.79 o                         
  -9  18   8       2444.03       2400.45       282.14 o                         
  -8  18   8          5.45          0.00       137.66 o                         
  -7  18   8         94.90        173.76       238.83 o                         
  -6  18   8       2590.70       2850.28       283.71 o                         
  -5  18   8       1146.92       1307.41       213.44 o                         
  -4  18   8        271.66        160.87       148.96 o                         
  -3  18   8       8067.57       8566.04       454.18 o                         
  -2  18   8         45.41         26.72       126.90 o                         
  -1  18   8        308.05        140.87       224.77 o                         
   0  18   8       2182.63       2618.13       461.67 o                         
   1  18   8         81.18        366.86       275.53 o                         
   2  18   8        120.58          0.00       245.07 o                         
 -19  19   8        647.59        942.32       216.91 o                         
 -18  19   8        817.13        961.11       360.08 o                         
 -17  19   8       2651.60       3055.01       351.09 o                         
 -16  19   8        208.53        336.61       221.25 o                         
 -15  19   8       1582.99       1787.68       277.29 o                         
 -14  19   8       2011.38       2049.09       286.89 o                         
 -13  19   8        175.24         24.13       174.88 o                         
 -12  19   8         13.51        127.54       174.73 o                         
 -11  19   8        926.79       1233.19       231.87 o                         
 -10  19   8        239.32        250.69       175.68 o                         
  -9  19   8       1141.87        672.89       186.66 o                         
  -8  19   8       6320.74       6696.95       527.32 o                         
  -7  19   8        309.96        222.89       148.35 o                         
  -6  19   8        254.69        300.99       138.46 o                         
  -5  19   8       5779.51       5932.84       403.58 o                         
  -4  19   8        766.88        776.07       196.78 o                         
  -3  19   8        151.59        141.94       135.80 o                         
  -2  19   8       1733.79       1503.28       346.83 o                         
  -1  19   8        196.13         88.25       226.05 o                         
   0  19   8         10.36          0.00       227.05 o                         
 -18  20   8        244.26        204.35       247.47 o                         
 -17  20   8        641.13        739.50       217.44 o                         
 -16  20   8       3481.93       3522.66       662.03 o                         
 -15  20   8          4.52          0.00       164.52 o                         
 -14  20   8        387.60        619.79       208.48 o                         
 -13  20   8       1145.34       1182.52       326.44 o                         
 -12  20   8         31.32         45.46       170.95 o                         
 -11  20   8         87.58        262.70       168.16 o                         
 -10  20   8       4141.67       4218.86       395.51 o                         
  -9  20   8        549.08        770.75       227.87 o                         
  -8  20   8         46.70         45.10       153.79 o                         
  -7  20   8       1780.62       2144.59       277.55 o                         
  -6  20   8        520.02        423.79       170.11 o                         
  -5  20   8          4.59         47.30       144.16 o                         
  -4  20   8       1374.49       1314.71       219.21 o                         
  -3  20   8        125.90        562.23       313.64 o                         
  -2  20   8         45.93          0.00       208.27 o                         
 -17  21   8         36.61          0.00       176.65 o                         
 -16  21   8       1300.20       1720.19       294.40 o                         
 -15  21   8       4071.63       4120.23       409.90 o                         
 -14  21   8        217.41        107.78       156.64 o                         
 -13  21   8        102.07          0.00       185.92 o                         
 -12  21   8       1392.86       1830.06       280.34 o                         
 -11  21   8        262.81        141.29       163.73 o                         
 -10  21   8        132.58         95.25       152.72 o                         
  -9  21   8       3464.03       3490.49       346.99 o                         
  -8  21   8          2.75          0.00       159.61 o                         
  -7  21   8        239.46        441.77       187.13 o                         
  -6  21   8        672.09        574.73       177.46 o                         
  -5  21   8          3.11        171.39       158.66 o                         
  -4  21   8        128.46        297.70       277.63 o                         
 -15  22   8         13.24          0.00       182.84 o                         
 -14  22   8       2499.69       2442.14       338.02 o                         
 -13  22   8        752.95        940.13       637.05 o                         
 -12  22   8          4.58          0.00       207.70 o                         
 -11  22   8       1367.90       1610.27       273.90 o                         
 -10  22   8         68.67        169.91       272.27 o                         
  -9  22   8        383.48        200.92       231.77 o                         
  -8  22   8        567.08        892.66       198.44 o                         
  -7  22   8          0.23          0.00       149.32 o                         
   0   0   9      27455.71      49971.46       423.58 o                         
  -1   1   9       2387.52       2847.25        65.93 o                         
   1   1   9        314.43        510.16        42.62 o                         
  -3   2   9      75633.60      71361.74       353.56 o                         
  -2   2   9        167.71        240.60        36.64 o                         
  -1   2   9         68.49        225.02        57.96 o                         
   0   2   9        751.18        614.05        65.64 o                         
   1   2   9      23884.46      28418.42       277.90 o                         
   2   2   9       3511.01       4637.91       131.65 o                         
  -5   3   9      19777.11      18779.61       304.93 o                         
  -4   3   9       4097.15       4918.30       130.66 o                         
  -2   3   9       6925.48       8538.24       133.80 o                         
  -1   3   9      18168.62      19335.70       161.86 o                         
   0   3   9        302.11        253.89        51.71 o                         
   1   3   9      37339.51      38082.10       753.59 o                         
   2   3   9        412.39        984.81        93.02 o                         
   3   3   9        862.14        621.48        99.92 o                         
  -7   4   9       1231.87       1431.97       155.23 o                         
  -6   4   9        150.15        125.94        42.62 o                         
  -5   4   9        250.04        526.83        68.88 o                         
  -4   4   9       2192.29       2767.68       109.93 o                         
  -3   4   9       2003.25        765.42        47.22 o                         
  -2   4   9       1185.00        776.20        61.39 o                         
  -1   4   9       1193.95        504.63        85.67 o                         
   0   4   9         50.02        299.68        70.57 o                         
   1   4   9        960.52        857.34        94.04 o                         
   2   4   9        253.36        176.32        62.01 o                         
   3   4   9       2041.96       2604.16       121.20 o                         
   4   4   9       2067.43       2248.61       206.63 o                         
  -9   5   9         77.95         28.21        66.65 o                         
  -8   5   9      14056.87      14174.65       375.51 o                         
  -7   5   9        640.51        993.12       129.92 o                         
  -6   5   9         10.23         59.86        75.62 o                         
  -5   5   9       1873.21       1772.22       128.58 o                         
  -4   5   9        108.72        417.14        64.87 o                         
  -3   5   9       4165.29       4706.42       119.54 o                         
  -2   5   9        921.19        996.14        91.54 o                         
  -1   5   9       2122.83       2578.15       114.19 o                         
   0   5   9       2834.21       2176.67       109.44 o                         
   1   5   9       3977.15       4271.42       144.30 o                         
   2   5   9        642.13       1328.79       100.01 o                         
   3   5   9        121.93        244.04        73.19 o                         
   4   5   9        689.46       1025.61       106.55 o                         
   5   5   9       1190.78       1777.45       134.39 o                         
 -11   6   9       1272.70       1175.74       106.49 o                         
 -10   6   9       2345.59       2480.48       209.41 o                         
  -9   6   9        609.35        639.58       146.17 o                         
  -8   6   9        571.07        904.42       146.00 o                         
  -7   6   9       2902.25       3357.40       221.57 o                         
  -6   6   9         44.11         78.18        88.50 o                         
  -5   6   9       1858.77       1500.86        90.53 o                         
  -4   6   9       8131.45       8470.23       140.34 o                         
  -3   6   9       1323.42       1161.51       123.46 o                         
  -2   6   9       6583.93       5450.30       159.50 o                         
  -1   6   9       2264.01       2283.94       102.24 o                         
   0   6   9        354.37         31.37        30.89 o                         
   1   6   9       3903.09       3639.15       106.03 o                         
   2   6   9        404.37       1210.73       120.81 o                         
   3   6   9        309.90       1105.49       155.38 o                         
   4   6   9       1531.84       1442.79       115.49 o                         
   5   6   9         43.90          0.00        57.56 o                         
   6   6   9       1078.81       1356.18       120.75 o                         
 -13   7   9       3114.97       3005.58       165.81 o                         
 -12   7   9        315.43        298.88        76.09 o                         
 -11   7   9        380.81        508.63       125.04 o                         
 -10   7   9       2802.33       3213.21       232.63 o                         
  -9   7   9       2425.54       2935.39       269.96 o                         
  -8   7   9       4633.90       4660.77       263.01 o                         
  -7   7   9       1455.59       1850.81       141.99 o                         
  -6   7   9       4273.66       3815.40       131.35 o                         
  -5   7   9       1521.66       1688.58        79.53 o                         
  -4   7   9         12.38         95.01        40.61 o                         
  -3   7   9       2507.35       3591.44       147.87 o                         
  -2   7   9        536.72        615.49        90.87 o                         
  -1   7   9       2673.06       2661.39       120.31 o                         
   0   7   9       7355.26       8325.42       140.63 o                         
   1   7   9        727.05        816.57        62.28 o                         
   2   7   9       4924.27       4068.76       140.88 o                         
   3   7   9        740.85        600.30        70.38 o                         
   4   7   9        539.24        718.32        93.11 o                         
   5   7   9         62.83        137.63        66.60 o                         
   6   7   9        627.51        759.44       141.06 o                         
   7   7   9        888.70        675.05       154.13 o                         
 -15   8   9       1621.82       1416.40       202.24 o                         
 -14   8   9          5.14          0.00       111.26 o                         
 -13   8   9         24.85         29.26        59.35 o                         
 -12   8   9        585.09        813.85       146.60 o                         
 -11   8   9        739.30        790.28       142.66 o                         
 -10   8   9       2660.78       3093.86       238.71 o                         
  -9   8   9         37.71        328.83       122.50 o                         
  -8   8   9       4734.00       5591.46       287.64 o                         
  -7   8   9       4709.26       5089.06       135.37 o                         
  -6   8   9         97.06        384.48        71.27 o                         
  -5   8   9       2260.22       2135.40       141.50 o                         
  -4   8   9       1722.39       1529.70       118.87 o                         
  -3   8   9       5185.66       5473.56       165.38 o                         
  -2   8   9       1308.27       1629.55        98.86 o                         
  -1   8   9         45.27          0.00        47.31 o                         
   0   8   9       1535.66       2524.75        85.07 o                         
   1   8   9       3550.99       3980.89       151.84 o                         
   2   8   9        843.18        667.29        76.41 o                         
   3   8   9       2453.85       2189.52       114.46 o                         
   4   8   9        871.09        815.68        83.62 o                         
   5   8   9        336.12        276.60        71.45 o                         
   6   8   9        709.30        849.94       264.01 o                         
   7   8   9         95.45        119.85       196.50 o                         
   8   8   9        704.81        834.84       171.52 o                         
 -17   9   9        491.15        230.10       156.65 o                         
 -16   9   9          9.61          0.00       141.28 o                         
 -15   9   9        501.14        823.67       325.38 o                         
 -14   9   9       3909.50       4000.44       508.17 o                         
 -13   9   9       5335.26       5431.76       331.42 o                         
 -12   9   9        127.87         94.34       111.31 o                         
 -11   9   9        464.12        647.26       147.95 o                         
 -10   9   9        991.04       1138.14       208.72 o                         
  -9   9   9        749.68       1071.78       149.43 o                         
  -8   9   9       3639.88       3858.37       162.51 o                         
  -7   9   9        313.71        835.40        93.35 o                         
  -6   9   9       1150.08       1508.06       100.18 o                         
  -5   9   9         22.01          0.00        69.28 o                         
  -4   9   9        126.24        111.61        50.49 o                         
  -3   9   9        610.91        600.60        71.54 o                         
  -2   9   9       3101.40       2219.40        77.98 o                         
  -1   9   9       1908.21       1803.76        80.03 o                         
   0   9   9        866.33       1344.74       155.38 o                         
   1   9   9       5388.09       6212.59       219.55 o                         
   2   9   9       2386.68       2128.84       131.47 o                         
   3   9   9        581.82        575.60       109.53 o                         
   4   9   9       2090.60       2069.34       144.63 o                         
   5   9   9        382.03        644.33       154.70 o                         
   6   9   9         38.92        256.91       205.49 o                         
   7   9   9        452.54        479.96       158.51 o                         
   8   9   9        739.38       1004.62       193.25 o                         
   9   9   9         24.30        137.20       144.76 o                         
 -19  10   9        125.86        305.91       155.10 o                         
 -18  10   9         49.20        151.85       141.29 o                         
 -17  10   9        385.80        515.72       172.76 o                         
 -16  10   9        416.03        527.41       171.01 o                         
 -15  10   9       5395.72       5430.19       354.84 o                         
 -14  10   9       1026.30        835.09       180.88 o                         
 -13  10   9       6099.41       6631.48       369.07 o                         
 -12  10   9       3071.47       2783.16       190.29 o                         
 -11  10   9        147.34        126.60        87.35 o                         
 -10  10   9       2896.70       2841.66       183.03 o                         
  -9  10   9       1044.98       1244.08       116.58 o                         
  -8  10   9        497.26        971.69        80.95 o                         
  -7  10   9       4263.04       3972.73       156.35 o                         
  -6  10   9        445.31        632.00        80.57 o                         
  -5  10   9        318.82        467.60        79.30 o                         
  -4  10   9       1380.23       1387.90        87.96 o                         
  -3  10   9       1961.78       1933.04        65.24 o                         
  -2  10   9         30.81        125.50        38.96 o                         
  -1  10   9       6526.78       6611.56       174.67 o                         
   0  10   9       6159.95       6462.67       160.48 o                         
   1  10   9       1379.19       1625.45       101.14 o                         
   2  10   9       1592.55       1311.65       157.36 o                         
   3  10   9        282.73        479.08       122.60 o                         
   4  10   9       2767.26       2844.59       235.75 o                         
   5  10   9        146.54          0.00       107.26 o                         
   6  10   9        918.56        864.11       162.21 o                         
   7  10   9         74.32        313.29       237.89 o                         
   8  10   9        439.29        335.03       316.98 o                         
   9  10   9        261.05        404.17       179.98 o                         
  10  10   9         48.96          0.00       189.22 o                         
 -21  11   9        222.92        121.08       146.50 o                         
 -20  11   9        180.64        269.28       155.58 o                         
 -19  11   9       1267.65       1211.99       594.10 o                         
 -18  11   9        280.78        201.73       138.18 o                         
 -17  11   9        245.96        355.56       163.54 o                         
 -16  11   9        526.09        753.02       142.04 o                         
 -15  11   9        211.09        313.36       152.61 o                         
 -14  11   9       2499.77       2188.07       184.70 o                         
 -13  11   9         48.80        242.39       101.58 o                         
 -12  11   9          4.56         18.69        96.87 o                         
 -11  11   9        125.75        265.00        98.03 o                         
 -10  11   9        768.81       1117.50       133.95 o                         
  -9  11   9       3721.99       3214.93       167.67 o                         
  -8  11   9         41.60        245.09        81.95 o                         
  -7  11   9        287.79        559.01        94.88 o                         
  -6  11   9        683.32        672.58        86.36 o                         
  -5  11   9        695.19        797.31        62.75 o                         
  -4  11   9       2265.19       2193.17        78.10 o                         
  -3  11   9        805.02        985.35       139.35 o                         
  -2  11   9        234.18        118.49        45.26 o                         
  -1  11   9         63.54        138.98        45.74 o                         
   0  11   9       4200.59       3875.55       151.91 o                         
   1  11   9        197.05        153.79        50.39 o                         
   2  11   9       1299.01       1004.99       106.84 o                         
   3  11   9       1538.46       1478.43       228.26 o                         
   4  11   9         15.11        263.41       123.31 o                         
   5  11   9       1694.51       1642.63       209.23 o                         
   6  11   9        561.86        649.89       160.59 o                         
   7  11   9       2550.50       3095.65       303.43 o                         
   8  11   9        158.90        262.10       139.18 o                         
   9  11   9        152.55         84.86       151.29 o                         
  10  11   9          0.57         44.98       193.16 o                         
  11  11   9        117.07        105.25       151.95 o                         
 -22  12   9         46.97         81.98       109.84 o                         
 -21  12   9         26.67         12.39       105.70 o                         
 -20  12   9         23.43          0.00       111.75 o                         
 -19  12   9          2.66        225.74       116.49 o                         
 -18  12   9       2633.76       3118.35       248.10 o                         
 -17  12   9         44.48          0.00       111.83 o                         
 -16  12   9        594.44        859.19       143.76 o                         
 -15  12   9        162.39        303.39       108.92 o                         
 -14  12   9       1037.99        889.17       138.44 o                         
 -13  12   9        157.29        250.09       164.10 o                         
 -12  12   9       3040.69       2838.39       198.83 o                         
 -11  12   9        166.01        191.32        86.49 o                         
 -10  12   9        608.57        788.41        79.69 o                         
  -9  12   9        109.01        151.94        87.42 o                         
  -8  12   9       1247.28       1157.86       116.11 o                         
  -7  12   9         65.25        138.72        90.87 o                         
  -6  12   9        349.23        407.39        52.11 o                         
  -5  12   9       2663.95       2277.47       119.63 o                         
  -4  12   9         27.45        109.10        39.72 o                         
  -3  12   9          1.27          0.00        41.94 o                         
  -2  12   9       2788.34       2700.26       126.54 o                         
  -1  12   9        135.78        160.27        55.32 o                         
   0  12   9        362.72        407.33        77.99 o                         
   1  12   9        291.80        335.19        70.38 o                         
   2  12   9        915.51       1043.74       126.88 o                         
   3  12   9        250.34        171.05       103.64 o                         
   4  12   9       2404.78       2227.74       228.09 o                         
   5  12   9       1814.26       1617.15       201.68 o                         
   6  12   9         20.81        271.39       142.00 o                         
   7  12   9       1673.06       1367.84       214.33 o                         
   8  12   9        567.54        515.10       303.69 o                         
   9  12   9        523.17        502.19       197.35 o                         
  10  12   9        896.80       1052.40       217.30 o                         
 -22  13   9        249.98        405.28       146.91 o                         
 -21  13   9         60.63         59.80       120.33 o                         
 -20  13   9        312.11        209.83       124.70 o                         
 -19  13   9          7.56        103.56       113.56 o                         
 -18  13   9        869.29        758.50       143.43 o                         
 -17  13   9        684.61        613.83       139.48 o                         
 -16  13   9          1.83          0.00       114.47 o                         
 -15  13   9        138.64         77.45       178.30 o                         
 -14  13   9        126.85         90.35       105.27 o                         
 -13  13   9          2.96        184.54        93.46 o                         
 -12  13   9        128.86        172.14       108.27 o                         
 -11  13   9        140.73        226.01        96.95 o                         
 -10  13   9       1138.28       1312.34       169.11 o                         
  -9  13   9        803.78        501.42        96.80 o                         
  -8  13   9          8.50         88.92        77.34 o                         
  -7  13   9       2580.32       2386.59        99.84 o                         
  -6  13   9       3529.39       3058.96       281.83 o                         
  -5  13   9        227.36        243.18        52.67 o                         
  -4  13   9          7.07        174.65        66.27 o                         
  -3  13   9       1250.66       1442.45       118.22 o                         
  -2  13   9        624.01        484.82       115.37 o                         
  -1  13   9         34.55        145.21       102.92 o                         
   0  13   9       2573.30       2279.50       171.16 o                         
   1  13   9        297.67        568.46        84.76 o                         
   2  13   9       2658.28       2964.97       188.39 o                         
   3  13   9        260.35        241.30       119.34 o                         
   4  13   9        179.57        164.32       107.83 o                         
   5  13   9       2108.32       2327.74       247.57 o                         
   6  13   9       1937.98       1850.68       237.54 o                         
   7  13   9        120.82        129.10       231.11 o                         
   8  13   9        331.34        104.14       219.76 o                         
   9  13   9         45.09         21.01       227.26 o                         
 -22  14   9        110.55         43.27       143.04 o                         
 -21  14   9        236.39        230.95       140.60 o                         
 -20  14   9        835.50        556.62       175.87 o                         
 -19  14   9       1257.85       1216.28       183.78 o                         
 -18  14   9         15.27         20.58       122.81 o                         
 -17  14   9        104.60        211.98       158.77 o                         
 -16  14   9         35.77         33.75       109.35 o                         
 -15  14   9        250.80        348.02       116.97 o                         
 -14  14   9         37.99        124.06       103.99 o                         
 -13  14   9         51.92        130.58       103.25 o                         
 -12  14   9        585.33        698.77       116.72 o                         
 -11  14   9        288.12        112.80       103.10 o                         
 -10  14   9        240.02        213.56        92.33 o                         
  -9  14   9       2393.55       2674.00       216.37 o                         
  -8  14   9       1417.62       1380.64       117.65 o                         
  -7  14   9       2884.36       2944.78       169.27 o                         
  -6  14   9         33.29         32.12        87.32 o                         
  -5  14   9        443.77        472.33        82.92 o                         
  -4  14   9        757.04        699.12       154.47 o                         
  -3  14   9          5.25         42.35        96.49 o                         
  -2  14   9       1370.64       1524.58       151.30 o                         
  -1  14   9        386.38        514.70       104.52 o                         
   0  14   9        375.54        280.11        90.88 o                         
   1  14   9         72.21         44.95       155.23 o                         
   2  14   9        105.16         67.58       136.73 o                         
   3  14   9        784.03        691.15       196.37 o                         
   4  14   9        214.11        248.57       122.45 o                         
   5  14   9          8.22        259.26       279.34 o                         
   6  14   9         13.22          0.00       272.71 o                         
   7  14   9        388.04        507.14       288.16 o                         
   8  14   9        328.67        212.76       227.60 o                         
 -21  15   9        151.15        208.90       156.61 o                         
 -20  15   9         78.38        140.32       130.56 o                         
 -19  15   9        268.68        523.23       144.00 o                         
 -18  15   9         77.03        214.74       125.97 o                         
 -17  15   9       1012.95       1059.10       150.25 o                         
 -16  15   9         26.59         30.90       103.85 o                         
 -15  15   9        100.52        165.87       101.34 o                         
 -14  15   9        948.72        774.15       136.53 o                         
 -13  15   9          0.96         37.05       120.52 o                         
 -12  15   9       4078.50       3556.74       228.58 o                         
 -11  15   9       1021.00       1039.71       160.26 o                         
 -10  15   9         83.45         85.82        91.11 o                         
  -9  15   9         37.32         53.01        81.16 o                         
  -8  15   9       2075.54       2280.56       163.72 o                         
  -7  15   9       2690.78       2895.58       289.96 o                         
  -6  15   9       2915.24       2825.43       171.05 o                         
  -5  15   9          5.33         69.75        81.82 o                         
  -4  15   9       1075.29        750.91       166.11 o                         
  -3  15   9        166.49        164.53       171.97 o                         
  -2  15   9         11.45          0.00        94.25 o                         
  -1  15   9        187.39         56.98        84.45 o                         
   0  15   9        599.93        281.05       126.31 o                         
   1  15   9       1826.70       2466.49       239.99 o                         
   2  15   9         15.48         54.60       193.30 o                         
   3  15   9         19.96        258.19       210.80 o                         
   4  15   9        997.49       1438.19       343.18 o                         
   5  15   9        224.97        309.00       224.92 o                         
   6  15   9        117.38          0.00       211.47 o                         
 -21  16   9        724.28        471.60       176.92 o                         
 -20  16   9        216.01        261.95       163.18 o                         
 -19  16   9         55.15        176.39       184.89 o                         
 -18  16   9        318.25        513.02       143.28 o                         
 -17  16   9         87.13        204.59       115.05 o                         
 -16  16   9        369.85        297.38       122.03 o                         
 -15  16   9         64.58        121.17       215.39 o                         
 -14  16   9         15.67         44.31       253.76 o                         
 -13  16   9        141.08        165.32       106.59 o                         
 -12  16   9         91.53         68.44       182.26 o                         
 -11  16   9        943.96       1005.03       142.41 o                         
 -10  16   9         22.99         20.60        97.50 o                         
  -9  16   9        293.69        525.52       112.24 o                         
  -8  16   9         97.16        185.28        90.78 o                         
  -7  16   9       2169.04       2275.82       166.19 o                         
  -6  16   9       4284.52       3589.85       231.64 o                         
  -5  16   9         70.02         74.53       142.15 o                         
  -4  16   9       1364.29       1162.55       197.36 o                         
  -3  16   9         65.75         10.07       134.02 o                         
  -2  16   9        363.18        224.06       138.87 o                         
  -1  16   9        831.81        853.38       126.60 o                         
   0  16   9         36.76          0.00       192.03 o                         
   1  16   9       1119.03       1367.51       336.78 o                         
   2  16   9       2826.70       2423.35       414.95 o                         
   3  16   9        196.50        384.67       273.76 o                         
   4  16   9         13.26          0.00       281.37 o                         
   5  16   9         83.26         18.90       229.86 o                         
 -21  17   9         64.71          0.00       142.86 o                         
 -20  17   9        508.91        823.81       175.34 o                         
 -19  17   9         16.10          0.00       194.36 o                         
 -18  17   9        607.26        554.45       236.31 o                         
 -17  17   9          5.26        170.58       118.62 o                         
 -16  17   9         84.11         63.51       120.95 o                         
 -15  17   9        162.13        322.06       146.15 o                         
 -14  17   9         33.88        302.45       120.43 o                         
 -13  17   9        776.25        686.93       137.79 o                         
 -12  17   9         55.44         50.83       102.06 o                         
 -11  17   9       1148.08       1024.33       139.46 o                         
 -10  17   9        185.76        286.69       103.79 o                         
  -9  17   9         17.05          0.00       185.15 o                         
  -8  17   9        353.43        589.29       173.55 o                         
  -7  17   9        328.54        328.76       245.27 o                         
  -6  17   9        790.76        726.94       199.68 o                         
  -5  17   9        483.78        256.35       142.05 o                         
  -4  17   9         17.69          0.00       130.07 o                         
  -3  17   9        327.50        219.96       126.44 o                         
  -2  17   9       1521.39        735.20       160.96 o                         
  -1  17   9        713.08        926.31       185.26 o                         
   0  17   9       1712.92       1700.44       388.74 o                         
   1  17   9        153.99        300.63       215.19 o                         
   2  17   9        566.29        758.50       292.18 o                         
   3  17   9         74.98        234.29       235.61 o                         
   4  17   9          0.59         53.94       205.53 o                         
 -20  18   9          5.15          0.00       182.21 o                         
 -19  18   9        220.31        230.95       119.88 o                         
 -18  18   9        122.25        214.18       157.86 o                         
 -17  18   9        600.95        615.53       164.39 o                         
 -16  18   9       1104.75       1127.50       234.20 o                         
 -15  18   9        274.31        271.46       122.31 o                         
 -14  18   9         64.24         44.09       103.44 o                         
 -13  18   9        237.11        342.98       174.04 o                         
 -12  18   9         33.56          0.00       147.18 o                         
 -11  18   9          8.68          0.00       140.54 o                         
 -10  18   9       1175.39       1274.40       327.97 o                         
  -9  18   9        118.95        188.47       149.62 o                         
  -8  18   9        570.38        938.00       212.33 o                         
  -7  18   9        118.26        262.04       152.88 o                         
  -6  18   9        200.09        273.48       149.15 o                         
  -5  18   9        294.69        366.39       176.45 o                         
  -4  18   9       2116.56       2142.84       260.41 o                         
  -3  18   9        132.60          0.00       126.94 o                         
  -2  18   9       2036.91       2210.79       259.70 o                         
  -1  18   9        607.18        701.13       293.28 o                         
   0  18   9        554.75        672.58       277.13 o                         
   1  18   9         61.16          0.00       217.38 o                         
   2  18   9         94.90         27.16       211.34 o                         
 -19  19   9         97.55          0.00       228.20 o                         
 -18  19   9       1401.14       1650.56       406.35 o                         
 -17  19   9        136.87        403.18       191.90 o                         
 -16  19   9        338.55        521.99       186.50 o                         
 -15  19   9       2675.71       3010.03       349.40 o                         
 -14  19   9        496.78        527.54       191.68 o                         
 -13  19   9         43.14         18.91       143.14 o                         
 -12  19   9         36.31          0.00       145.71 o                         
 -11  19   9        467.20        357.34       201.78 o                         
 -10  19   9        266.45        300.68       144.88 o                         
  -9  19   9         46.98        178.77       163.36 o                         
  -8  19   9        543.60        349.79       184.24 o                         
  -7  19   9        120.52        244.73       176.61 o                         
  -6  19   9        435.92        603.38       185.74 o                         
  -5  19   9        367.77        546.42       169.92 o                         
  -4  19   9        215.43        234.33       151.05 o                         
  -3  19   9         50.29          0.00       223.65 o                         
  -2  19   9        734.94        810.59       300.49 o                         
  -1  19   9          7.05          0.00       237.81 o                         
   0  19   9        650.30        428.61       302.69 o                         
 -18  20   9        235.48        472.25       374.80 o                         
 -17  20   9        766.01       1116.64       269.06 o                         
 -16  20   9        342.76        207.93       193.09 o                         
 -15  20   9        306.65        329.48       179.19 o                         
 -14  20   9        772.52        810.47       212.48 o                         
 -13  20   9        231.61        293.58       165.17 o                         
 -12  20   9        190.02        300.83       180.17 o                         
 -11  20   9        350.70        371.02       248.33 o                         
 -10  20   9         17.43          0.00       278.84 o                         
  -9  20   9          1.13          0.00       168.43 o                         
  -8  20   9         15.26          0.00       144.39 o                         
  -7  20   9        188.81        407.61       173.96 o                         
  -6  20   9          1.19         23.96       178.44 o                         
  -5  20   9          7.47          0.00       143.31 o                         
  -4  20   9         43.92          0.00       186.54 o                         
  -3  20   9         70.93        154.92       267.27 o                         
  -2  20   9        138.41        265.30       217.66 o                         
 -17  21   9        157.87        331.21       182.84 o                         
 -16  21   9       1038.16       1240.02       283.13 o                         
 -15  21   9       1779.82       1959.75       307.26 o                         
 -14  21   9        322.54        688.44       287.93 o                         
 -13  21   9         23.07          0.00       180.89 o                         
 -12  21   9         25.77        144.48       170.88 o                         
 -11  21   9         44.23        122.54       159.03 o                         
 -10  21   9        519.49        312.48       165.21 o                         
  -9  21   9        444.88        420.81       178.48 o                         
  -8  21   9        206.71         68.74       149.13 o                         
  -7  21   9        659.00        382.39       281.73 o                         
  -6  21   9          4.82        263.90       160.95 o                         
  -5  21   9         67.98        265.80       287.56 o                         
  -4  21   9        183.32        277.34       240.06 o                         
 -14  22   9        131.87          0.00       205.51 o                         
 -13  22   9         21.91        216.99       319.16 o                         
 -12  22   9         46.72        340.09       167.99 o                         
 -11  22   9        302.45        380.29       196.92 o                         
 -10  22   9        188.40        205.69       171.34 o                         
  -9  22   9        904.64        998.80       367.58 o                         
  -8  22   9         21.99        154.35       158.13 o                         
   0   0  10      35047.21      15602.78       349.66 o                         
  -1   1  10       5832.92       4501.22        83.74 o                         
   0   1  10      17849.54      21012.88       174.64 o                         
   1   1  10       5740.33       6837.00       141.76 o                         
  -3   2  10       2680.66       2651.06       105.80 o                         
  -2   2  10      19973.12      21788.83       199.06 o                         
  -1   2  10      61061.47      51267.63       264.34 o                         
   0   2  10      41255.69      45369.71       334.41 o                         
   1   2  10       6722.17       6724.16       131.72 o                         
   2   2  10       2542.01       3137.17       126.57 o                         
  -5   3  10       6014.30       5939.19       134.30 o                         
  -4   3  10      16194.95      14807.80       200.01 o                         
  -3   3  10       1842.83       1396.95        59.96 o                         
  -2   3  10      10052.82       9365.81       129.54 o                         
  -1   3  10      34468.25      35152.27       232.99 o                         
   0   3  10       4394.11       6122.81       106.93 o                         
   1   3  10      26982.98      29033.48       285.60 o                         
   2   3  10       6737.35       5645.60       145.99 o                         
   3   3  10       1802.13       2106.96       105.34 o                         
  -7   4  10       9827.83       9993.55       349.17 o                         
  -6   4  10       8611.91       7446.03       168.88 o                         
  -5   4  10      10045.70       8612.64       179.33 o                         
  -4   4  10      23285.01      27776.40       318.80 o                         
  -3   4  10      11270.34      11396.74       184.03 o                         
  -2   4  10       2819.95       1577.31        57.08 o                         
  -1   4  10       1863.56       1501.82        99.13 o                         
   0   4  10      12519.59      13716.79       247.27 o                         
   1   4  10        775.38       1447.94       121.80 o                         
   2   4  10       7236.17       6995.83       148.28 o                         
   3   4  10       7818.69       8796.60       251.24 o                         
   4   4  10        277.39        360.92        82.06 o                         
  -9   5  10       5639.36       5385.61       278.72 o                         
  -8   5  10       7667.28       6437.65       173.23 o                         
  -7   5  10      17894.23      15660.11       338.84 o                         
  -6   5  10      14915.91      15546.68       339.75 o                         
  -5   5  10      36614.23      36865.57       492.42 o                         
  -4   5  10      19182.15      17101.75       263.25 o                         
  -3   5  10       3610.68       4038.08        88.34 o                         
  -2   5  10        506.50        442.72        59.52 o                         
  -1   5  10       7057.68       5147.45       159.97 o                         
   0   5  10        232.91         87.55        44.17 o                         
   1   5  10       7328.76       6988.07       345.55 o                         
   2   5  10       3329.83       4450.33       159.94 o                         
   3   5  10       2339.19       1631.72       125.81 o                         
   4   5  10      18975.56      17040.71       361.18 o                         
   5   5  10       5168.33       4215.94       192.38 o                         
 -11   6  10       8898.07       8489.23       352.76 o                         
 -10   6  10       6154.10       5871.47       226.39 o                         
  -9   6  10      22572.35      24290.52       581.24 o                         
  -8   6  10      16953.79      15692.45       773.00 o                         
  -7   6  10      15711.04      14531.88       336.54 o                         
  -6   6  10       5775.08       5827.34       217.09 o                         
  -5   6  10      33282.47      30433.22       355.65 o                         
  -4   6  10      16398.91      15885.74       270.92 o                         
  -3   6  10      13000.25      13354.17       268.28 o                         
  -2   6  10       1139.01       1103.19        88.60 o                         
  -1   6  10       4597.86       4243.49       154.98 o                         
   0   6  10       2086.73       1224.38        94.53 o                         
   1   6  10       2874.48       2786.80       100.32 o                         
   2   6  10       1513.44       1519.70       105.27 o                         
   3   6  10       4917.76       5173.92       249.33 o                         
   4   6  10       5692.44       4949.39       204.51 o                         
   5   6  10       5492.87       4830.45       207.33 o                         
   6   6  10       5291.30       5237.78       303.31 o                         
 -13   7  10       4684.98       4252.89       204.49 o                         
 -12   7  10       4452.06       4520.41       227.70 o                         
 -11   7  10       6051.43       5660.33       312.65 o                         
 -10   7  10       2186.77       2025.90       199.31 o                         
  -9   7  10       8425.05       8895.71       368.30 o                         
  -8   7  10      19810.71      20551.48       627.81 o                         
  -7   7  10      17670.10      16028.17       364.76 o                         
  -6   7  10      33910.52      33673.41       589.81 o                         
  -5   7  10       4367.27       4009.15       114.14 o                         
  -4   7  10        861.25       1136.71        83.78 o                         
  -3   7  10       5135.13       5112.38       207.23 o                         
  -2   7  10       6193.74       7048.66       190.84 o                         
  -1   7  10       9497.61       9482.65       278.78 o                         
   0   7  10       9425.64       8804.58       223.34 o                         
   1   7  10       1117.43       1135.28        72.33 o                         
   2   7  10       7626.44       6137.73       182.03 o                         
   3   7  10      11783.18      10995.95       298.87 o                         
   4   7  10       1443.28       1375.85       119.48 o                         
   5   7  10       2359.69       2334.77       151.05 o                         
   6   7  10       5797.81       5470.69       228.70 o                         
   7   7  10        423.18        387.39       159.01 o                         
 -15   8  10       3219.13       3052.53       267.60 o                         
 -14   8  10        828.26       1166.87       188.77 o                         
 -13   8  10       1691.33       1723.46       140.93 o                         
 -12   8  10       6882.93       7195.06       364.44 o                         
 -11   8  10       9456.48       8644.69       423.08 o                         
 -10   8  10      12448.24      12467.70       450.42 o                         
  -9   8  10       1753.24       2072.41       203.50 o                         
  -8   8  10      11465.24      10901.17       446.40 o                         
  -7   8  10       5111.33       5683.85       139.34 o                         
  -6   8  10      18145.21      19419.12       251.85 o                         
  -5   8  10      24619.72      27852.15       328.65 o                         
  -4   8  10       9287.73       7635.95       416.74 o                         
  -3   8  10      18343.42      19450.94       348.32 o                         
  -2   8  10       8098.18       9924.02       229.76 o                         
  -1   8  10        615.77        787.68        83.29 o                         
   0   8  10       1883.55       1835.69        79.29 o                         
   1   8  10       5648.08       3897.41       149.86 o                         
   2   8  10       5595.67       6215.52       232.86 o                         
   3   8  10        832.02        628.18       102.64 o                         
   4   8  10       6820.72       6373.12       200.14 o                         
   5   8  10        115.44        226.98        74.47 o                         
   6   8  10       3313.86       3466.42       267.86 o                         
   7   8  10       4656.90       4650.90       324.04 o                         
   8   8  10        189.97         65.14       130.40 o                         
 -17   9  10       2770.94       2784.37       267.94 o                         
 -16   9  10       2487.31       2317.60       245.70 o                         
 -15   9  10         86.43         31.79       245.16 o                         
 -14   9  10       7015.85       7076.75       386.74 o                         
 -13   9  10       8691.76       8435.50       440.21 o                         
 -12   9  10        651.21        809.70       152.44 o                         
 -11   9  10       1397.45       1767.93       206.52 o                         
 -10   9  10       4288.54       4807.97       298.52 o                         
  -9   9  10        713.13        794.24       102.90 o                         
  -8   9  10       4888.22       5265.17       134.44 o                         
  -7   9  10        383.27        298.76        62.83 o                         
  -6   9  10       9524.10       9385.21       293.87 o                         
  -5   9  10       2161.41       1955.79       196.90 o                         
  -4   9  10       4979.97       4388.24       188.65 o                         
  -3   9  10      10107.36       9882.20       227.89 o                         
  -2   9  10       9659.41       7989.33       210.04 o                         
  -1   9  10      12504.76      10576.56       453.15 o                         
   0   9  10       3619.83       3393.32       123.19 o                         
   1   9  10       4365.77       4550.95       152.12 o                         
   2   9  10       5875.68       6122.12       234.95 o                         
   3   9  10        329.51        299.78        75.94 o                         
   4   9  10        390.05        458.26       136.28 o                         
   5   9  10       3721.43       3530.21       541.81 o                         
   6   9  10         20.41        110.22       141.37 o                         
   7   9  10       1018.52       1014.32       252.82 o                         
   8   9  10       4387.72       3650.54       302.27 o                         
   9   9  10       1655.09       1368.36       225.44 o                         
 -19  10  10         25.30          0.00       131.95 o                         
 -18  10  10       2760.06       2189.95       262.45 o                         
 -17  10  10       3295.49       3603.31       312.76 o                         
 -16  10  10       3689.79       3587.64       307.17 o                         
 -15  10  10       6282.19       5501.30       442.76 o                         
 -14  10  10          2.57          7.80       132.63 o                         
 -13  10  10        580.94        697.04       169.31 o                         
 -12  10  10       9852.05       9823.82       442.31 o                         
 -11  10  10         94.06         74.19        85.07 o                         
 -10  10  10       5060.22       5030.71       224.98 o                         
  -9  10  10        113.99         94.55        57.69 o                         
  -8  10  10        736.92        583.98        60.49 o                         
  -7  10  10         45.56        140.26        62.02 o                         
  -6  10  10       5884.97       6344.51       197.98 o                         
  -5  10  10       6093.66       5525.94       142.20 o                         
  -4  10  10       4033.80       3378.64       106.54 o                         
  -3  10  10       7904.42       8120.66       213.25 o                         
  -2  10  10       4437.60       3859.56       252.31 o                         
  -1  10  10      11889.12      11063.47       212.62 o                         
   0  10  10      14317.61      13448.62       277.93 o                         
   1  10  10       5538.48       5374.15       171.85 o                         
   2  10  10       1919.87       1545.33       174.13 o                         
   3  10  10       3387.58       3283.80       193.21 o                         
   4  10  10       1533.75       1129.03       159.33 o                         
   5  10  10       1773.66       1743.63       202.65 o                         
   6  10  10       2384.27       2244.98       236.71 o                         
   7  10  10       1484.08       1082.18       190.27 o                         
   8  10  10         13.82          0.00       138.74 o                         
   9  10  10       4902.78       4457.70       354.33 o                         
  10  10  10       2114.54       2390.80       426.12 o                         
 -21  11  10          0.86          0.00       157.91 o                         
 -20  11  10       1782.04       1609.69       244.08 o                         
 -19  11  10       4198.39       3883.41       341.28 o                         
 -18  11  10         58.39         67.78       139.57 o                         
 -17  11  10       1455.83       1283.26       210.94 o                         
 -16  11  10       5026.62       4258.03       329.95 o                         
 -15  11  10       3676.34       3054.92       284.06 o                         
 -14  11  10       6506.61       6129.46       293.42 o                         
 -13  11  10        358.28        329.50       107.27 o                         
 -12  11  10       1384.57       1657.06       161.40 o                         
 -11  11  10      12554.28      13081.18       586.12 o                         
 -10  11  10        373.32        263.80        75.78 o                         
  -9  11  10       1002.54        667.66        60.71 o                         
  -8  11  10       7178.49       7769.01       225.99 o                         
  -7  11  10       6562.14       6728.90       222.04 o                         
  -6  11  10       5641.60       5818.22       384.21 o                         
  -5  11  10       6319.50       5802.32       148.47 o                         
  -4  11  10       7370.65       8355.70       240.12 o                         
  -3  11  10       8094.69       7247.73       210.30 o                         
  -2  11  10       2712.91       2452.10       120.09 o                         
  -1  11  10        867.88        725.22        70.22 o                         
   0  11  10       2374.78       1946.79       109.34 o                         
   1  11  10       3263.07       3436.18       182.44 o                         
   2  11  10       5003.77       5263.04       239.30 o                         
   3  11  10       6725.09       6568.90       338.76 o                         
   4  11  10       3012.96       3069.33       255.03 o                         
   5  11  10       3092.48       2977.32       466.87 o                         
   6  11  10        727.09        538.96       147.17 o                         
   7  11  10       2866.35       3045.27       285.15 o                         
   8  11  10       1361.54       1546.04       232.53 o                         
   9  11  10        188.73        227.05       149.19 o                         
  10  11  10       1945.11       1626.68       251.33 o                         
  11  11  10        154.67        124.84       140.38 o                         
 -22  12  10         85.07          0.00       168.52 o                         
 -21  12  10        720.03        471.02       134.09 o                         
 -20  12  10       1191.55       1366.36       201.43 o                         
 -19  12  10        220.94        254.54       138.83 o                         
 -18  12  10        972.98        602.41       194.52 o                         
 -17  12  10       1304.74       1449.07       216.55 o                         
 -16  12  10       2061.07       1852.45       188.35 o                         
 -15  12  10       2763.34       2788.93       221.82 o                         
 -14  12  10       1177.89       1349.77       163.33 o                         
 -13  12  10      10754.33      10041.70       355.04 o                         
 -12  12  10       1525.85       1333.56       147.76 o                         
 -11  12  10       3110.79       2939.76       165.72 o                         
 -10  12  10        342.03        407.68        89.82 o                         
  -9  12  10       1438.25       1858.78       143.75 o                         
  -8  12  10       5148.84       5189.15       211.61 o                         
  -7  12  10       5287.67       4564.15       274.72 o                         
  -6  12  10       2723.19       2787.96       114.55 o                         
  -5  12  10        561.21        601.46        56.05 o                         
  -4  12  10       5626.14       5080.69       251.72 o                         
  -3  12  10       2010.61       2016.83       191.73 o                         
  -2  12  10       5604.26       5492.48       232.97 o                         
  -1  12  10       1251.60       1306.66        91.32 o                         
   0  12  10       1715.59       1676.68       150.43 o                         
   1  12  10       3758.31       3925.89       273.54 o                         
   2  12  10       5076.66       5195.18       241.70 o                         
   3  12  10       8008.69       8419.14       384.93 o                         
   4  12  10       4996.97       5590.89       333.89 o                         
   5  12  10       3523.15       2920.53       262.01 o                         
   6  12  10        541.13        294.02       135.12 o                         
   7  12  10        129.79        134.50       134.98 o                         
   8  12  10       3162.34       3480.54       316.74 o                         
   9  12  10        627.58        754.43       183.31 o                         
  10  12  10         17.29          0.00       147.37 o                         
 -22  13  10        439.77        746.87       173.08 o                         
 -21  13  10       1267.58       1190.22       185.26 o                         
 -20  13  10       1848.25       2024.93       216.36 o                         
 -19  13  10       1279.04       1266.51       181.72 o                         
 -18  13  10       1926.60       2230.37       224.72 o                         
 -17  13  10       1221.02        887.61       146.78 o                         
 -16  13  10       1554.91       1564.78       182.02 o                         
 -15  13  10       3869.12       4287.27       255.54 o                         
 -14  13  10       4768.66       5129.80       273.24 o                         
 -13  13  10       2713.44       2900.83       212.41 o                         
 -12  13  10       8313.12       7667.89       305.04 o                         
 -11  13  10       2336.14       2232.68       151.40 o                         
 -10  13  10       6226.58       6649.60       304.75 o                         
  -9  13  10       3968.07       4103.37       207.96 o                         
  -8  13  10       2846.24       2810.48       325.31 o                         
  -7  13  10        737.16        886.71        73.25 o                         
  -6  13  10       7732.69       7284.57       272.44 o                         
  -5  13  10         83.93          0.00        82.22 o                         
  -4  13  10        933.21        783.26       193.43 o                         
  -3  13  10        813.01        957.69       126.94 o                         
  -2  13  10         11.12        217.64        92.36 o                         
  -1  13  10       2360.27       2436.54       193.96 o                         
   0  13  10       7657.87       6866.75       408.47 o                         
   1  13  10       5014.27       5055.70       235.39 o                         
   2  13  10       5619.10       4939.46       240.89 o                         
   3  13  10       1928.62       2102.81       176.21 o                         
   4  13  10        848.89        778.57       154.92 o                         
   5  13  10        462.94        605.63       144.84 o                         
   6  13  10       2149.49       1942.59       243.00 o                         
   7  13  10         38.93          0.00       238.19 o                         
   8  13  10       1087.15        602.35       296.44 o                         
   9  13  10       1237.79        937.51       306.64 o                         
 -21  14  10        598.35        517.15       149.67 o                         
 -20  14  10       2374.10       3399.12       269.68 o                         
 -19  14  10        372.23        433.84       153.34 o                         
 -18  14  10       1262.09       1772.26       237.24 o                         
 -17  14  10       1105.10       1293.73       178.48 o                         
 -16  14  10        230.20        274.61       143.50 o                         
 -15  14  10       1992.83       2184.26       194.44 o                         
 -14  14  10       1741.10       1775.97       175.43 o                         
 -13  14  10       1946.99       2171.93       185.97 o                         
 -12  14  10       1827.11       2054.31       156.98 o                         
 -11  14  10       2380.57       2543.77       212.56 o                         
 -10  14  10       3099.79       3479.50       245.63 o                         
  -9  14  10       3538.62       3439.44       192.19 o                         
  -8  14  10       6548.02       6301.40       246.78 o                         
  -7  14  10       7900.40       8246.79       266.59 o                         
  -6  14  10        327.39        497.81       109.51 o                         
  -5  14  10       5826.25       5966.61       319.77 o                         
  -4  14  10        253.63        288.61       150.79 o                         
  -3  14  10       4793.28       4929.49       288.89 o                         
  -2  14  10       5223.95       5404.62       258.24 o                         
  -1  14  10       3267.16       2631.63       224.59 o                         
   0  14  10       2214.44       2519.58       184.42 o                         
   1  14  10       7625.65       6912.50       376.29 o                         
   2  14  10       1326.81       1360.40       264.75 o                         
   3  14  10       3241.36       2911.92       263.29 o                         
   4  14  10        623.95        601.97       161.66 o                         
   5  14  10         36.28         35.06       218.88 o                         
   6  14  10       2374.70       2728.06       448.47 o                         
   7  14  10       1037.82        815.66       293.19 o                         
 -21  15  10        546.61        572.75       174.27 o                         
 -20  15  10        531.49        394.61       156.76 o                         
 -19  15  10       2728.22       2402.35       233.22 o                         
 -18  15  10         59.02        358.02       228.10 o                         
 -17  15  10        119.24        142.21       121.73 o                         
 -16  15  10       1596.32       1677.56       188.21 o                         
 -15  15  10        674.84        564.12       129.43 o                         
 -14  15  10       1527.63       1485.93       194.14 o                         
 -13  15  10       1997.09       2061.47       216.80 o                         
 -12  15  10       4810.17       5318.72       265.42 o                         
 -11  15  10       2221.10       2687.78       188.46 o                         
 -10  15  10       4299.95       4628.79       234.94 o                         
  -9  15  10       4317.36       3967.61       210.41 o                         
  -8  15  10        975.44       1058.47       124.69 o                         
  -7  15  10       6070.03       5166.73       218.73 o                         
  -6  15  10       1694.73       1768.81       166.42 o                         
  -5  15  10       3408.30       3148.61       167.11 o                         
  -4  15  10       7448.32       7359.53       746.94 o                         
  -3  15  10       1916.72       1827.86       164.88 o                         
  -2  15  10        752.21        668.50       125.11 o                         
  -1  15  10       6547.70       6293.90       288.33 o                         
   0  15  10       1767.93       1957.14       273.21 o                         
   1  15  10          1.23        167.76       118.50 o                         
   2  15  10        150.95         76.39       149.41 o                         
   3  15  10         90.29        257.95       238.16 o                         
   4  15  10       1796.94       1522.70       378.50 o                         
   5  15  10        952.13        843.51       325.70 o                         
   6  15  10        395.19        442.50       274.35 o                         
 -21  16  10       5882.64       6428.72       435.36 o                         
 -20  16  10        391.66        111.11       119.80 o                         
 -19  16  10        498.30        565.24       145.84 o                         
 -18  16  10        752.50        621.56       143.61 o                         
 -17  16  10        721.06        583.77       148.24 o                         
 -16  16  10        223.95        274.06       177.24 o                         
 -15  16  10       2032.17       1605.23       177.19 o                         
 -14  16  10         53.73         49.60       105.92 o                         
 -13  16  10       1463.16       1651.37       173.37 o                         
 -12  16  10       2580.43       2352.81       201.65 o                         
 -11  16  10       1424.09       1585.11       160.62 o                         
 -10  16  10       6050.13       5787.47       390.41 o                         
  -9  16  10       8099.76       8559.19       306.59 o                         
  -8  16  10       2102.96       2118.73       157.66 o                         
  -7  16  10        754.89        746.11       183.34 o                         
  -6  16  10       3648.80       3625.80       318.10 o                         
  -5  16  10        165.80        286.94       144.64 o                         
  -4  16  10       1565.87       1428.66       210.44 o                         
  -3  16  10       5241.85       5952.76       382.05 o                         
  -2  16  10       4555.81       5091.73       391.85 o                         
  -1  16  10          8.61         78.33        96.40 o                         
   0  16  10       3451.39       3403.25       288.60 o                         
   1  16  10        599.77        792.40       300.51 o                         
   2  16  10         17.89          0.00       280.17 o                         
   3  16  10        563.32        485.70       250.65 o                         
   4  16  10          9.59          0.00       210.76 o                         
   5  16  10        286.26        191.73       229.66 o                         
 -20  17  10       1646.38       1645.95       212.21 o                         
 -19  17  10        351.37        325.08       147.30 o                         
 -18  17  10       2301.06       2114.13       247.73 o                         
 -17  17  10         23.81          0.00       124.06 o                         
 -16  17  10        634.84        403.80       144.18 o                         
 -15  17  10        278.47        265.27       112.56 o                         
 -14  17  10       1432.28       1560.64       181.28 o                         
 -13  17  10        162.21        177.45       102.15 o                         
 -12  17  10       1989.43       2081.25       188.00 o                         
 -11  17  10       1053.16       1557.24       235.09 o                         
 -10  17  10       2831.10       2838.55       292.75 o                         
  -9  17  10       1561.51       1375.58       289.62 o                         
  -8  17  10       1793.15       1750.93       250.48 o                         
  -7  17  10        544.84        717.30       177.07 o                         
  -6  17  10       7037.38       6788.25       766.07 o                         
  -5  17  10        971.11       1274.45       209.50 o                         
  -4  17  10        296.78        181.06       287.35 o                         
  -3  17  10       1834.19       1791.40       229.30 o                         
  -2  17  10       2297.70       2863.24       281.51 o                         
  -1  17  10        868.65       1248.10       299.65 o                         
   0  17  10         29.20         64.48       212.73 o                         
   1  17  10       2301.00       2364.07       416.38 o                         
   2  17  10        205.75        204.17       228.69 o                         
   3  17  10        389.50         83.67       260.47 o                         
 -20  18  10       1310.71       1395.88       201.45 o                         
 -19  18  10        497.93        609.67       203.12 o                         
 -18  18  10        937.17        769.19       197.39 o                         
 -17  18  10        702.78        854.85       160.23 o                         
 -16  18  10       2248.35       1795.05       632.45 o                         
 -15  18  10        453.27        576.31       196.71 o                         
 -14  18  10        657.32        295.13       157.47 o                         
 -13  18  10       1293.06       1817.28       276.96 o                         
 -12  18  10         63.32        292.83       173.04 o                         
 -11  18  10        397.75        424.28       327.79 o                         
 -10  18  10       3244.07       3121.07       421.52 o                         
  -9  18  10        554.00        571.86       351.87 o                         
  -8  18  10        917.54       1101.79       236.18 o                         
  -7  18  10        265.42        135.88       147.68 o                         
  -6  18  10       1425.92       1941.44       255.05 o                         
  -5  18  10       1931.72       2038.98       257.46 o                         
  -4  18  10       1118.65        901.04       196.21 o                         
  -3  18  10        701.81        646.35       277.49 o                         
  -2  18  10          5.97          0.00       132.97 o                         
  -1  18  10       2233.32       1880.67       402.21 o                         
   0  18  10        465.55        544.55       247.85 o                         
   1  18  10        667.06       1168.60       365.02 o                         
   2  18  10       1020.90        950.94       307.34 o                         
 -19  19  10       1094.03       1094.56       307.41 o                         
 -18  19  10       2771.57       2575.32       335.56 o                         
 -17  19  10        532.78        742.82       227.19 o                         
 -16  19  10          0.49        139.26       202.80 o                         
 -15  19  10       5065.31       4710.65       431.87 o                         
 -14  19  10        185.64        686.25       222.70 o                         
 -13  19  10        364.61        408.12       180.20 o                         
 -12  19  10        598.31        437.96       261.37 o                         
 -11  19  10        117.03        306.82       350.41 o                         
 -10  19  10        300.53        190.28       355.13 o                         
  -9  19  10       4541.97       4020.38       444.42 o                         
  -8  19  10       1733.37       1757.80       488.43 o                         
  -7  19  10       1098.22       1081.00       207.63 o                         
  -6  19  10       1692.66       2065.86       268.98 o                         
  -5  19  10        645.46        736.79       202.93 o                         
  -4  19  10       1918.54       1984.05       259.72 o                         
  -3  19  10        381.34          0.00       134.73 o                         
  -2  19  10       1655.43       1428.06       369.18 o                         
  -1  19  10        264.91        164.95       236.82 o                         
   0  19  10       1496.43       1269.03       328.11 o                         
 -18  20  10        381.43         51.58       151.74 o                         
 -17  20  10       1637.96       1547.96       289.11 o                         
 -16  20  10        373.08        237.87       259.32 o                         
 -15  20  10          5.19          0.00       354.77 o                         
 -14  20  10       3326.59       4109.30       406.66 o                         
 -13  20  10         23.51          0.00       167.00 o                         
 -12  20  10       1021.86       1074.69       241.33 o                         
 -11  20  10       3353.21       3833.66       365.61 o                         
 -10  20  10        398.43        231.28       179.41 o                         
  -9  20  10        695.22        601.35       217.44 o                         
  -8  20  10       1520.07       1811.38       429.10 o                         
  -7  20  10        354.91        727.17       317.09 o                         
  -6  20  10       2546.15       2473.48       300.88 o                         
  -5  20  10        596.91        798.72       196.63 o                         
  -4  20  10        194.76        249.60       195.22 o                         
  -3  20  10         29.05        323.47       214.67 o                         
  -2  20  10       1979.62       2407.96       466.23 o                         
 -16  21  10       3925.04       3852.32       401.44 o                         
 -15  21  10       1894.46       2577.66       448.97 o                         
 -14  21  10       1553.67       1667.88       278.75 o                         
 -13  21  10       1514.61       1570.17       283.94 o                         
 -12  21  10       1081.21       1607.62       287.40 o                         
 -11  21  10        563.79        447.57       209.57 o                         
 -10  21  10       2682.61       3577.31       373.15 o                         
  -9  21  10        977.98        809.90       216.18 o                         
  -8  21  10         24.63         60.01       322.50 o                         
  -7  21  10       1922.76       2233.46       314.72 o                         
  -6  21  10         56.59         18.91       212.39 o                         
  -5  21  10        266.19        273.45       185.93 o                         
 -13  22  10       2039.57       2359.75       399.73 o                         
 -12  22  10        728.82        828.13       338.31 o                         
 -11  22  10        534.60        604.01       223.76 o                         
 -10  22  10          1.67        235.20       173.70 o                         
  -9  22  10       2276.71       2334.16       310.95 o                         
   0   0  11      15987.05      19103.30       285.13 o                         
  -1   1  11       7031.13       7990.31       114.08 o                         
   0   1  11      87954.54      99386.76       395.30 o                         
   1   1  11      17162.44      16752.91       162.63 o                         
  -3   2  11       2023.79       2030.72        79.59 o                         
  -2   2  11      38151.42      37761.44       244.07 o                         
  -1   2  11       3760.33       1876.26        64.18 o                         
   0   2  11       7367.36      11771.93       136.14 o                         
   1   2  11      52384.76      44761.39       340.90 o                         
   2   2  11      17012.09      17952.61       278.96 o                         
  -5   3  11       4468.90       5471.19       123.18 o                         
  -4   3  11      81094.83      81688.44       557.96 o                         
  -3   3  11       4650.27       5291.13       115.65 o                         
  -2   3  11       7995.93       8031.92       124.09 o                         
  -1   3  11      25182.84      21304.03       202.54 o                         
   0   3  11       6654.03       7109.65       107.42 o                         
   1   3  11       9007.41       9338.07       234.91 o                         
   2   3  11      36502.21      36897.94       457.32 o                         
   3   3  11       8554.76       7157.79       205.85 o                         
  -7   4  11        712.72        844.00        94.47 o                         
  -6   4  11      56002.25      52737.77       450.53 o                         
  -5   4  11      16632.61      15862.65       251.56 o                         
  -4   4  11      25926.88      30988.49       270.40 o                         
  -3   4  11      74835.45      75852.73       387.46 o                         
  -2   4  11       4334.08       5776.12       106.05 o                         
  -1   4  11       6763.48       7653.67       167.90 o                         
   0   4  11      17722.17      17688.91       546.71 o                         
   1   4  11       3655.11       2456.70        87.05 o                         
   2   4  11        105.51        114.44        48.16 o                         
   3   4  11      13444.66      11043.46       223.95 o                         
   4   4  11       1712.21       2188.22       143.15 o                         
  -9   5  11       3547.23       3562.03       240.37 o                         
  -8   5  11      13586.07      12468.35       260.09 o                         
  -7   5  11       5646.23       5296.73       148.31 o                         
  -6   5  11      19207.33      17835.39       266.92 o                         
  -5   5  11      72841.29      71171.41       689.95 o                         
  -4   5  11       8469.24       8306.09       144.64 o                         
  -3   5  11        425.87        393.43        40.67 o                         
  -2   5  11      25207.45      28115.85       298.43 o                         
  -1   5  11      10691.57       7699.63       261.32 o                         
   0   5  11       1024.50        721.66        82.85 o                         
   1   5  11      11319.02      11865.28       291.69 o                         
   2   5  11        974.06       1443.12        77.99 o                         
   3   5  11       5856.10       5155.51       208.32 o                         
   4   5  11      14129.35      14189.84       341.36 o                         
   5   5  11       1127.03       1117.54       116.73 o                         
 -11   6  11        944.66        716.98        99.79 o                         
 -10   6  11       7593.75       7227.08       387.38 o                         
  -9   6  11        373.34        289.27        92.44 o                         
  -8   6  11      20208.04      20168.30       404.52 o                         
  -7   6  11      93924.22      92450.59      1306.48 o
[truncated: 604,342 more chars]
